# Supplementary material for: Molecular insights into floral scent biosynthesis in Rosa laevigata through transcriptomic and metabolomic analyses
Source: Front Plant Sci. 2025 Jun 23;16:1599758. doi: 10.3389/fpls.2025.1599758 (PMC12230050; doi:10.3389/fpls.2025.1599758)
Supplement: Supplementary file 2 [file Table1.xlsx]

## Sheet: Table S1
Table S1. The primers for qRT-PCR
Gene	Forward Primer (5 'to 3')	Reverse Primer (5' to 3')
RchiOBHm_Chr6g0277181	TACCTCTACATTCAGTCAATAC	AACTCCGCAACTAAGAAC
RchiOBHm_Chr6g0255071	TAGTGTTGAGGAGGAGAG	TCTAAGAGTGTAGGTGTAGG
RchiOBHm_Chr7g0199551	TCTATTGCTGATGCTGAGTATT	CACGGAGTCTTGGAACAC
RchiOBHm_Chr5g0078061	GATAACCACTACCACTAC	GTCACTACTTCTACTTCTT
RchiOBHm_Chr6g0294021	TAGAGTGGAGGAGATTATAC	GCTTGTTGCTTCTTATCA
RchiOBHm_Chr5g0066721	TAGCGGATGACGATGATAT	AGGCACATCTCCATACAT
RchiOBHm_Chr2g0090741	TCTATGATGAACTTGTGAA	CTCAATGTAGGTTAAGACT
RchiOBHm_Chr1g0361221	ACAGTTCTAAGCCAGTAAT	ACATAGACAGCACAGTAG
RchiOBHm_Chr7g0212251	ACACAACTCAATACTCTA	CTCTTGCTCCTAATAATG
GAPDH	ATCCATTCATCACCACCGACTACA	GCATCCTTACTTGGGGCAGAGA

## Sheet: Table S2
Table S2. The VOCs identified at three developmental stages of Rosa laevigata flowers using HS-SPME-GC-MS
Number	Compounds	Category	Similarity	R.T. (minutes)	Rlv_S2_1M	Rlv_S2_2M	Rlv_S2_3M	Rlv_S3_1M	Rlv_S3_2M	Rlv_S3_3M	Rlv_S4_1M	Rlv_S4_2M	Rlv_S4_3M
1	5-Fluoro-3-(4-piperidinyl)-1,2-benzisoxazole	Heterocyclic compound	724.714	2.291	25935.5	28870.7	31170	18141.4	15150	21946.9	23307.2	-	26295.7
2	1,3-Cyclobutanediol, 2,2,4,4-tetramethyl-	Alcohol	739.25	2.338	147961	240250	152076	97415.6	71069	-	74301.2	73724.1	78113.4
3	Trihexyphenidyl	Nitrogen compounds	697.286	2.368	41666.3	45154.2	-	68419.2	56390.7	74777.4	63251.1	36297	72565.6
4	N-Methylpropionamide	Nitrogen compounds	621.222	2.441	281679	310926	317548	243218	203249	333637	1.04203e+06	828493	1.08814e+06
5	Furan, 2-methyl-	Heterocyclic compound	699	2.503	47707.4	44424.9	51430.9	18412.5	26110.1	35425	23794.4	26377.3	34672.7
6	L-Valine	Nitrogen compounds	808.25	2.559	213528	207093	283314	323214	179965	252815	603712	662012	621824
7	2-Butene, 1-chloro-3-methyl-	Halogenated hydrocarbons	516.571	2.718	80898.6	65215.5	80092.9	35800.5	39175.5	49570.2	42446.7	21732.1	56830.2
8	Promethazine	Heterocyclic compound	657.833	2.753	597218	516157	205851	88338.8	324171	115920	106873	65258.3	697139
9	Arsenous acid, tris(trimethylsilyl) ester	Other	847.75	2.872	392854	555749	288475	138686	459037	127770	189840	371583	409502
10	Benzene	Benzenoids/Phenylpropanoids	945.8	3.036	1.14589e+06	2.04783e+06	1.20015e+06	2.26718e+06	937952	2.38155e+06	794730	885280	-
11	O-Succinyl-L-homoserine	Nitrogen compounds	737	3.087	104996	113921	135479	81520.2	65079	107676	-	55829.2	71100.5
12	Furan, 2-ethyl-	Heterocyclic compound	934.222	3.245	2.58595e+06	2.63238e+06	2589478	878137	1.02308e+06	1.37654e+06	697892	679058	1.02713e+06
13	1-(p-Tolyl)butan-1-one	Ketone	852.667	3.353	81155.4	127837	46994.3	7.01606e+06	65017.9	259149	138752	213736	167742
14	Propanoic acid, 3-amino-2-methyl-	Nitrogen compounds	625.75	3.648	271355	-	343543	-	132887	183278	176583	188953	179080
15	3-(2-Ethylhexoxy)propan-1-amine	Nitrogen compounds	870.889	3.667	1.16992e+06	1.18961e+06	1.21957e+06	698698	714848	942587	925060	950117	1.00151e+06
16	Undecane, 4,6-dimethyl-	Hydrocarbons	640.286	4.264	139606	143850	154248	145883	72737.6	148224	50564.4	-	42617
17	1-Butene, 2-(chloromethyl)-	Halogenated hydrocarbons	721.556	4.306	305430	293266	342905	209004	173529	268899	221107	153804	191594
18	1-Penten-3-one	Ketone	802.5	4.526	5.97444e+06	7.06493e+06	7.08111e+06	3.83131e+06	3.66237e+06	4.7186e+06	3.78812e+06	3.66939e+06	3.65483e+06
19	a-Phellandrene	Monoterpenoids	692	4.61	52045.9	81396	98186.4	6639.62	31328.9	-	28545	-	-
20	Pentapropylene glycol	Alcohol	623.375	4.821	331065	465748	503077	295859	334855	495460	416633	411291	507083
21	tert-Butyldimethylsilanol	Other	874	4.866	423807	1.09378e+06	938853	562517	256548	3.97344e+06	382303	192447	559237
22	Minoxidil	Nitrogen compounds	854.143	4.942	651878	594031	643787	945882	721107	-	924662	873645	844352
23	Toluene	Benzenoids/Phenylpropanoids	964	4.954	2.6906e+06	2.60016e+06	4.05323e+06	3.26738e+06	2.10981e+06	2.24053e+06	2.96472e+06	3.63169e+06	4.51471e+06
24	3-Methylglutaric acid	Acid	668.714	5.116	99891.8	73650.1	111345	101505	-	-	141365	223824	176816
25	Propionamide, N-(2-thiazolyl)-	Nitrogen compounds	627.75	5.557	65957.6	73252.5	76966	30028.9	33979.1	49714.9	30844	31145.2	28644.3
26	Bicyclo[2.2.1]heptane, 2,2-dimethyl-3-methylene-, (1S)-	Monoterpenoids	583.889	5.612	27393.7	39910	49365.5	15413.4	13957.5	21293.9	10143.5	7034.7	6308.94
27	3-Cyclohexyl-1-propanol	Alcohol	515.111	5.69	39187.8	31962.8	39128.3	36907	27945.3	46934.7	40909.7	24443.9	38401.4
28	Butanoic acid, 3-methyl-, ethyl ester	Ester	557.167	5.856	38963.4	27276.5	22977.1	-	9013.08	-	10998.3	-	21445.8
29	L-Proline, ethyl ester	Nitrogen compounds	741	6.146	498823	1.86893e+06	1.66975e+06	671736	271299	639728	225651	170239	-
30	Hexanal	Aldehyde	722.444	6.136	151804306	154819070	160779518	7.84807e+07	8.54615e+07	9.99766e+07	3.97264e+07	3.92318e+07	5.23738e+07
31	1-Propanone, 1-(1-cyclohexen-1-yl)-	Ketone	681.714	6.281	65980	69454.6	58147.5	48246.8	76241.3	56882.4	51736	49501.3	81512.7
32	Thiencarbazone-methyl	Heterocyclic compound	711.167	6.35	55579.1	-	28866.2	24403.7	29944.5	27085.5	35648.9	41076.7	-
33	Undecane	Hydrocarbons	772.667	6.691	156512	142622	102003	136574	133635	218248	98949.5	64396.9	70535.5
34	Ethanone, 1-(1,4-dimethyl-3-cyclohexen-1-yl)-	Ketone	624.444	6.737	84742.5	77388.8	78243.9	70159.6	82230.8	87395.5	68472.6	50452.3	73234
35	2,3,3-Trimethyl-1-hexene	Hydrocarbons	725.556	6.765	200592	225343	257008	166516	130275	213349	211107	134853	120818
36	2,6-Dimethyl-2-trans-6-octadiene	Monoterpenoids	783.111	6.947	200485	202153	247241	198020	178395	206674	197695	192876	142500
37	L-Cysteine	Nitrogen compounds	902.444	7.143	228112	264729	286122	188909	209978	206955	218928	211174	281634
38	Ethylbenzene	Benzenoids/Phenylpropanoids	903.333	7.223	150087	163299	192275	222621	95907.3	173577	183598	208184	208707
39	Cyclobutaneethanol, a-methylene-	Other	737.667	7.371	2.75787e+06	2.69348e+06	2.8422e+06	1.72267e+06	1.66261e+06	2.20411e+06	1.88203e+06	1.84669e+06	1.61968e+06
40	p-Xylene	Benzenoids/Phenylpropanoids	879	7.45	57978	54874.7	66327.4	96794.5	38696.2	71291.3	72097	84513.2	79309.4
41	a-Aminopropionitrile	Nitrogen compounds	474.667	7.533	135621	63547	53103.8	81461.3	39182.1	69571.4	59296.4	124622	129306
42	2-Propanone, 1-(1H-pyrazol-1-yl)-	Heterocyclic compound	658.2	7.559	44976.2	39715.7	54021.9	-	-	23695.7	-	24863.1	-
43	Benzene, 1,3-dimethyl-	Benzenoids/Phenylpropanoids	937	7.636	121520	127414	149226	232844	71916.5	141842	146215	172733	160075
44	2-Amino-2-norbornanecarboxylic acid 4	Nitrogen compounds	578.75	7.733	61049.3	37875.5	119973	33937.1	-	-	-	16291.6	-
45	3-Hexenal	Aldehyde	764.5	7.85	309746	331542	335937	119823	162430	213863	107094	105043	96703.5
46	N-(a-Ketocaproyl)-L-homoserine lactone	Heterocyclic compound	822.778	8.146	198256	188300	209888	184142	178042	196972	259360	298641	294033
47	Cyclopentanecarboxaldehyde	Aldehyde	664.429	8.462	42804.8	47638.1	47843.1	24178.4	25694.6	37217.9	23785.9	23047.4	22599.3
48	a-Myrcene	Monoterpenoids	797.444	8.547	579511	605458	722593	390197	376819	557983	479086	457938	419212
49	5-Aminouracil	Heterocyclic compound	878.286	8.576	2.41301e+07	2.32163e+07	2.34551e+07	9.09397e+06	9.12555e+06	1.17439e+07	11419663	10690372	1.14161e+07
50	Heptane, 2,2,3,3,5,6,6-heptamethyl-	Hydrocarbons	619.571	8.801	27448.4	25369.7	14666	21418.6	29948.8	39733.6	13668.8	-	16781.3
51	(1R,3E,7E,11R)-1,5,5,8-Tetramethyl-12-oxabicyclo[9.1.0]dodeca-3,7-diene	Heterocyclic compound	669.889	8.856	35198	37191.6	33811.5	28760.2	41532	32784	24765.6	27317.3	47791.7
52	Ethanol, 2-(3,3-dimethylcyclohexylidene)-, (Z)-	Alcohol	618.833	8.868	44041.5	47976.4	50513	-	-	38170.4	33571.7	32688.4	-
53	Heptanal	Aldehyde	747.5	9.126	775537	745651	706169	438849	449011	628602	547358	574937	641787
54	N8-Acetylspermidine	Nitrogen compounds	586.5	9.412	53628.8	55697.9	60623.5	29509.6	41029.9	35805.3	40371	40650.4	51112.6
55	4-(2-Methoxypropan-2-yl)-1-methylcyclohex-1-ene	Monoterpenoids	647.6	9.513	84903.7	106267	80251.5	72541.1	-	77698	66720.2	-	65429.8
56	7-Oxabicyclo[4.1.0]heptan-2-one, 4,4,6-trimethyl-	Heterocyclic compound	576.75	9.793	39833.7	8065.96	34713.6	20741.8	21926.5	27557.6	25394.8	20634.9	28858
57	Dodecane	Hydrocarbons	758.222	9.812	277051	236945	204016	275544	302246	384610	193307	234214	318947
58	(2R,5R)-2-Methyl-5-(prop-1-en-2-yl)-2-vinyltetrahydrofuran	Heterocyclic compound	671.286	9.917	22848.5	21276.4	24277.8	20288.8	23389.9	29308.6	27080.9	20077.9	33399.5
59	2-Hexenal, (E)-	Aldehyde	811.5	10.092	107054953	4.37582e+07	5.80618e+07	6.84746e+07	6.58158e+07	9.40077e+07	6.29399e+07	6.28998e+07	5.07651e+07
60	1,3-Cyclopentadiene, 5,5-dimethyl-1-ethyl-	Hydrocarbons	713.5	10.26	101798	75410.1	101021	113216	101787	114380	138920	86621.7	99072.9
61	2-Penten-1-ol, acetate, (Z)-	Ester	632.571	10.347	103990	91483.3	93042.3	25672.7	22004.2	38615.3	151140	111110	77853.3
62	Furan, 2-pentyl-	Heterocyclic compound	936.375	10.546	2.78467e+06	2.13271e+06	2.59063e+06	1.78566e+06	2.71717e+06	2.15228e+06	1.04793e+06	1.00201e+06	2.00993e+06
63	Bicyclo[3.1.1]hept-2-ene, 3,6,6-trimethyl-	Hydrocarbons	716	10.711	96737.4	125525	272581	111855	99496.3	142244	107048	170111	96029.4
64	Hexanoic acid, ethyl ester	Ester	659.25	10.699	75387.8	-	-	38266.2	-	-	131757	160608	292074
65	4-Heptenal, (Z)-	Aldehyde	622.857	10.773	117126	124981	130708	70642.1	61304.8	88541.9	54113.8	40319.9	42839.8
66	(2R,5S)-2-Methyl-5-(prop-1-en-2-yl)-2-vinyltetrahydrofuran	Monoterpenoids	721.125	10.877	121879	129008	145272	99743.9	95009.3	133207	117411	103809	113799
67	1-Propen-2-ol, 3-cyclohexylidene-, acetate	Ester	555.8	10.966	11963.6	11711	14035.5	7975.19	12767.5	-	-	-	16797.8
68	Pulegone	Monoterpenoids	624.5	11.053	64740.6	50768.1	62841.9	46713	40809.9	55562.6	39871.6	41791.3	44346.8
69	Styrene	Benzenoids/Phenylpropanoids	757.625	11.085	715176	729907	761051	1.13369e+06	773772	1.10211e+06	911328	1.06664e+06	334397
70	3-Carene	Monoterpenoids	905.5	11.157	10261.9	24134.6	43965.7	40655.9	21151.7	61557.6	21642.1	31157.9	19937
71	1,2-Oxaborolane, 2-ethyl-4,5-dimethyl-	Heterocyclic compound	704.556	11.24	844970	913909	969487	559476	540710	733069	682171	716919	719380
72	Ethanone, 1-(1-cyclohexen-1-yl)-	Ketone	564.125	11.329	27127.9	24463.7	-	13857.6	21082.8	17565.3	42665.6	47472.4	25443.4
73	Acetic acid, hexyl ester	Ester	703.889	11.818	103168	95239	72634.9	55619.2	52986.1	80168.9	537537	691403	376312
74	Ethane, isothiocyanato-	Sulfur compounds	686.25	11.884	61727	37514.8	82909	271836	60585.1	112796	160888	202558	158620
75	Ascaridole	Monoterpenoids	721.571	11.999	49028.4	53391	73043	37589.2	37075.9	55836	30714.8	47516.9	19249.2
76	2-Methoxyethyl benzoate	Ester	662.667	12.101	60812.2	67894.9	73474.8	55931.8	50803.6	58880.9	55750.2	42881.4	69465.5
77	1-Pyrrolidinyl-2-triethylsilylethane	Heterocyclic compound	499.889	12.135	172398	130344	144671	85208.3	90445.7	117111	169961	177299	185851
78	Octanal	Aldehyde	805.778	12.2	872148	837641	683008	900477	1.10148e+06	1.18212e+06	1.54106e+06	1.84656e+06	1.90701e+06
79	cis-2-(2-Pentenyl)furan	Heterocyclic compound	817.667	12.544	371396	299935	329301	247405	298487	291985	194428	173257	250491
80	Tridecane	Hydrocarbons	815.6	12.842	1.76257e+06	1.49957e+06	1.62129e+06	2.92445e+06	2.93028e+06	3.2306e+06	2.07011e+06	3.26788e+06	3.14682e+06
81	L-Glutamine	Nitrogen compounds	837.667	13.033	1.42457e+06	1.51679e+06	1.72165e+06	1.28645e+06	1.14168e+06	1.75092e+06	4.418e+06	2.96125e+06	2.19268e+06
82	2-Heptenal, (E)-	Aldehyde	789.444	13.084	1.41974e+06	1.40916e+06	1.77492e+06	1.71299e+06	1.45538e+06	2.13085e+06	2.45972e+06	2.23282e+06	2.13784e+06
83	2-Penten-1-ol, (Z)-	Alcohol	775	13.176	2.64527e+07	2.44331e+07	2.53969e+07	1.20142e+07	1.18771e+07	1.43358e+07	1.48901e+07	1.42898e+07	1.49002e+07
84	Ethyl 4-(ethyloxy)-2-oxobut-3-enoate	Ester	833.8	13.264	739367	602544	547197	267229	228856	327058	395990	492582	401984
85	2-Hexen-1-ol, acetate, (Z)-	Ester	742.333	13.531	289042	358182	342173	332116	303901	393701	1.1958e+06	1.03876e+06	956099
86	5-Hepten-2-one, 6-methyl-	Ketone	816.889	13.547	1.13564e+06	1.01531e+06	1.16614e+06	1.78928e+06	1.7822e+06	2.04056e+06	3.07171e+06	3.33844e+06	3.94633e+06
87	Acteoside	Benzenoids/Phenylpropanoids	653.5	13.687	24943.5	60812.5	55276.6	21173.9	10830.3	195003	16555.4	16967.6	20494
88	2,4(3H,5H)-Furandione	Heterocyclic compound	543.625	13.783	49067.7	47479.2	51368.8	25690.7	23700.9	40131.4	23690.3	21714.4	24556.7
89	N-cyclohexylformamide 1	Nitrogen compounds	564.833	13.885	24648.8	-	24110	-	16189.9	23482.9	27243	28746.3	-
90	Decane, 4-methylene-	Hydrocarbons	743.333	14.158	3.94813e+07	48364424	3.731e+07	2.49228e+07	2.42143e+07	2.35425e+07	3.50623e+07	3.80455e+07	3.05662e+07
91	N-Methyl-D-glucamine	Nitrogen compounds	530.375	14.473	105180	-	196413	96850.7	103743	173724	124150	178510	158599
92	2-Hydroxychalcone	Benzenoids/Phenylpropanoids	583.25	14.583	47986.6	47800.5	61856.4	36390.9	32764.1	45322	35580.2	36454.9	-
93	a-Neo-Endorphin (1-7)	Other	508	14.792	3827	4199	4911	6890	5126.62	-	7872	7386	6814
94	2-Pyrazoline, 1-isopropyl-5-methyl-	Heterocyclic compound	523.857	14.862	28101.9	33745	54863.4	38173.1	23986.7	43456.1	27953.6	22202.1	23080.8
95	3-Hexen-1-ol, (E)-	Alcohol	858.111	14.922	3.21057e+07	3.60767e+07	3.85566e+07	2.074e+07	2.16323e+07	2.62487e+07	6.95355e+07	5.65037e+07	3.53396e+07
96	Nonanal	Aldehyde	801.75	15.143	2.26389e+06	1.97774e+06	1.61592e+06	2.02199e+06	2.65303e+06	2.38661e+06	2.91708e+06	3.05471e+06	3.86719e+06
97	Silane, dimethyl(dimethyl(dimethyl(2-isopropylphenoxy)silyloxy)silyloxy)(2-isopropylphenoxy)-	Benzenoids/Phenylpropanoids	636.2	15.207	6700.26	6002.38	-	13187.9	6670.36	6598.95	12077.3	9157.16	12628.7
98	(Z)-1-Phenylpropene	Benzenoids/Phenylpropanoids	775.857	15.276	523953	351658	312039	845142	807109	504307	1.04895e+06	947002	788870
99	3-Octanol	Alcohol	698.75	15.32	163811	131290	135639	146038	121881	201975	189712	176381	164324
100	1,3-Cyclopentanedione, 4-hydroxy-2-pentyl-	Ketone	463.429	15.406	24150.4	24054.7	40268.5	34513.7	14177.9	32821.6	24245.6	-	-
101	3-Octen-2-one	Ketone	758	15.432	234520	254872	252372	135760	128129	214619	306435	372269	287624
102	Cyclohexylmethylsilane	Other	821.778	15.535	3.30017e+07	4.67569e+07	3.8467e+07	2.64881e+07	3.15441e+07	2.78937e+07	4.96273e+07	4.66639e+07	4.82449e+07
103	Tetradecane	Hydrocarbons	523.5	15.581	50101.8	37814.2	29463.5	25053.6	20598.9	28237.7	28908.8	20556.8	-
104	1,3-Dioxolane, 2-butyl-	Heterocyclic compound	589.4	15.595	1773013	1.2911e+06	967493	551448	546644	695376	327953	223822	405371
105	Cyclohexanol	Alcohol	584	15.778	13721	22083.8	-	14623.4	18301.5	13624.2	14950.5	17802.7	16875.9
106	3,4,5-Trimethylpyrazole	Heterocyclic compound	541.625	15.866	70521.9	-	74988.1	52921.4	65070.6	60759.1	89610.3	74802	82535.8
107	Cyclopentanemethanol, a-methyl-	Alcohol	832.667	15.909	328909	271376	212671	114161	119787	101367	109300	189929	144508
108	2-Octenal, (E)-	Aldehyde	475.667	16.001	226678	-	314342	149483	-	-	-	95548.9	282060
109	Pyridazine	Heterocyclic compound	613	16.041	120002	-	401495	213012	-	212399	111137	82485.2	68667
110	Benzenepropanol, a-methyl-, acetate	Ester	705.778	16.165	49852.7	44715.7	42513.2	53780.9	48420.2	51014.9	58760.5	58749.5	58866.3
111	3-Methyl-2,3-dihydro-benzofuran	Heterocyclic compound	648.429	16.192	18288.8	18797.5	22044.2	20038	18843.4	21749.5	19488.8	-	-
112	Benzyl alcohol, TMS derivative	Benzenoids/Phenylpropanoids	644.125	16.258	23468.1	37169.4	32613.6	54615.9	43305.1	183692	66310	60031.6	65835.1
113	Octanoic acid, ethyl ester	Ester	628.833	16.343	42046.8	32677	31646.5	-	-	-	65732.6	91611.3	202415
114	N-Methylnicotinic acid cation	Other	806.2	16.426	79209.1	13762.3	56516.8	-	-	-	-	41370.7	15059.5
115	2-Furanmethanol, 5-ethenyltetrahydro-a,a,5-trimethyl-, cis-	Heterocyclic compound	830	16.458	1.10602e+07	1.04214e+07	1.1754e+07	7.2648e+06	7.61251e+06	8.49858e+06	8.52856e+06	7.16263e+06	7.95382e+06
116	L-a-Homoserine	Nitrogen compounds	511.25	16.679	484574	87074.5	-	345890	529971	377416	539359	522563	607343
117	1-Octen-3-ol	Alcohol	886.333	16.744	3.412e+06	3.19759e+06	3.06914e+06	2.83584e+06	2.49456e+06	3.65687e+06	4.26239e+06	3.96372e+06	4.47242e+06
118	2,4-Heptadienal, (E,E)-	Aldehyde	898.833	16.854	3.53401e+06	3.53934e+06	3.76803e+06	3.76587e+06	3.46075e+06	3898020	3.97952e+06	3.95756e+06	3.25389e+06
119	Formic acid, heptyl ester	Ester	783.5	16.894	1.05975e+06	864978	878799	817707	807261	1.158e+06	1436931	1.62768e+06	1.33714e+06
120	Butanoic acid, 3-hexenyl ester, (E)-	Ester	555.222	16.959	42441.2	32392.6	38305	39701	33953.6	61311.9	36131.2	36366.8	44264.7
121	6-Hepten-1-ol, 2-methyl-	Alcohol	828.333	17.083	179931	155294	159868	170375	196936	246208	298188	299499	333512
122	Ethyl 2-(5-methyl-5-vinyltetrahydrofuran-2-yl)propan-2-yl carbonate	Ester	941.778	17.186	2.15352e+07	2.22044e+07	2.19754e+07	1.44479e+07	1.54205e+07	1.55238e+07	1.35735e+07	1.37245e+07	1.47857e+07
123	Benzene, 1-ethynyl-4-methyl-	Benzenoids/Phenylpropanoids	822.556	17.218	212888	153801	139378	307195	278891	194474	320289	291885	254935
124	Dill ether	Heterocyclic compound	775.111	17.26	44818.8	38341.9	33179.7	56912.9	78283.3	66616.8	105919	74451.4	100872
125	2-Hexene, 2,5,5-trimethyl-	Hydrocarbons	667.6	17.578	373163	330147	368850	387487	287657	426755	438720	343192	440459
126	cis-3-Hexenyl isovalerate	Ester	795.8	17.698	118243	85160.9	93329.2	123916	86292.1	123260	196391	126478	323410
127	1-Hexanol, 2-ethyl-	Alcohol	806	17.781	254292	287510	343459	215198	191996	213716	331605	320858	281518
128	Decanal	Aldehyde	841.222	17.895	122833	94973	87141.1	231765	298718	216301	269629	363100	479039
129	Gephyrotoxin 235b'	Heterocyclic compound	644.2	17.905	186230	66085.2	56851.6	286289	113141	-	-	-	-
130	Benzyl chloride	Benzenoids/Phenylpropanoids	937.125	18.02	1.39218e+06	1.39888e+06	1.47385e+06	2.24135e+06	2.42642e+06	2.20594e+06	3.75239e+06	4.01476e+06	3.80822e+06
131	trans-2-Hexenyl isovalerate	Ester	786.111	18.033	497759	424681	403923	407979	505153	496289	383306	255601	652770
132	Bicyclo[2.2.1]heptan-2-one, 1,7,7-trimethyl-, (1S)-	Monoterpenoids	869.429	18.077	370151	555968	430795	439270	397531	489382	362271	295458	305112
133	Benzaldehyde	Aldehyde	937	18.167	6.72334e+07	64319565	5.61414e+07	8.14272e+07	102083598	6.87857e+07	124553161	142637223	140098599
134	Pentadecane	Hydrocarbons	805.286	18.2	5.0789e+06	4.03948e+06	5.20043e+06	6.8516e+07	7.81455e+07	4.21228e+07	1.29354e+07	8.99153e+06	2.78162e+07
135	Pentaleno[1,2-b]oxirene, octahydro-, (1aa,1ba,4aa,5aa)-	Other	611.778	18.285	1.30901e+06	1.27788e+06	1.39047e+06	835898	885731	938098	1.23607e+06	1.5114e+06	1.11192e+06
136	Bicyclo[2.2.1]hept-2-ene, 1,7,7-trimethyl-	Monoterpenoids	811.571	18.44	231623	244639	288278	384639	376263	438541	638550	543821	591893
137	1-Nonanol, 4,8-dimethyl-	Alcohol	563.667	18.566	71024.8	-	54315	117482	-	-	273534	320888	217378
138	1,4-Cyclooctanedione	Ketone	618.2	18.652	6824.68	-	3834.15	18625.7	27337	-	6078.4	-	12369.5
139	2-Nonenal, (E)-	Aldehyde	834.333	18.718	1.26953e+06	1.22515e+06	1.09902e+06	1.32761e+06	1.48389e+06	1.20596e+06	751774	1.08393e+06	1.04287e+06
140	E-2-Hexadecacen-1-ol	Alcohol	726.222	18.84	247747	200348	195083	505035	603082	373312	130904	107424	254699
141	1,2-Dihydrolinalool	Monoterpenoids	827.167	18.891	532260	450397	481782	483863	535431	597953	523525	507860	496493
142	2,4-Dihydroxybenzaldehyde, 2TMS derivative	Benzenoids/Phenylpropanoids	660.286	19.017	440460	662494	710196	482345	396524	456712	539852	482139	478383
143	p-Mentha-1,8-dien-7-ol	Monoterpenoids	568.25	19.064	21463.8	19574.5	-	25955.5	26398.3	32394.6	35540.5	28949	35610.4
144	Linalool	Monoterpenoids	903.111	19.212	102696018	100008685	110616035	8.83966e+07	9.77771e+07	112405886	109195140	109362454	9.94696e+07
145	Pyrazine, 2-methoxy-6-methyl-	Heterocyclic compound	644.571	19.263	120717	93557.7	-	119841	145297	-	94267.7	93464.6	148597
146	1-Tetradecanol	Alcohol	651.778	19.291	95466.7	82822.2	76077.3	127642	146727	131271	94933.4	124155	129103
147	Lilac aldehyde A	Heterocyclic compound	651	19.374	46683.3	41140.8	33649.9	25374.4	68964.2	27796	21405.3	23543	60068.1
148	5-Undecen-4-one	Ketone	609.5	19.426	124905	-	50873.8	55093.6	71150.7	54360.8	-	44584.3	71466.6
149	Formic acid, octyl ester	Ester	840.25	19.468	2.31842e+06	1.80844e+06	1.74993e+06	2.09356e+06	2.28239e+06	2.56461e+06	3.53936e+06	3.98041e+06	3.60091e+06
150	Longifolene	Sesquiterpenoids	741.444	19.507	157733	143862	139365	100606	138630	142149	157030	167609	171185
151	Dimethylsulfoxonium formylmethylide	Sulfur compounds	705.4	19.584	254104	-	81557.3	-	203031	91730.2	-	-	774605
152	Methyl 10,11-tetradecadienoate	Ester	475.889	19.577	29309.8	29236	37147.1	29909.1	34304.8	37840.9	37774.1	37164.9	50885.5
153	Bicyclo[7.2.0]undec-4-ene, 4,11,11-trimethyl-8-methylene-,[1R-(1R*,4Z,9S*)]-	Sesquiterpenoids	661.25	19.713	17833.2	14076.6	15231.3	37902.1	39235	6591.44	17362.6	14719	13886.1
154	n-Hexyl methylphosphonofluoridate	Ester	716.667	19.801	47467.4	56033.8	64126	79639.3	82507.4	81043.7	133683	145635	169160
155	2,6-Nonadienal, (E,E)-	Aldehyde	736.889	19.913	1.63416e+06	1.53049e+06	1.55644e+06	1.35406e+06	1304920	1.3094e+06	672723	976806	768559
156	Lilac aldehyde D	Heterocyclic compound	609.286	19.931	71731	70257.7	59765.4	40730.2	97349	46366	34947.2	-	102459
157	(E)-4-Oxohex-2-enal	Aldehyde	933.667	20.003	1.78765e+06	1.84489e+06	1.83258e+06	1.11156e+06	1.05909e+06	1.46954e+06	1.01213e+06	1.00483e+06	732847
158	Cyclopentanecarboxaldehyde, 2-methyl-3-methylene-	Aldehyde	717.75	20.051	382946	327653	274600	115498	128542	157993	101123	81039.7	120116
159	Benzonitrile	Benzenoids/Phenylpropanoids	641.333	20.126	49335.7	53695.9	53076	51580.2	56406	57199	-	-	-
160	Caryophyllene	Sesquiterpenoids	934.6	20.229	1.9802e+06	1.89101e+06	2.04363e+06	3.10586e+06	3.72827e+06	2.61231e+06	1.5241e+06	854454	1.16313e+06
161	Nordazepam, TMS derivative	Heterocyclic compound	570	20.379	35679.3	39837.2	32422.4	47386	49581.8	13578.4	53992.2	54380	45978.5
162	15-Octadecenal	Aldehyde	497.375	20.482	13649.9	22822.8	25408	28853.5	-	25195	25437.5	13123.9	34650.5
163	3-Cyclohexene-1-acetaldehyde, a,4-dimethyl-	Monoterpenoids	763.857	20.561	859957	763633	988905	1.2637e+06	1.51436e+06	1.49779e+06	1.92314e+06	1.5731e+06	1.90351e+06
164	Hexadecane	Hydrocarbons	857.333	20.633	3.99688e+06	3.06745e+06	4.05276e+06	3.26824e+07	3.33638e+07	2.1999e+07	7.06816e+06	5.35269e+06	1.48942e+07
165	1-Cyclohexene-1-carboxaldehyde, 2,6,6-trimethyl-	Monoterpenoids	808.571	20.694	340441	277392	271194	286703	279741	302362	324845	298576	334196
166	Cyclooctyl alcohol	Alcohol	693.143	20.795	96154.4	76640.8	80819.9	97024.9	-	154843	212763	207735	218452
167	Benzeneacetaldehyde	Aldehyde	957.111	21.019	4.52722e+07	2.64864e+07	1.95939e+07	1.52732e+07	3.70232e+07	1.94319e+07	1.35921e+07	9.85134e+06	7.04591e+07
168	Furan, 2,5-dihydro-2,5-dimethoxy-	Heterocyclic compound	694	21.09	224234	181184	187317	186853	222267	171197	127687	262735	293561
169	1-Hexanone, 5-methyl-1-phenyl-	Ketone	772.556	21.248	214399	213902	233873	293147	310475	286184	329172	360704	345116
170	4-Hexen-1-ol, (E)-	Alcohol	832.25	21.302	1.0276e+06	804601	727587	486534	567619	551859	419276	620402	809945
171	2-Decenal, (E)-	Aldehyde	750	21.327	129556	128290	83679.9	185297	201796	207942	231056	195996	310689
172	L-Cysteinesulfinic acid	Nitrogen compounds	695	21.424	654555	761526	750620	464135	331734	567735	392017	391014	197100
173	Piperazine, 1,4-bis[2-(3-chlorophenoxy)ethyl]-	Ether	503	21.658	23502.6	-	22597	28144.9	22794.8	-	49555.1	16052.3	31433.2
174	2,4-Nonadienal, (E,E)-	Aldehyde	686	21.694	85014.1	78898.2	71460.4	91444.5	114890	110353	105498	102990	112342
175	Benzoic acid, ethyl ester	Ester	843.25	21.721	247517	85634.1	164071	502398	596335	931467	30009	116388	280204
176	(3-Carboxypropyl)trimethylammonium cation	Other	697.571	21.899	8.84207e+07	6.11566e+07	4.78313e+07	28727175	2.61202e+07	4.26938e+07	3.65794e+07	2.71916e+07	4.849e+07
177	1-Nonanol	Alcohol	779.5	21.901	2.22617e+06	1.55713e+06	-	1.94126e+06	2.09619e+06	-	-	3.44469e+06	2.73347e+06
178	Formic acid, phenylmethyl ester	Ester	939	22.124	1.07063e+06	883889	919589	1.74303e+06	2.31751e+06	1.71607e+06	3.33515e+06	3.82516e+06	3.59923e+06
179	Citral	Monoterpenoids	603.2	22.154	24885.5	23711.4	-	29173.8	-	23871.2	-	44395.2	62317.4
180	2,6,6-Trimethyl-2-cyclohexene-1,4-dione	Ketone	764.444	22.287	60862.8	37750	54470.4	70420.7	57752.9	81686.9	70790.9	71241.7	70993.7
181	Tris(2-butoxyethyl) phosphate	Ester	710.4	22.305	199189	136849	121335	-	-	81061	81989.6	103967	-
182	Bicyclo[4.1.0]heptane, 7-methylene-	Hydrocarbons	624.667	22.33	296793	246450	253182	386705	319668	390943	498150	458773	523721
183	Etymemazine	Heterocyclic compound	616.5	22.332	198485	150382	363777	24869.4	16566.5	27576.1	267435	-	30142.2
184	10-Undecen-1-ol	Alcohol	711.889	22.381	502483	410104	397420	423492	430859	514872	693442	715112	576346
185	Cyclohexanesulfamic acid	Other	615.5	22.423	191246	-	-	203469	213372	-	254080	-	297754
186	a-Terpineol	Monoterpenoids	761.25	22.607	729979	642474	710792	723268	795480	832011	982589	1.03528e+06	1.07391e+06
187	Bicyclo[2.2.1]heptan-2-ol, 1,7,7-trimethyl-, (1S-endo)-	Monoterpenoids	858.125	22.678	3.10729e+06	3.58711e+06	2.95729e+06	3.33991e+06	3.66534e+06	3.75443e+06	3.50069e+06	4.4786e+06	4.59258e+06
188	3,4-Dihydroxyphenylglycol, 4TMS derivative	Benzenoids/Phenylpropanoids	758.778	22.696	69363.8	53819.8	82909.1	79043.2	52383.1	84461	102337	90820.7	125582
189	(-)-1,2:5,6-Di-O-cyclohexylidene-L-inositol	Ether	513.4	22.72	174817	138445	154640	-	101802	113468	153334	215195	139967
190	D-Alanine, N-(4-butylbenzoyl)-, tridecyl ester	Benzenoids/Phenylpropanoids	609.6	22.92	34206.2	-	-	38843.8	39707.1	31482.2	17411.3	-	-
191	Heptadecane	Hydrocarbons	881.4	23.051	113799198	9.20199e+07	110808870	-	-	-	226333091	207697324	-
192	Acetic acid, phenylmethyl ester	Ester	931.5	23.146	1.75361e+07	1.66156e+07	1.70519e+07	2.06617e+07	2.44374e+07	1.83891e+07	6.07563e+07	6.21761e+07	117112653
193	4a,8a-(Methaniminomethano)naphthalene-9,11-dione, 10-phenyl-	Heterocyclic compound	879.5	23.215	142581	143179	131972	-	-	-	205269	224964	-
194	Isopentenyladenine	Heterocyclic compound	750.667	23.255	24070.9	20720.1	21018.6	-	-	-	23682.5	23987.3	-
195	8-Heptadecene	Hydrocarbons	931.667	23.435	4.63864e+07	4.02805e+07	4.65751e+07	224714461	288016187	178440764	7.48898e+07	6.82531e+07	165607436
196	(3R,6S)-2,2,6-Trimethyl-6-vinyltetrahydro-2H-pyran-3-ol	Alcohol	874.167	23.526	1.79817e+06	1.54973e+06	2.09897e+06	1.6947e+06	-	1.94631e+06	2.15582e+06	1.835e+06	1.46722e+06
197	2H-Benzocyclohepten-2-one, decahydro-4a-methyl-, trans-	Ketone	637.2	23.687	150145	98018.5	113802	-	126202	96261.8	-	-	-
198	p-Toluenesulfonic acid	Benzenoids/Phenylpropanoids	540	23.701	104892	-	-	-	-	106465	118581	136888	133554
199	4-Nonene, 5-butyl-	Hydrocarbons	624.167	23.782	57517.7	45532.9	43419	96958.3	143782	-	112713	-	243681
200	a-Farnesene	Sesquiterpenoids	727	23.833	246655	260943	329194	272409	374326	264975	377249	527770	440015
201	Glutaric acid, 2-fluorophenyl 4-methoxybenzyl ester	Ester	799.556	23.894	128389	141168	156546	108199	123917	135064	108554	168359	121064
202	Naphthalene, 1,2,3,5,6,8a-hexahydro-4,7-dimethyl-1-(1-methylethyl)-, (1S-cis)-	Sesquiterpenoids	839.125	23.944	536777	428489	427289	535749	578915	403307	234730	140347	282909
203	11-Oxatetracyclo[5.3.2.0(2,7).0(2,8)]dodecan-9-one	Heterocyclic compound	601.75	23.967	494386	405437	373395	238868	241834	239959	91202.8	74393	76273.1
204	Methyl salicylate	Ester	969.143	24.065	1.75633e+07	1.72601e+07	2.32497e+07	1.45353e+07	24398613	2.62238e+07	2.73091e+07	2.59891e+07	2.22678e+07
205	2-(1-Cyclopentenyl)furan	Heterocyclic compound	679	24.15	123576	88345.3	84551.6	235646	240976	161676	336686	399240	361854
206	trans-2-Methyl-4-n-butylthiane, S,S-dioxide	Heterocyclic compound	644	24.232	22683	-	-	72062	90148.1	-	81266.8	60157.5	115045
207	Camphenol, 6-	Monoterpenoids	687.222	24.358	154149	177578	142768	162408	167107	180033	192050	204340	258658
208	(1,2,3-Trimethyl-cyclopent-2-enyl)-methanol	Alcohol	474	24.511	26864.1	29121.5	-	36458.8	24658.1	29774.5	35500.4	39901.7	17651
209	Propanoic acid, phenylmethyl ester	Ester	710	24.592	27625.5	22017.7	26892.4	35961.1	48960.4	32014.3	66866.6	87057	94596.6
210	2,5-Octadecadiynoic acid, methyl ester	Ester	565.75	24.61	82381.4	10834.6	58795.3	96536.3	98918.3	70426.2	109492	99533.2	97961.4
211	6-Octen-1-ol, 7-methyl-3-methylene-	Monoterpenoids	820.778	24.64	1.68402e+06	1.42267e+06	1.51587e+06	1.77786e+06	1.90487e+06	1.8604e+06	2.66079e+06	2.58206e+06	2.46086e+06
212	(-)-Myrtenol	Monoterpenoids	730.571	24.702	54508.3	54461.9	49039.5	51076.4	51875.1	48166.4	54534	45678.3	-
213	Ethanol, 1-(2-butoxyethoxy)-	Ether	630.375	24.777	150437	61520.6	63229	152723	86889.5	124445	103472	-	71906.2
214	2,6-Octadien-1-ol, 3,7-dimethyl-, (Z)-	Monoterpenoids	860.667	24.948	1.93687e+06	1.62701e+06	1.69081e+06	1.79103e+06	1.99375e+06	1.97246e+06	2.2535e+06	2.09373e+06	2.70969e+06
215	4H-Cyclopentacyclooctene, decahydro-	Hydrocarbons	703.143	25.018	40430.6	38379.5	29664.4	263610	305007	152838	59925.5	70150.2	240558
216	Acetic acid, chloro-, 2-phenylethyl ester	Ester	717.5	25.052	124376	99879.2	101806	-	-	148398	3.15954e+06	4.04176e+06	3.55134e+06
217	7-Hexadecenal, (Z)-	Aldehyde	680.857	25.138	39376.5	32950.7	99947.1	42574.2	75734.5	34341.2	84129.1	156158	33086.3
218	2-Tridecanone	Ketone	826.857	25.18	2.48909e+06	1.71666e+06	2.00971e+06	1.18045e+07	1.16929e+07	7.46391e+06	6.23976e+06	5.32902e+06	1.34965e+07
219	2-Buten-1-one, 1-(2,6,6-trimethyl-1,3-cyclohexadien-1-yl)-, (E)-	Ketone	795.556	25.253	18089.6	14025.5	21783.1	30008	34201.9	36050.9	45757.5	32787.2	51242.6
220	2H-Thiopyran, 3,4-dihydro-	Heterocyclic compound	524.125	25.416	48811.5	37104.6	-	53942	54012.5	23764.5	30462.2	24529.8	31839.7
221	1-Octadecene	Hydrocarbons	827.889	25.492	315815	236656	267097	2.31966e+06	2.46172e+06	1.44281e+06	785370	794618	2.6316e+06
222	Phenol, 3-methyl-6-propyl-	Benzenoids/Phenylpropanoids	572.875	25.656	30279.9	21409.8	20348.6	27278.3	26443.2	-	20231.4	24802.9	44041.3
223	3,5-Dimethoxytoluene	Benzenoids/Phenylpropanoids	881.778	25.688	944596	384999	283103	673849	493320	263508	333342	329397	465536
224	2-(1-Cyclohexenyl)cyclohexanone	Ketone	512.2	25.773	22149.1	14135.8	15055.4	12430.1	12709.9	13562.6	-	-	6541.37
225	Phenol, 2-methoxy-	Benzenoids/Phenylpropanoids	918	25.886	968884	854035	928229	801295	1.03226e+06	1033694	865284	909878	917898
226	Hexanoic acid	Acid	812.778	25.984	5.51126e+06	2.18589e+06	2.05778e+06	3.65187e+06	4.07588e+06	5.76778e+06	1.71774e+06	1.67514e+06	877335
227	5-Heptenoic acid, 2,6-dimethyl-2-vinyl-	Monoterpenoids	661.333	25.997	710071	158902	153963	-	271542	324255	-	-	1.04459e+06
228	Geraniol	Monoterpenoids	831.571	26.02	1.76561e+06	1.38437e+06	1.40555e+06	1.49879e+06	1.57208e+06	1.22637e+06	2.11423e+06	2.36791e+06	2.24531e+06
229	Dodecanoic acid, ethyl ester	Ester	694	26.065	277648	-	-	220671	208437	233097	191624	140107	698046
230	5,9-Undecadien-2-one, 6,10-dimethyl-, (E)-	Monoterpenoids	805.429	26.137	252235	186031	278441	7.7092e+06	9.02267e+06	5.87438e+06	-	-	9.30504e+06
231	6,9-Heptadecadiene	Hydrocarbons	843.5	26.202	1.26306e+06	1.07379e+06	1.14128e+06	1.23085e+07	1.3755e+07	9.10435e+06	-	-	-
232	1,2,5-Trimethylpyrrole	Heterocyclic compound	726.6	26.281	10842.1	-	-	18573.4	16754.6	19602.2	18744.8	-	-
233	Benzyl alcohol	Alcohol	842.286	26.31	343371235	326219861	325588132	448724091	462105457	239480588	251271075	0	371290104
234	Benzenemethanol, 2-nitro-	Benzenoids/Phenylpropanoids	657	26.428	4.63278e+07	4.20204e+07	41908431	7.26114e+07	7.71774e+07	6.10563e+07	9.07894e+07	103466356	8.78878e+07
235	2,2,4-Trimethyl-1,3-pentanediol diisobutyrate	Ester	639.571	26.626	60397.4	90849	103977	80815.4	103287	91845.8	135235	99666.5	103128
236	2,5,9,13-Tetramethyl-tetradeca-4,8,12-trienoic acid, methyl ester	Sesquiterpenoids	447.143	26.688	11581.1	9918.5	10283.7	12935.5	12088.7	11202.2	-	-	14813.3
237	Pentanoic acid, phenylmethyl ester	Ester	834.111	26.728	100398	56476.1	53690.2	69760.3	108444	79796.2	163817	169361	352002
238	Lenacil	Heterocyclic compound	705.5	26.943	54140.8	-	-	-	-	44985.8	81995	85785.8	94322.6
239	Phenylethyl Alcohol	Alcohol	948.571	27.053	3.8123e+07	3.20198e+07	3.27985e+07	4.17306e+07	5.93758e+07	3.94533e+07	5.75484e+07	7.43789e+07	9.19984e+07
240	Fumonisin B2	Other	545	27.2	7760.06	-	5621.91	8718.11	7018.3	6206.29	-	-	-
241	Tributyl phosphate	Ester	686.125	27.445	8.55666e+06	8.86345e+06	6.60492e+06	9.47787e+07	9.39243e+07	1.06892e+07	1.14202e+07	1.23735e+07	116855932
242	Z-5-Nonadecene	Hydrocarbons	905	27.571	8.26113e+06	5.53995e+06	5.87142e+06	5.65298e+07	5.81568e+07	3.72156e+07	28191851	3.1276e+07	7.58096e+07
243	2,6-Bis(1,1-dimethylethyl)-4-(1-oxopropyl)phenol	Ketone	793.857	27.559	213310	208876	210221	275214	234728	267337	-	-	287547
244	3-Phenyl-1-propanol, acetate	Ester	772.222	27.678	554063	369448	357892	477443	491962	386776	489628	455484	641720
245	2(a)-Methoxymethyl-1,2,5-trimethylpiperidin-4(a)-ol	Other	530.667	27.817	48600.7	42662.8	47822.9	63306.9	62072.9	59905.5	59682.6	54021.6	73586.7
246	Benzene, 1,4-dimethoxy-	Benzenoids/Phenylpropanoids	711.143	27.869	115622	86176.9	95050.7	122790	120221	110975	-	-	195888
247	(E)-2,6-Dimethylocta-3,7-diene-2,6-diol	Alcohol	677.625	27.93	61707.4	33642.8	37840.6	226272	243438	193501	100001	73748.3	-
248	1,11-Undecanedicarboxylic acid	Acid	836.444	28.146	2.0351e+06	1.99409e+06	1.96103e+06	1.15107e+06	1.09848e+06	1.59012e+06	1.19702e+06	1.18116e+06	871643
249	1H-Inden-1-ol, 2,3-dihydro-	Benzenoids/Phenylpropanoids	690.333	28.215	197549	159463	154547	327753	365803	232562	507897	502498	456240
250	1,7-Hexadecadiene	Hydrocarbons	702.25	28.322	53973.7	41682.3	56436.9	787585	756163	445068	364505	349657	962476
251	2,2-Dipropyl-N-ethylpiperidine	Nitrogen compounds	605.857	28.474	19463.5	17134.6	-	32427	31740	-	31109.2	37015.2	39025.5
252	Caryophyllene oxide	Sesquiterpenoids	906.333	28.529	328256	282930	304643	463220	404643	389151	436671	334115	363802
253	4-Pyridinamine, N,N-dimethyl-	Nitrogen compounds	763.5	28.699	163318	114807	112965	170795	165051	137940	143740	127531	218919
254	Phenol	Benzenoids/Phenylpropanoids	677.375	28.828	278479	256221	243906	268027	282410	271013	348517	417930	815391
255	Phenol, 3-methyl-	Benzenoids/Phenylpropanoids	632.333	28.841	119787	115425	106061	97660.7	111621	111551	151595	174014	160699
256	3,6-Dimethylchromone	Heterocyclic compound	450.857	28.904	14370.6	9506.71	11580.7	15082.7	13840.6	12626.4	14850.8	13763.7	-
257	trans-a-Ocimene	Monoterpenoids	721.5	29.012	84558.8	61203.3	79457.4	111706	100818	91697.9	113719	118552	142687
258	Eicosane	Hydrocarbons	908	29.276	1.56329e+06	930912	938909	4.34843e+06	3.63821e+06	2.56533e+06	2.0971e+06	1.88186e+06	4.86589e+06
259	N-[2,4-Diamino-5,6,7,8-tetrahydro-6-quinazolinyl]-N-[3,4-dichlorobenzyl]-2-methoxyacetamide	Heterocyclic compound	741.5	29.38	19810.8	-	10863.8	-	-	8354.69	12824.6	11621.5	-
260	Cinnamaldehyde, (E)-	Aldehyde	954.667	29.435	5.98369e+06	5.18273e+06	4.15826e+06	8.18059e+06	1.37853e+07	5.8041e+06	1.39715e+07	1.54889e+07	1.78829e+07
261	2-Pentadecanone	Ketone	893.714	29.526	1.691e+07	1.60631e+07	1.79958e+07	39466612	57976087	172666153	4.20992e+07	4.97262e+07	311696588
262	p-Mentha-1(7),8(10)-dien-9-ol	Monoterpenoids	711.75	29.587	530959	616234	578247	1.2423e+06	-	344584	367164	-	0
263	3-Phenylpropanol	Benzenoids/Phenylpropanoids	968.222	29.742	4.82472e+06	3.96508e+06	3.54257e+06	9.2779e+06	1.0481e+07	6.50699e+06	1.53677e+07	1.98279e+07	1.75189e+07
264	Tetradecanoic acid, ethyl ester	Ester	478.333	30.07	97006	52231	63017.6	89728.2	-	-	-	41567.7	232987
265	Z-4-Nonadecen-1-ol acetate	Ester	699.667	30.091	17567.3	-	-	103031	99551	65632.4	39326.6	43386	152536
266	Cyclopentadecanone	Ketone	791.25	30.175	86296.1	67556.6	80853.7	1.09063e+06	1.26814e+06	744208	446601	482118	1.51781e+06
267	2,2-Dimethyl-3-vinyl-bicyclo[2.2.1]heptane	Monoterpenoids	607.75	30.33	130270	116232	121427	109140	113045	136687	192540	249627	-
268	5-Aminosalicylic acid	Benzenoids/Phenylpropanoids	729.625	30.472	19830.5	10841.9	20993.5	23049	-	18250.4	33332.8	34746.6	43688.9
269	2-Propen-1-ol, 3-phenyl-, formate	Benzenoids/Phenylpropanoids	648.333	30.66	19256.8	10158	9921.88	16976.8	24049.2	16006.5	31988.1	34047.9	32049.8
270	Nonanoic acid, 9-oxo-, ethyl ester	Ester	582.4	30.697	32595.7	28602.6	31681.1	41764.6	-	31004.9	-	13588.7	37655.7
271	2-Methyl-Z-7,8-epoxyhexadecane	Heterocyclic compound	743.667	30.72	47375.5	41526.4	41961.6	345442	364768	204970	116333	125543	472133
272	p-Cymen-7-ol	Monoterpenoids	767.167	30.802	95218	77757.8	69174.1	105852	118439	68738.1	117198	105027	156632
273	Benzene, 1,4-diethyl-2,3,5,6-tetramethyl-	Benzenoids/Phenylpropanoids	599.5	30.858	18998.3	-	16158.2	23354.8	-	21612.2	29472	-	29992.1
274	1H-Pyrazole, 4-[4-(3-chlorophenoxy)butyl]-3,5-dimethyl-	Benzenoids/Phenylpropanoids	560.75	30.985	37605.7	19408.3	12486.1	32808.6	29237.4	24618.8	-	36075.9	37114.9
275	1-(4-Methoxyphenyl)ethanone	Ketone	653.429	31.095	38917.5	16242.8	-	-	38826.5	32000.1	30769.3	40262.8	47461.9
276	Hentriacontane	Hydrocarbons	910.111	31.178	19540591	1.29353e+07	1.33979e+07	4.72038e+07	4.11745e+07	29956480	2.47463e+07	2.16128e+07	4.84997e+07
277	Trifluoroacetic acid, pentadecyl ester	Ester	777.333	31.5	173014	134423	146282	4.48915e+06	3.90758e+06	2.58714e+06	3.88273e+06	4.5635e+06	8.94969e+06
278	Benzene, 1,3,5-trimethoxy-	Benzenoids/Phenylpropanoids	922.333	31.556	445415	345953	314977	666465	749977	446970	566685	562151	961620
279	1,9(Z)-Octadecadiene, 1-methoxy-	Ether	513.429	31.58	56943	20897.5	19046.3	34873.8	-	58636.1	42947.6	-	66809.4
280	Acetic acid, cinnamyl ester	Ester	765.889	31.662	158159	108165	102870	483495	444567	256413	2.06065e+06	2.04696e+06	1.65833e+06
281	4-(1-Hydroxyallyl)-2-methoxyphenol	Benzenoids/Phenylpropanoids	579.111	31.678	75942.1	49177.7	62972.4	196968	168682	159712	118322	89223.9	236428
282	Benzene, (1-methyldodecyl)-	Benzenoids/Phenylpropanoids	633.125	31.781	103063	69651.3	66697.3	351295	309828	192609	157466	145093	273774
283	9-Heptadecanone	Ketone	656	31.891	64166	-	54522.6	531126	5185.07	347190	2450.68	4433.09	896335
284	10-Nonadecanone	Ketone	732.5	31.877	267695	217132	234098	2.06504e+06	2277877	1.35188e+06	914168	1.07833e+06	3.74703e+06
285	Eugenol	Benzenoids/Phenylpropanoids	963.6	31.918	1.46013e+07	9.74961e+06	1.08066e+07	2.33628e+07	2.41511e+07	1.96313e+07	3.99827e+07	4.34474e+07	5.67164e+07
286	Benzene, (1-methylbutyl)-	Benzenoids/Phenylpropanoids	596.857	32.037	28466.5	43312.7	-	249969	241150	145567	54889.3	46655.5	109846
287	.tau.-Cadinol	Sesquiterpenoids	935.222	32.162	1.62636e+06	1.33429e+06	1.28546e+06	1.78058e+06	1.72612e+06	1.2351e+06	1.7369e+06	1.41657e+06	1.9704e+06
288	Benzene, 1,2-dimethoxy-4-(1-propenyl)-	Benzenoids/Phenylpropanoids	672.889	32.273	52255.5	26189.8	20683.4	41893.4	34373.2	21890.2	22704.1	21008.8	26133.1
289	Ethanone, 1-(2-hydroxy-5-methylphenyl)-	Ketone	734.333	32.405	66341.7	47527	36437.5	59901.5	50970.5	36691.5	47607	47503.8	55122.1
290	Thiophene, 3,5-dimethyl-2-(methylthio)-	Sulfur compounds	477.333	32.453	14660.4	-	13680.2	13718.8	-	13228	16083.1	-	-
291	Heptan-2-ol, 5-(2-tetrahydrofurfuryl)-	Alcohol	690.857	32.909	631939	222013	174082	465327	789131	657939	469879	305544	981615
292	Ethanone, 1-(2,4-dimethylphenyl)-	Ketone	622.111	32.972	29537.1	29150.7	26629.6	38469.5	37529.5	31896.7	41200.5	43427.1	41855.2
293	Hexadecanoic acid, methyl ester	Ester	665	33.175	36289	22920.6	27545.7	97603.7	77624.8	79050.7	80746	66410	139336
294	Adipic acid	Acid	649.875	33.202	27014	19919.2	21303.3	41207.9	28273.2	33370.5	-	25508.7	42507.1
295	Bicyclo[4.4.0]dec-1-ene, 2-isopropyl-5-methyl-9-methylene-	Sesquiterpenoids	500.286	33.259	14065.8	11362.4	10285.4	14190.3	12044.4	9890.18	11933	11681.1	11466.8
296	2-Heptadecanone	Ketone	826.875	33.409	11189.7	12307.9	11951.9	853320	834710	470021	763742	926477	1.99749e+06
297	Cycloheptadecanone	Ketone	673.875	33.76	5607.74	6950.85	6003.88	376961	399297	213704	257541	320202	848058
298	Hexadecanoic acid, ethyl ester	Ester	674.375	33.874	123074	68771.1	88397.5	213870	180475	144106	91973.9	53920.6	388956
299	L-Aspartic acid	Nitrogen compounds	864	34.025	56755.8	64089.7	71612.4	16425.1	12529.7	-	8374.85	11436.2	-
300	2-Propen-1-ol, 3-phenyl-, (E)-	Benzenoids/Phenylpropanoids	924.75	34.033	3.29584e+07	2.28073e+07	2.02163e+07	4.67764e+07	4.75364e+07	2.84241e+07	5.7396e+07	5.28601e+07	4.29309e+07
301	Oxiraneoctanoic acid, 3-octyl-, methyl ester	Ester	677.444	34.198	126203	118568	138907	1.47679e+06	1.53649e+06	961537	599935	698725	2.39468e+06
302	11,11-Dimethyl-4,8-dimethylenebicyclo[7.2.0]undecan-3-ol	Sesquiterpenoids	688.25	34.381	91777	60755.9	68421.5	125402	109599	124500	126042	106531	102920
303	2,7-Octadiene-1,6-diol, 2,6-dimethyl-	Monoterpenoids	879.333	34.673	3.68273e+06	1.21464e+06	1.03535e+06	2.63459e+06	5.55942e+06	3.75824e+06	3.294e+06	2.03183e+06	5.5228e+06
304	2,4-Di-tert-butylphenol	Benzenoids/Phenylpropanoids	903.444	34.695	2.01197e+06	1.50726e+06	1.51198e+06	1.93413e+06	1.6691e+06	2.18637e+06	1.87874e+06	2.221e+06	2.28703e+06
305	2(4H)-Benzofuranone, 5,6,7,7a-tetrahydro-4,4,7a-trimethyl-, (R)-	Heterocyclic compound	677.6	34.911	26501.7	-	12182.1	39465.3	29620.4	-	-	19222.3	36213.3
306	Phenol, 4-(2-propenyl)-	Benzenoids/Phenylpropanoids	824.286	34.937	170570	108919	92287.3	197979	164460	153681	417857	424840	528274
307	trans-Isoeugenol	Benzenoids/Phenylpropanoids	895.889	35.083	1.38458e+06	545522	397684	766056	700974	487791	778899	918228	1.14812e+06
308	1-Methyl-3-ethyladamantane	Hydrocarbons	502.667	35.521	14778.7	13008.5	-	-	19820.1	29154.7	25574.7	15976.3	-
309	4-tert-Butoxystyrene	Benzenoids/Phenylpropanoids	762.556	35.818	113934	100233	100539	92639	81426.8	78487.7	85860.4	85683.4	82732
310	N-Methylephedrine	Benzenoids/Phenylpropanoids	696.5	36.435	61537.4	23418.5	16069.8	32707.3	25651.2	-	21973.3	19052.7	31047.9
311	Indole	Heterocyclic compound	763.875	36.558	44231.1	23681.1	21852.1	31435	43467.6	24043.1	41663.1	50510.1	112639
312	6-Methoxy-3-methylbenzofuran	Heterocyclic compound	612.333	36.736	56088.9	24549.7	17150	24609.1	-	14560.1	15966.6	11838.6	-
313	1,3,5-O-Methylidyne-2,4,6-tri-O-benzyl-myo-inositol	Benzenoids/Phenylpropanoids	671.714	36.946	19001.6	-	-	47571.9	52230.2	36740.6	56758.4	76047.8	69631.3
314	2,3-Dimethyl-5,6-dihydro-1,4-oxathiine	Heterocyclic compound	528.5	37.362	31509.3	-	-	-	21055.2	21759.1	18308.6	-	39021.8
315	Pyridine, 3-(4-methyl-5-cis-phenyl-1,3-oxazolidin-2-yl)-	Heterocyclic compound	672.429	37.954	35881.8	17639.5	13560.5	24716	17005.3	19313.1	27808.1	25741.1	17933.3
316	3-Hydroxy-a-damascone	Other	487.5	38.347	20636.2	-	-	26383.4	16896.3	24013	19212.3	10655.1	29472.5
317	Phthalic acid, hept-4-yl isobutyl ester	Ester	944.6	38.438	861865	1.55883e+06	2.7862e+06	2.07158e+06	1.63052e+06	4.16704e+06	4.07066e+06	2.11923e+06	1.97938e+06
318	Vanillin	Benzenoids/Phenylpropanoids	819.75	38.573	1.10112e+06	453454	325121	999620	1.21593e+06	1.02767e+06	944841	439170	2.08396e+06
319	Succinic acid, 2-(2-chlorophenoxy)ethyl ethyl ester	Ester	536	38.58	26816.1	27307.3	29483.2	35129.4	34286.8	34596.2	37856.5	36844.1	32483.9
320	Urea, N,N-diphenyl-N'-butyl-	Benzenoids/Phenylpropanoids	660.143	39.267	23799	14213	16827.5	10789.3	15832.2	-	32156.5	-	31218.3
321	Ethaneperoxoic acid, 1-cyano-1-[2-(2-phenyl-1,3-dioxolan-2-yl)ethyl]pentyl ester	Ether	799.75	39.641	44862.5	89064.7	160038	118293	90388.2	218542	223661	119060	106890
322	Benzyl Benzoate	Ester	879.429	39.655	20756.1	8981.9	13350.3	24607	25623	31200.1	31943.6	70635.7	101526
323	Phenol, 4-(3-methyl-2-butenyl)-	Benzenoids/Phenylpropanoids	641.571	40.501	79806.3	21246	-	91341.7	115639	78674.4	70563.5	32152.7	168877
324	Dibutyl phthalate	Benzenoids/Phenylpropanoids	947	40.838	5.72203e+06	10365229	1.40058e+07	1.52545e+07	1.24614e+07	1.51823e+07	1.52209e+07	1.4075e+07	1.2142e+07
325	O,O-Diethyl phosphate	Ester	777.667	41.179	151039	20219.6	-	212544	150702	185651	-	39110.3	327021
326	6-Methoxychromone-3-carboxaldehyde	Heterocyclic compound	667.6	41.208	53249.4	-	-	32859.7	54635.6	41920	-	-	102964
327	3-Hydroxy-4-methoxybenzyl alcohol	Benzenoids/Phenylpropanoids	721.667	42.256	45521.7	-	-	14163.1	61883.8	40654.9	40876.3	-	155398
328	Benzenebutanoic acid, a-hydroxy-	Benzenoids/Phenylpropanoids	542	42.9	17902.7	-	-	39657.2	33509.6	18761.3	52226.9	51916.1	38840.2
329	N-(4-Nitro-2-phenoxyphenyl)methanesulfonamide	Benzenoids/Phenylpropanoids	508.167	43.225	23429.4	13091.2	18461.9	24618.8	24907.1	18534.9	-	-	23610.2
330	1,4-Benzenediol, 2-methoxy-	Benzenoids/Phenylpropanoids	651.5	44.48	63033.7	42843.8	39571.1	53098.6	47693.6	41740.3	44107.2	36334	45108.9

## Sheet: Table S3
Table S3. The DVOCs identified from Rosa laevigata flowers in the three comparison groups
Number	Compounds	Category	cluster	S2 vs. S3					S3 vs. S4					S2 vs. S4
				VIP	P-VALUE	FOLD CHANGE	LOG_FC	Regulation	VIP	P-VALUE	FOLD CHANGE	LOG_FC	Regulation	VIP	P-VALUE	FOLD CHANGE	LOG_FC	Regulation
1	Trihexyphenidyl	Nitrogen compounds	1	-	-	-	-	-	1.21257	0.0443279	0.633389	-0.658836	Down	-	-	-	-	-
2	N-Methylpropionamide	Nitrogen compounds	9	-	-	-	-	-	1.5336	0.00172807	2.81234	1.49177	Up	1.38636	0.00133847	2.92281	1.54736	Up
3	Furan, 2-methyl-	Heterocyclic compound	8	1.11043	0.0392645	0.675954	-0.565002	Down	-	-	-	-	-	1.34459	0.00312641	0.530449	-0.914715	Down
4	L-Valine	Nitrogen compounds	9	-	-	-	-	-	1.40226	0.00967979	1.82721	0.869645	Up	1.37442	0.000432989	2.40889	1.26837	Up
5	2-Butene, 1-chloro-3-methyl-	Halogenated hydrocarbons	8	1.27659	0.0105482	0.673376	-0.570516	Down	-	-	-	-	-	1.16744	0.0181138	0.480966	-1.05599	Down
6	Furan, 2-ethyl-	Heterocyclic compound	8	1.36184	0.000509787	0.511191	-0.968066	Down	1.41968	0.0137318	0.540673	-0.887172	Down	1.39776	6.07121e-05	0.276387	-1.85524	Down
7	3-(2-Ethylhexoxy)propan-1-amine	Nitrogen compounds	8	1.27511	0.0115912	0.803512	-0.315608	Down	-	-	-	-	-	1.39774	0.000729517	0.723046	-0.467841	Down
8	Undecane, 4,6-dimethyl-	Hydrocarbons	5	-	-	-	-	-	1.14242	0.0167481	0.191135	-2.38734	Down	1.03362	0.00157646	0.194565	-2.36168	Down
9	1-Butene, 2-(chloromethyl)-	Halogenated hydrocarbons	8	-	-	-	-	-	1.39215	0.0245893	0.644293	-0.634211	Down	1.32569	0.00543779	0.542098	-0.883375	Down
10	1-Penten-3-one	Ketone	8	1.25509	0.0231826	0.741156	-0.43215	Down	1.57637	0.000224295	0.669956	-0.577862	Down	1.38903	0.00217662	0.496542	-1.01001	Down
11	a-Phellandrene	Monoterpenoids	2	1.053	0.034294	0.220473	-2.18132	Down	-	-	-	-	-	1.18119	0.0156772	0.122321	-3.03125	Down
12	Minoxidil	Nitrogen compounds	6	-	-	-	-	-	-	-	-	-	-	1.31139	0.0102152	1.26077	0.334304	Up
13	3-Methylglutaric acid	Acid	7	-	-	-	-	-	-	-	-	-	-	1.19976	0.0463425	1.71064	0.774537	Up
14	Propionamide, N-(2-thiazolyl)-	Nitrogen compounds	8	1.24882	0.0153809	0.637685	-0.649084	Down	1.4746	0.0171133	0.591453	-0.757664	Down	1.40357	0.000588095	0.377161	-1.40675	Down
15	Bicyclo[2.2.1]heptane, 2,2-dimethyl-3-methylene-, (1S)-	Monoterpenoids	8	-	-	-	-	-	1.53364	0.00195989	0.344601	-1.537	Down	1.36764	0.0105105	0.180992	-2.466	Down
16	Butanoic acid, 3-methyl-, ethyl ester	Ester	2	1.19827	0.0107796	0.167493	-2.57782	Down	-	-	-	-	-	-	-	-	-	-
17	L-Proline, ethyl ester	Nitrogen compounds	8	-	-	-	-	-	1.05716	0.0315214	0.18846	-2.40767	Down	-	-	-	-	-
18	Hexanal	Aldehyde	8	1.35974	0.00167997	0.691821	-0.53153	Down	1.55498	0.000178069	0.364752	-1.45501	Down	1.40993	4.60949e-05	0.252343	-1.98654	Down
19	Undecane	Hydrocarbons	8	-	-	-	-	-	-	-	-	-	-	1.23758	0.0250572	0.528396	-0.920309	Down
20	Ethanone, 1-(1,4-dimethyl-3-cyclohexen-1-yl)-	Ketone	5	1.21089	0.0337045	1.22749	0.295715	Up	-	-	-	-	-	-	-	-	-	-
21	Cyclobutaneethanol, a-methylene-	Other	8	1.2893	0.00868079	0.823328	-0.28046	Down	1.50025	0.0047072	0.706016	-0.502227	Down	1.37775	0.000610604	0.581283	-0.782687	Down
22	2-Propanone, 1-(1H-pyrazol-1-yl)-	Heterocyclic compound	2	1.10732	0.0172995	0.210315	-2.24938	Down	-	-	-	-	-	1.11979	0.0106664	0.176923	-2.4988	Down
23	3-Hexenal	Aldehyde	8	1.2388	0.0112214	0.617024	-0.696602	Down	1.50016	0.0120166	0.461184	-1.11659	Down	1.41215	8.07082e-05	0.284561	-1.81319	Down
24	N-(a-Ketocaproyl)-L-homoserine lactone	Heterocyclic compound	6	1.17851	0.0409082	1.15326	0.20572	Up	-	-	-	-	-	1.31567	0.00835127	1.2848	0.361539	Up
25	Cyclopentanecarboxaldehyde	Aldehyde	8	1.14985	0.0456271	0.764675	-0.387082	Down	1.51731	0.00835788	0.59078	-0.759307	Down	1.40471	0.00052491	0.451755	-1.14639	Down
26	a-Myrcene	Monoterpenoids	8	-	-	-	-	-	1.37267	0.0397187	0.758555	-0.398675	Down	1.30156	0.0159137	0.639706	-0.64452	Down
27	5-Aminouracil	Heterocyclic compound	2	1.39666	1.05565e-05	0.517589	-0.950121	Down	1.48687	0.0088198	0.82415	-0.279021	Down	1.41714	2.17539e-06	0.426571	-1.22914	Down
28	Heptane, 2,2,3,3,5,6,6-heptamethyl-	Hydrocarbons	3	-	-	-	-	-	1.17547	0.013219	0.257139	-1.95938	Down	-	-	-	-	-
29	Heptanal	Aldehyde	8	1.17866	0.0335021	0.83001	-0.268799	Down	-	-	-	-	-	1.38829	0.000524818	0.712921	-0.488187	Down
30	N8-Acetylspermidine	Nitrogen compounds	2	-	-	-	-	-	-	-	-	-	-	1.29671	0.0128251	0.698083	-0.518529	Down
31	Dodecane	Hydrocarbons	3	1.31434	0.00452261	1.6422	0.71563	Up	1.39865	0.00987926	0.56953	-0.812157	Down	-	-	-	-	-
32	(2R,5R)-2-Methyl-5-(prop-1-en-2-yl)-2-vinyltetrahydrofuran	Heterocyclic compound	1	1.20733	0.0325864	1.30315	0.381999	Up	-	-	-	-	-	-	-	-	-	-
33	2-Penten-1-ol, acetate, (Z)-	Ester	7	1.36637	0.000179081	0.362451	-1.46414	Down	1.42247	0.0314313	2.94744	1.55946	Up	-	-	-	-	-
34	Furan, 2-pentyl-	Heterocyclic compound	5	-	-	-	-	-	1.33155	0.0391706	0.440727	-1.18204	Down	1.23017	0.0170628	0.485105	-1.04363	Down
35	4-Heptenal, (Z)-	Aldehyde	8	1.28337	0.010127	0.72054	-0.472849	Down	1.54278	0.00157639	0.460591	-1.11844	Down	1.39514	0.00035858	0.331874	-1.59129	Down
36	(2R,5S)-2-Methyl-5-(prop-1-en-2-yl)-2-vinyltetrahydrofuran	Monoterpenoids	5	-	-	-	-	-	1.46626	0.0136785	0.754644	-0.406132	Down	1.23647	0.033143	0.760576	-0.394836	Down
37	1-Propen-2-ol, 3-cyclohexylidene-, acetate	Ester	8	-	-	-	-	-	-	-	-	-	-	1.41628	0.00589473	0.0876797	-3.51161	Down
38	Pulegone	Monoterpenoids	5	-	-	-	-	-	1.5558	0.000780491	0.648219	-0.625446	Down	1.34519	0.00617153	0.636437	-0.65191	Down
39	Styrene	Benzenoids/Phenylpropanoids	3	1.30086	0.0173314	1.67045	0.740234	Up	-	-	-	-	-	-	-	-	-	-
40	1,2-Oxaborolane, 2-ethyl-4,5-dimethyl-	Heterocyclic compound	8	1.15305	0.0489066	0.819134	-0.287828	Down	-	-	-	-	-	1.35444	0.0318217	0.697978	-0.518747	Down
41	Acetic acid, hexyl ester	Ester	9	-	-	-	-	-	1.54359	0.0397126	6.31314	2.65836	Up	1.38305	0.041842	5.35991	2.42221	Up
42	Ethane, isothiocyanato-	Sulfur compounds	4	-	-	-	-	-	-	-	-	-	-	1.2788	0.00688988	2.57825	1.36639	Up
43	1-Pyrrolidinyl-2-triethylsilylethane	Heterocyclic compound	7	-	-	-	-	-	1.505	0.00239711	1.34169	0.424056	Up	-	-	-	-	-
44	Octanal	Aldehyde	6	1.29723	0.00740699	1.63754	0.711533	Up	-	-	-	-	-	1.38158	0.00120073	1.99312	0.995029	Up
45	cis-2-(2-Pentenyl)furan	Heterocyclic compound	5	-	-	-	-	-	1.46602	0.00752752	0.537811	-0.894829	Down	1.33319	0.00397492	0.556186	-0.846359	Down
46	Tridecane	Hydrocarbons	1	1.39935	4.89432e-05	2.29135	1.1962	Up	1.26445	0.023675	0.681596	-0.553011	Down	1.20204	0.0477432	1.56178	0.643188	Up
47	2-Heptenal, (E)-	Aldehyde	4	1.21496	0.0285556	1.40119	0.486654	Up	-	-	-	-	-	1.15485	0.0458592	1.33521	0.417071	Up
48	2-Penten-1-ol, (Z)-	Alcohol	2	1.39655	1.38763e-05	0.614735	-0.701963	Down	1.55245	0.00112006	0.846996	-0.239573	Down	1.41519	1.08885e-05	0.520678	-0.941536	Down
49	Ethyl 4-(ethyloxy)-2-oxobut-3-enoate	Ester	2	1.34778	0.00377578	0.533439	-0.906604	Down	-	-	-	-	-	1.29532	0.0108562	0.616976	-0.696714	Down
50	2-Hexen-1-ol, acetate, (Z)-	Ester	9	1.14089	0.0307272	1.27121	0.346206	Up	1.54085	0.0184087	2.28378	1.19143	Up	1.38336	0.00146361	2.90318	1.53763	Up
51	5-Hepten-2-one, 6-methyl-	Ketone	6	1.39786	3.65333e-05	2.07865	1.05565	Up	1.4832	0.0145138	1.35021	0.433183	Up	1.40267	0.000538697	2.80661	1.48883	Up
52	2,4(3H,5H)-Furandione	Heterocyclic compound	8	1.14861	0.0373598	0.73246	-0.449179	Down	1.47462	0.020285	0.581215	-0.782856	Down	1.41272	8.94527e-05	0.425717	-1.23203	Down
53	Decane, 4-methylene-	Hydrocarbons	2	1.19526	0.0467495	0.717613	-0.478723	Down	-	-	-	-	-	-	-	-	-	-
54	a-Neo-Endorphin (1-7)	Other	6	-	-	-	-	-	-	-	-	-	-	1.27287	0.0120129	1.53465	0.61791	Up
55	2-Pyrazoline, 1-isopropyl-5-methyl-	Heterocyclic compound	5	-	-	-	-	-	1.44208	0.0234334	0.514523	-0.958693	Down	-	-	-	-	-
56	3-Hexen-1-ol, (E)-	Alcohol	2	1.18875	0.0412513	0.785987	-0.347423	Down	-	-	-	-	-	-	-	-	-	-
57	Nonanal	Aldehyde	4	1.15968	0.0481886	1.49419	0.579364	Up	-	-	-	-	-	1.24785	0.0226601	1.51383	0.598207	Up
58	(Z)-1-Phenylpropene	Benzenoids/Phenylpropanoids	4	-	-	-	-	-	-	-	-	-	-	1.30541	0.0104224	2.12819	1.08962	Up
59	3-Octen-2-one	Ketone	7	-	-	-	-	-	1.32284	0.0385539	1.5027	0.587554	Up	-	-	-	-	-
60	1,3-Dioxolane, 2-butyl-	Heterocyclic compound	8	-	-	-	-	-	1.49795	0.000790621	0.392173	-1.35044	Down	1.36165	0.00805779	0.214688	-2.21969	Down
61	Cyclopentanemethanol, a-methyl-	Alcohol	2	1.27893	0.0153842	0.514081	-0.959933	Down	-	-	-	-	-	1.24141	0.0181561	0.492494	-1.02182	Down
62	Benzenepropanol, a-methyl-, acetate	Ester	1	1.29428	0.0122005	1.38138	0.466111	Up	-	-	-	-	-	1.30746	0.00871492	1.1605	0.214747	Up
63	3-Methyl-2,3-dihydro-benzofuran	Heterocyclic compound	5	1.19256	0.0298193	1.25821	0.331372	Up	-	-	-	-	-	-	-	-	-	-
64	Benzyl alcohol, TMS derivative	Benzenoids/Phenylpropanoids	6	-	-	-	-	-	-	-	-	-	-	1.25848	0.00568866	1.84868	0.886495	Up
65	Octanoic acid, ethyl ester	Ester	7	1.39957	0.00599858	0.0428041	-4.54611	Down	-	-	-	-	-	-	-	-	-	-
66	2-Furanmethanol, 5-ethenyltetrahydro-a,a,5-trimethyl-, cis-	Heterocyclic compound	8	1.14646	0.0480785	0.863999	-0.210899	Down	1.47936	0.00713438	0.741772	-0.430953	Down	1.35825	0.00313374	0.64089	-0.641851	Down
67	1-Octen-3-ol	Alcohol	6	-	-	-	-	-	-	-	-	-	-	1.29254	0.0110381	1.18228	0.241576	Up
68	2,4-Heptadienal, (E,E)-	Aldehyde	3	1.29703	0.00953668	1.26201	0.335723	Up	1.40472	0.0157154	0.737265	-0.439745	Down	-	-	-	-	-
69	Formic acid, heptyl ester	Ester	6	-	-	-	-	-	-	-	-	-	-	1.30543	0.0147334	1.41769	0.503538	Up
70	6-Hepten-1-ol, 2-methyl-	Alcohol	6	1.3249	0.00709502	1.51607	0.600339	Up	-	-	-	-	-	1.40285	0.00019914	1.69476	0.761085	Up
71	Ethyl 2-(5-methyl-5-vinyltetrahydrofuran-2-yl)propan-2-yl carbonate	Ester	8	1.15197	0.0452353	0.851656	-0.231657	Down	1.51748	0.00386013	0.676486	-0.563869	Down	1.41327	9.6054e-05	0.576133	-0.795525	Down
72	Benzene, 1-ethynyl-4-methyl-	Benzenoids/Phenylpropanoids	1	-	-	-	-	-	-	-	-	-	-	1.22081	0.0298751	1.55281	0.63488	Up
73	Dill ether	Heterocyclic compound	4	1.31197	0.0136298	2.15311	1.10642	Up	-	-	-	-	-	1.33419	0.0085756	2.18438	1.12722	Up
74	Decanal	Aldehyde	4	1.33801	0.0113816	3.0616	1.61429	Up	-	-	-	-	-	1.36125	0.010447	3.28073	1.71402	Up
75	Benzyl chloride	Benzenoids/Phenylpropanoids	6	1.3564	0.00383226	1.99397	0.995641	Up	-	-	-	-	-	1.41309	2.04751e-05	2.44257	1.2884	Up
76	trans-2-Hexenyl isovalerate	Ester	5	-	-	-	-	-	1.23177	0.0217243	0.204761	-2.28798	Down	-	-	-	-	-
77	Bicyclo[2.2.1]heptan-2-one, 1,7,7-trimethyl-, (1S)-	Monoterpenoids	3	-	-	-	-	-	1.55635	0.00051549	0.533782	-0.905678	Down	-	-	-	-	-
78	Benzaldehyde	Aldehyde	6	-	-	-	-	-	-	-	-	-	-	1.40409	0.00021565	1.95515	0.967278	Up
79	Pentadecane	Hydrocarbons	1	1.38126	0.0488818	16.602	4.05328	Up	1.42193	0.0224443	0.187298	-2.41659	Down	-	-	-	-	-
80	Pentaleno[1,2-b]oxirene, octahydro-, (1aa,1ba,4aa,5aa)-	Other	2	1.22974	0.0220957	0.822912	-0.28119	Down	-	-	-	-	-	-	-	-	-	-
81	Bicyclo[2.2.1]hept-2-ene, 1,7,7-trimethyl-	Monoterpenoids	4	1.36567	0.000392222	1.92266	0.943106	Up	-	-	-	-	-	1.36513	0.00153324	2.08727	1.06162	Up
82	1-Nonanol, 4,8-dimethyl-	Alcohol	9	-	-	-	-	-	1.19815	0.0279732	4.7715	2.25444	Up	1.02476	0.00448789	5.83988	2.54594	Up
83	E-2-Hexadecacen-1-ol	Alcohol	3	-	-	-	-	-	1.43946	0.01707	0.237874	-2.07173	Down	-	-	-	-	-
84	1,2-Dihydrolinalool	Monoterpenoids	3	1.33296	0.00500445	1.35789	0.441369	Up	1.53982	0.00227079	0.693157	-0.528745	Down	-	-	-	-	-
85	Linalool	Monoterpenoids	3	-	-	-	-	-	1.44498	0.0132685	0.782595	-0.353662	Down	-	-	-	-	-
86	1-Tetradecanol	Alcohol	1	1.34171	0.00560262	1.97821	0.984196	Up	1.38076	0.0202533	0.62308	-0.68251	Down	-	-	-	-	-
87	5-Undecen-4-one	Ketone	1	1.07403	0.0456289	4.12498	2.04439	Up	-	-	-	-	-	-	-	-	-	-
88	Formic acid, octyl ester	Ester	6	1.29676	0.00713037	1.45465	0.540673	Up	1.35083	0.0355706	1.17495	0.232598	Up	1.36934	0.00187721	1.70914	0.773271	Up
89	Bicyclo[7.2.0]undec-4-ene, 4,11,11-trimethyl-8-methylene-,[1R-(1R*,4Z,9S*)]-	Sesquiterpenoids	7	1.39743	0.00341598	0.0964825	-3.37359	Down	1.57493	0.00807698	9.13702	3.19172	Up	-	-	-	-	-
90	n-Hexyl methylphosphonofluoridate	Ester	6	1.29638	0.00591843	1.78648	0.837122	Up	1.41108	0.0237798	1.34232	0.424727	Up	1.36481	0.00117482	2.39803	1.26185	Up
91	2,6-Nonadienal, (E,E)-	Aldehyde	5	-	-	-	-	-	1.50512	0.00193984	0.443814	-1.17197	Down	1.36152	0.000435354	0.461015	-1.11712	Down
92	(E)-4-Oxohex-2-enal	Aldehyde	8	1.26202	0.0140779	0.812241	-0.30002	Down	1.47803	0.00449749	0.558932	-0.839256	Down	1.35418	0.000650552	0.453987	-1.13928	Down
93	Cyclopentanecarboxaldehyde, 2-methyl-3-methylene-	Aldehyde	8	1.35793	0.00377336	0.500662	-0.998091	Down	1.47578	0.0042234	0.552836	-0.855076	Down	1.39162	0.00100433	0.276784	-1.85317	Down
94	Benzonitrile	Benzenoids/Phenylpropanoids	5	1.2349	0.0198698	1.30313	0.381984	Up	1.58441	0.00285188	0.016258	-5.94271	Down	1.41825	0.00188442	0.0211863	-5.56073	Down
95	Caryophyllene	Sesquiterpenoids	3	-	-	-	-	-	1.50146	0.0102987	0.271276	-1.88217	Down	1.25703	0.00955353	0.540545	-0.887514	Down
96	Nordazepam, TMS derivative	Heterocyclic compound	6	-	-	-	-	-	-	-	-	-	-	1.16182	0.0480224	1.28946	0.366771	Up
97	3-Cyclohexene-1-acetaldehyde, a,4-dimethyl-	Monoterpenoids	4	1.34983	0.00360464	2.01575	1.01132	Up	-	-	-	-	-	1.33683	0.00434713	1.8603	0.895532	Up
98	Hexadecane	Hydrocarbons	1	1.383	0.0345726	9.92365	3.31087	Up	1.43151	0.0137777	0.221724	-2.17316	Down	-	-	-	-	-
99	1-Cyclohexene-1-carboxaldehyde, 2,6,6-trimethyl-	Monoterpenoids	3	1.16421	0.0423569	1.2065	0.270833	Up	1.44796	0.0115364	0.805876	-0.31137	Down	-	-	-	-	-
100	Cyclooctyl alcohol	Alcohol	9	-	-	-	-	-	-	-	-	-	-	1.40771	3.40203e-05	2.27337	1.18483	Up
101	1-Hexanone, 5-methyl-1-phenyl-	Ketone	1	1.32156	0.00817981	1.66174	0.732697	Up	-	-	-	-	-	1.36691	0.00158352	1.40602	0.491615	Up
102	2-Decenal, (E)-	Aldehyde	4	1.3038	0.00205509	2.15287	1.10626	Up	-	-	-	-	-	1.23272	0.0273438	1.94647	0.960858	Up
103	L-Cysteinesulfinic acid	Nitrogen compounds	8	-	-	-	-	-	1.27114	0.0371055	0.534951	-0.902522	Down	1.24857	0.00495438	0.408534	-1.29147	Down
104	2,4-Nonadienal, (E,E)-	Aldehyde	1	1.31156	0.0105615	1.6618	0.732749	Up	1.36888	0.0395552	0.739444	-0.435487	Down	1.31879	0.00560401	1.22881	0.297261	Up
105	Benzoic acid, ethyl ester	Ester	3	1.32405	0.00529916	4.97784	2.31552	Up	1.33209	0.00559264	0.154278	-2.6964	Down	-	-	-	-	-
106	Formic acid, phenylmethyl ester	Ester	6	-	-	-	-	-	-	-	-	-	-	1.41596	4.12743e-05	3.37555	1.75512	Up
107	2,6,6-Trimethyl-2-cyclohexene-1,4-dione	Ketone	1	-	-	-	-	-	1.49059	0.0089994	0.74814	-0.418619	Down	-	-	-	-	-
108	Tris(2-butoxyethyl) phosphate	Ester	2	1.07095	0.0278237	0.202618	-2.30317	Down	-	-	-	-	-	-	-	-	-	-
109	Bicyclo[4.1.0]heptane, 7-methylene-	Hydrocarbons	4	1.37131	0.00196346	1.696	0.762136	Up	-	-	-	-	-	1.38571	0.000763602	1.67682	0.745729	Up
110	10-Undecen-1-ol	Alcohol	6	1.28019	0.00944739	1.28473	0.361469	Up	-	-	-	-	-	1.22231	0.0346653	1.3698	0.453965	Up
111	a-Terpineol	Monoterpenoids	4	1.33341	0.00582007	1.39011	0.475198	Up	-	-	-	-	-	1.38059	0.000788412	1.33645	0.418401	Up
112	Bicyclo[2.2.1]heptan-2-ol, 1,7,7-trimethyl-, (1S-endo)-	Monoterpenoids	5	1.22806	0.0168957	1.37317	0.457506	Up	1.20065	0.0383356	0.243665	-2.03703	Down	-	-	-	-	-
113	D-Alanine, N-(4-butylbenzoyl)-, tridecyl ester	Benzenoids/Phenylpropanoids	3	1.06783	0.047849	3.85413	1.94641	Up	1.57984	0.0154734	0.024174	-5.3704	Down	-	-	-	-	-
114	Heptadecane	Hydrocarbons	7	1.40195	0.00348063	1.43483e-05	-16.0888	Down	-	-	-	-	-	-	-	-	-	-
115	Acetic acid, phenylmethyl ester	Ester	9	-	-	-	-	-	1.43662	0.0479971	2.72037	1.4438	Up	-	-	-	-	-
116	4a,8a-(Methaniminomethano)naphthalene-9,11-dione, 10-phenyl-	Heterocyclic compound	7	1.40293	0.000460222	0.0108703	-6.52346	Down	-	-	-	-	-	-	-	-	-	-
117	Isopentenyladenine	Heterocyclic compound	7	1.40039	0.000983335	0.0690756	-3.85568	Down	-	-	-	-	-	-	-	-	-	-
118	8-Heptadecene	Hydrocarbons	1	1.37179	0.0449124	6.49828	2.70006	Up	1.36216	0.0307519	0.319142	-1.64773	Down	-	-	-	-	-
119	2H-Benzocyclohepten-2-one, decahydro-4a-methyl-, trans-	Ketone	8	-	-	-	-	-	-	-	-	-	-	1.41548	0.0123684	0.00918137	-6.76707	Down
120	Naphthalene, 1,2,3,5,6,8a-hexahydro-4,7-dimethyl-1-(1-methylethyl)-, (1S-cis)-	Sesquiterpenoids	5	-	-	-	-	-	1.44378	0.0140047	0.312026	-1.68026	Down	1.28836	0.00447132	0.426002	-1.23107	Down
121	11-Oxatetracyclo[5.3.2.0(2,7).0(2,8)]dodecan-9-one	Heterocyclic compound	8	1.25439	0.0188343	0.700962	-0.512592	Down	1.5761	0.000243307	0.245127	-2.0284	Down	1.4089	0.000267091	0.171825	-2.54099	Down
122	2-(1-Cyclopentenyl)furan	Heterocyclic compound	6	1.28735	0.0216318	2.70561	1.43595	Up	-	-	-	-	-	1.40082	0.000229033	3.34689	1.74282	Up
123	trans-2-Methyl-4-n-butylthiane, S,S-dioxide	Heterocyclic compound	4	-	-	-	-	-	-	-	-	-	-	1.40967	0.0311091	62.6453	5.96913	Up
124	Camphenol, 6-	Monoterpenoids	3	1.21341	0.0165523	1.32154	0.402218	Up	-	-	-	-	-	-	-	-	-	-
125	Propanoic acid, phenylmethyl ester	Ester	6	-	-	-	-	-	-	-	-	-	-	1.39067	0.00190141	2.91944	1.54569	Up
126	6-Octen-1-ol, 7-methyl-3-methylene-	Monoterpenoids	4	1.32496	0.00766724	1.48271	0.568237	Up	-	-	-	-	-	1.3809	0.00145103	1.50384	0.588647	Up
127	2,6-Octadien-1-ol, 3,7-dimethyl-, (Z)-	Monoterpenoids	3	1.27646	0.0169339	1.3538	0.437019	Up	-	-	-	-	-	-	-	-	-	-
128	Acetic acid, chloro-, 2-phenylethyl ester	Ester	9	-	-	-	-	-	1.40343	0.000136465	58.2453	5.86407	Up	1.41835	0.00465625	29.7404	4.89435	Up
129	2-Tridecanone	Ketone	1	1.36438	0.0437234	6.26397	2.64708	Up	-	-	-	-	-	-	-	-	-	-
130	2-Buten-1-one, 1-(2,6,6-trimethyl-1,3-cyclohexadien-1-yl)-, (E)-	Ketone	4	1.34536	0.00187829	2.28684	1.19336	Up	-	-	-	-	-	1.26951	0.0171812	2.16524	1.11452	Up
131	1-Octadecene	Hydrocarbons	1	1.37398	0.0457389	9.56201	3.25731	Up	-	-	-	-	-	-	-	-	-	-
132	2-(1-Cyclohexenyl)cyclohexanone	Ketone	5	-	-	-	-	-	1.58444	0.00145216	0.0694659	-3.84755	Down	-	-	-	-	-
133	Phenol, 2-methoxy-	Benzenoids/Phenylpropanoids	3	-	-	-	-	-	-	-	-	-	-	1.26953	0.0159222	0.881792	-0.18149	Down
134	Hexanoic acid	Acid	3	-	-	-	-	-	1.51865	0.00153984	0.235368	-2.08701	Down	-	-	-	-	-
135	Geraniol	Monoterpenoids	6	-	-	-	-	-	-	-	-	-	-	1.30039	0.0105461	1.33283	0.414489	Up
136	5,9-Undecadien-2-one, 6,10-dimethyl-, (E)-	Monoterpenoids	1	1.39597	0.0292026	39.4695	5.30266	Up	-	-	-	-	-	-	-	-	-	-
137	6,9-Heptadecadiene	Hydrocarbons	3	1.38839	0.0311205	12.6651	3.66279	Up	1.58317	0.0266139	7.52524e-05	-13.6979	Down	1.41786	0.00112023	0.000953079	-10.0351	Down
138	1,2,5-Trimethylpyrrole	Heterocyclic compound	1	1.40242	0.000986571	18.3651	4.19889	Up	-	-	-	-	-	-	-	-	-	-
139	Benzenemethanol, 2-nitro-	Benzenoids/Phenylpropanoids	4	-	-	-	-	-	-	-	-	-	-	1.40487	0.0105768	1.95308	0.965754	Up
140	2,5,9,13-Tetramethyl-tetradeca-4,8,12-trienoic acid, methyl ester	Sesquiterpenoids	5	1.218	0.0338576	1.41439	0.500181	Up	-	-	-	-	-	-	-	-	-	-
141	Fumonisin B2	Other	3	-	-	-	-	-	1.56834	0.0240019	0.121342	-3.04285	Down	-	-	-	-	-
142	Z-5-Nonadecene	Hydrocarbons	1	1.3772	0.0372299	9.71726	3.28055	Up	-	-	-	-	-	-	-	-	-	-
143	2,6-Bis(1,1-dimethylethyl)-4-(1-oxopropyl)phenol	Ketone	5	1.35771	0.0231364	1.5136	0.597981	Up	-	-	-	-	-	-	-	-	-	-
144	2(a)-Methoxymethyl-1,2,5-trimethylpiperidin-4(a)-ol	Other	1	1.34101	0.00574508	1.64826	0.720945	Up	1.27791	0.046341	0.734929	-0.444322	Down	-	-	-	-	-
145	Benzene, 1,4-dimethoxy-	Benzenoids/Phenylpropanoids	5	1.22828	0.0281403	1.48093	0.566501	Up	1.58355	0.00697662	0.0075504	-7.04923	Down	1.41667	0.00525662	0.0111816	-6.48273	Down
146	(E)-2,6-Dimethylocta-3,7-diene-2,6-diol	Alcohol	3	1.37326	0.00235483	6.23348	2.64004	Up	1.10936	0.00641913	0.193501	-2.36959	Down	-	-	-	-	-
147	1,11-Undecanedicarboxylic acid	Acid	8	1.27023	0.00995358	0.780804	-0.356967	Down	1.41659	0.0147516	0.627326	-0.672712	Down	1.3467	0.00945226	0.489819	-1.02968	Down
148	1H-Inden-1-ol, 2,3-dihydro-	Benzenoids/Phenylpropanoids	6	-	-	-	-	-	-	-	-	-	-	1.40453	0.000280568	2.59091	1.37346	Up
149	1,7-Hexadecadiene	Hydrocarbons	1	1.38261	0.0451446	16.4434	4.03944	Up	-	-	-	-	-	-	-	-	-	-
150	Caryophyllene oxide	Sesquiterpenoids	1	1.31523	0.0125414	1.70178	0.767043	Up	1.35846	0.0372989	0.657337	-0.605295	Down	-	-	-	-	-
151	Phenol	Benzenoids/Phenylpropanoids	3	1.23057	0.0263262	1.30542	0.38451	Up	-	-	-	-	-	-	-	-	-	-
152	Phenol, 3-methyl-	Benzenoids/Phenylpropanoids	6	-	-	-	-	-	-	-	-	-	-	1.35117	0.0055252	1.2839	0.360531	Up
153	trans-a-Ocimene	Monoterpenoids	4	1.25007	0.0242718	1.67836	0.747048	Up	-	-	-	-	-	1.25681	0.0157951	1.49914	0.584133	Up
154	Eicosane	Hydrocarbons	1	1.31512	0.0179388	3.87116	1.95277	Up	-	-	-	-	-	-	-	-	-	-
155	Cinnamaldehyde, (E)-	Aldehyde	6	-	-	-	-	-	-	-	-	-	-	1.38946	0.000657148	2.78573	1.47805	Up
156	p-Mentha-1(7),8(10)-dien-9-ol	Monoterpenoids	2	1.04362	0.0258795	0.220795	-2.17922	Down	-	-	-	-	-	1.07524	0.0168994	0.197245	-2.34194	Down
157	3-Phenylpropanol	Benzenoids/Phenylpropanoids	6	-	-	-	-	-	-	-	-	-	-	1.40806	0.000466428	3.85725	1.94757	Up
158	Tetradecanoic acid, ethyl ester	Ester	8	-	-	-	-	-	-	-	-	-	-	1.08198	0.0290419	0.187652	-2.41387	Down
159	Z-4-Nonadecen-1-ol acetate	Ester	1	1.26676	0.00693535	17.264	4.1097	Up	-	-	-	-	-	-	-	-	-	-
160	Cyclopentadecanone	Ketone	1	1.38627	0.0407358	16.6173	4.05462	Up	-	-	-	-	-	-	-	-	-	-
161	2,2-Dimethyl-3-vinyl-bicyclo[2.2.1]heptane	Monoterpenoids	5	1.33347	0.00465535	1.1961	0.258332	Up	-	-	-	-	-	-	-	-	-	-
162	5-Aminosalicylic acid	Benzenoids/Phenylpropanoids	9	-	-	-	-	-	-	-	-	-	-	1.20556	0.01575	1.94694	0.96121	Up
163	2-Propen-1-ol, 3-phenyl-, formate	Benzenoids/Phenylpropanoids	6	-	-	-	-	-	-	-	-	-	-	1.29485	0.00467158	2.26347	1.17854	Up
164	Hentriacontane	Hydrocarbons	1	1.3169	0.0165237	3.2395	1.69577	Up	-	-	-	-	-	-	-	-	-	-
165	Trifluoroacetic acid, pentadecyl ester	Ester	4	1.39201	0.0379368	30.4162	4.92677	Up	-	-	-	-	-	-	-	-	-	-
166	Acetic acid, cinnamyl ester	Ester	9	-	-	-	-	-	1.46811	0.00212513	3.49039	1.80339	Up	1.41276	0.00673451	14.1558	3.82332	Up
167	4-(1-Hydroxyallyl)-2-methoxyphenol	Benzenoids/Phenylpropanoids	1	1.37155	0.00275873	3.47304	1.7962	Up	-	-	-	-	-	-	-	-	-	-
168	10-Nonadecanone	Ketone	4	1.37721	0.0434085	9.96098	3.31629	Up	-	-	-	-	-	-	-	-	-	-
169	Eugenol	Benzenoids/Phenylpropanoids	6	1.3226	0.00930299	2.3841	1.25344	Up	-	-	-	-	-	1.38698	0.00200812	3.59429	1.84571	Up
170	Benzene, (1-methylbutyl)-	Benzenoids/Phenylpropanoids	1	1.10485	0.0114852	11.0171	3.46167	Up	1.41996	0.022111	0.23669	-2.07893	Down	-	-	-	-	-
171	Ethanone, 1-(2,4-dimethylphenyl)-	Ketone	1	-	-	-	-	-	-	-	-	-	-	1.39399	0.000483375	1.33587	0.417776	Up
172	Hexadecanoic acid, methyl ester	Ester	4	1.37262	0.00279759	3.64182	1.86466	Up	-	-	-	-	-	1.28223	0.0422942	2.97225	1.57156	Up
173	Adipic acid	Acid	3	1.2907	0.0239625	1.86519	0.89932	Up	-	-	-	-	-	-	-	-	-	-
174	2-Heptadecanone	Ketone	6	1.39191	0.0443316	76.5256	6.25787	Up	-	-	-	-	-	-	-	-	-	-
175	Cycloheptadecanone	Ketone	4	1.38885	0.0464742	67.0665	6.06752	Up	-	-	-	-	-	-	-	-	-	-
176	Hexadecanoic acid, ethyl ester	Ester	3	1.26339	0.0244074	2.40758	1.26758	Up	1.11507	0.0130335	0.200176	-2.32066	Down	-	-	-	-	-
177	L-Aspartic acid	Nitrogen compounds	2	1.07427	0.00302661	0.20214	-2.30658	Down	-	-	-	-	-	1.24131	0.000636944	0.0989486	-3.33718	Down
178	2-Propen-1-ol, 3-phenyl-, (E)-	Benzenoids/Phenylpropanoids	4	-	-	-	-	-	-	-	-	-	-	1.26126	0.0200586	1.82917	0.871189	Up
179	Oxiraneoctanoic acid, 3-octyl-, methyl ester	Ester	1	1.38401	0.0374749	12.9816	3.6984	Up	-	-	-	-	-	-	-	-	-	-
180	11,11-Dimethyl-4,8-dimethylenebicyclo[7.2.0]undecan-3-ol	Sesquiterpenoids	1	1.34594	0.00223673	2.01089	1.00784	Up	1.46009	0.0113223	0.683807	-0.54834	Down	-	-	-	-	-
181	2,4-Di-tert-butylphenol	Benzenoids/Phenylpropanoids	1	1.27636	0.0116711	1.41387	0.499647	Up	1.3581	0.0202519	0.810028	-0.303956	Down	-	-	-	-	-
182	Phenol, 4-(2-propenyl)-	Benzenoids/Phenylpropanoids	9	-	-	-	-	-	1.48106	0.00572685	1.92478	0.944691	Up	1.36528	0.00112869	3.33683	1.73848	Up
183	4-tert-Butoxystyrene	Benzenoids/Phenylpropanoids	5	-	-	-	-	-	1.32838	0.045751	0.732397	-0.449301	Down	1.37907	0.000957893	0.728847	-0.456311	Down
184	1,3,5-O-Methylidyne-2,4,6-tri-O-benzyl-myo-inositol	Benzenoids/Phenylpropanoids	4	1.20027	0.00841364	8.17879	3.03189	Up	-	-	-	-	-	1.22692	0.00186673	8.7317	3.12626	Up
185	3-Hydroxy-a-damascone	Other	1	1.07966	0.0470763	3.68114	1.88015	Up	-	-	-	-	-	-	-	-	-	-
186	Succinic acid, 2-(2-chlorophenoxy)ethyl ethyl ester	Ester	1	1.32894	0.00534261	1.53468	0.617934	Up	1.37841	0.0258668	0.752506	-0.410224	Down	-	-	-	-	-
187	Benzyl Benzoate	Ester	3	1.27065	0.00450158	2.33088	1.22088	Up	-	-	-	-	-	-	-	-	-	-
188	Phenol, 4-(3-methyl-2-butenyl)-	Benzenoids/Phenylpropanoids	3	-	-	-	-	-	1.07884	0.0312078	0.266562	-1.90746	Down	-	-	-	-	-
189	Dibutyl phthalate	Benzenoids/Phenylpropanoids	1	-	-	-	-	-	1.40821	0.020853	0.709024	-0.496094	Down	-	-	-	-	-
190	6-Methoxychromone-3-carboxaldehyde	Heterocyclic compound	3	-	-	-	-	-	1.57819	0.0314744	0.0206228	-5.59961	Down	-	-	-	-	-
191	Benzenebutanoic acid, a-hydroxy-	Benzenoids/Phenylpropanoids	4	1.14187	0.0395426	5.85339	2.54927	Up	-	-	-	-	-	1.19382	0.00633101	6.52216	2.70535	Up
192	1,4-Benzenediol, 2-methoxy-	Benzenoids/Phenylpropanoids	1	-	-	-	-	-	1.33747	0.0413978	0.638551	-0.647127	Down	-	-	-	-	-

## Sheet: Table S4
Table S4. Summary of RNA-seq data for three developmental stages of Rosa laevigata flowers
Sample	Clean reads	Clean bases (bp)	Q20 (%)	Q30 (%)	GC content (%)	Total Mapped (%)
Rlv_S2_1T	50384350	7575296548	96.9	94.47	45.83	0.7454
Rlv_S2_2T	47668330	7165405937	96.94	94.54	45.66	0.7407
Rlv_S2_3T	49017552	7371122163	96.97	94.6	45.66	0.7484
Rlv_S3_1T	52410356	7852630796	96.92	94.53	45.82	0.729
Rlv_S3_2T	48350740	7265144072	96.95	94.58	45.75	0.7295
Rlv_S3_3T	49999998	7524845801	96.86	94.41	45.7	0.7301
Rlv_S4_1T	39929294	6004374890	96.68	94.09	45.75	0.7191
Rlv_S4_2T	47611016	7154104181	96.85	94.39	45.7	0.7328
Rlv_S4_3T	43047564	6467074136	96.9	94.49	45.7	0.7249

## Sheet: Table S5
Table S5. The DEGs identified from Rosa laevitaga flowers in three comparison groups
Gene_ID	S2 vs. S3				S3 vs. S4				S2 vs. S4
	log2FoldChange	Pval	Padj	Regulation	log2FoldChange	Pval	Padj	Regulation	log2FoldChange	Pval	Padj	Regulation
RchiOBHm_Chr0c19g0500091	-	-	-	-	1.23	2.5e-05	0.000173	Up	-	-	-	-
RchiOBHm_Chr0c20g0500261	-	-	-	-	-1.75	1.87e-05	0.000133	Down	-1.17	0.00162	0.0066	Down
RchiOBHm_Chr0c22g0500691	-	-	-	-	1.07	0.00466	0.0172	Up	1.2	0.00171	0.00695	Up
RchiOBHm_Chr0c23g0500711	1.17	0.000165	0.00152	Up	-	-	-	-	2.09	1.16e-10	1.56e-09	Up
RchiOBHm_Chr0c23g0500721	-	-	-	-	1.1	7.89e-06	6.08e-05	Up	1.99	3.81e-15	8.43e-14	Up
RchiOBHm_Chr0c28g0500921	-	-	-	-	4.42	5.07e-30	5.67e-28	Up	5.33	1.47e-26	7.67e-25	Up
RchiOBHm_Chr0c28g0500931	-	-	-	-	5.16	1.15e-05	8.52e-05	Up	6.33	8.99e-07	7.35e-06	Up
RchiOBHm_Chr0c28g0501021	-	-	-	-	3.88	0.000368	0.00191	Up	4.77	9.87e-05	0.000551	Up
RchiOBHm_Chr0c28g0501051	-	-	-	-	1.41	0.00513	0.0187	Up	-	-	-	-
RchiOBHm_Chr0c32g0501551	-	-	-	-	-	-	-	-	-1.04	0.00229	0.00898	Down
RchiOBHm_Chr0c32g0501561	-	-	-	-	3.32	8.64e-08	9.52e-07	Up	2.12	2.76e-06	2.08e-05	Up
RchiOBHm_Chr0c32g0501601	-	-	-	-	3.01	0.000164	0.000935	Up	3.53	3.51e-05	0.000215	Up
RchiOBHm_Chr0c38g0503041	-	-	-	-	-	-	-	-	2.5	0.0292	0.0787	Up
RchiOBHm_Chr0c38g0503051	-	-	-	-	-	-	-	-	1.74	0.0484	0.119	Up
RchiOBHm_Chr0c38g0503061	-4.73	0.00214	0.0138	Down	-	-	-	-	-3.06	0.0279	0.076	Down
RchiOBHm_Chr0c40g0503381	1.24	0.00562	0.0307	Up	-	-	-	-	2.05	2.89e-07	2.55e-06	Up
RchiOBHm_Chr0c45g0503831	4.01	0.00272	0.0168	Up	-	-	-	-	-	-	-	-
RchiOBHm_Chr1g0313091	-	-	-	-	-	-	-	-	-1.01	2.44e-05	0.000155	Down
RchiOBHm_Chr1g0313271	-	-	-	-	-	-	-	-	-1.21	7.16e-10	8.88e-09	Down
RchiOBHm_Chr1g0313331	1.18	0.0451	0.155	Up	-	-	-	-	-	-	-	-
RchiOBHm_Chr1g0313431	1.29	6.82e-11	2.07e-09	Up	-	-	-	-	-	-	-	-
RchiOBHm_Chr1g0313601	-3.96	0.00119	0.00838	Down	3.05	0.0329	0.088	Up	-	-	-	-
RchiOBHm_Chr1g0313661	1.7	0.000442	0.00362	Up	-	-	-	-	-	-	-	-
RchiOBHm_Chr1g0313741	-	-	-	-	-1.28	7.62e-13	1.79e-11	Down	-1.52	2.43e-13	4.51e-12	Down
RchiOBHm_Chr1g0314071	-	-	-	-	-	-	-	-	-1.16	0.047	0.116	Down
RchiOBHm_Chr1g0314081	2.17	1.43e-18	9.95e-17	Up	1.4	2.23e-10	3.72e-09	Up	3.51	4.76e-34	4.13e-32	Up
RchiOBHm_Chr1g0314111	1.81	0.0015	0.0102	Up	-1.98	0.00317	0.0124	Down	-	-	-	-
RchiOBHm_Chr1g0314131	-	-	-	-	-1.01	1.26e-05	9.28e-05	Down	-	-	-	-
RchiOBHm_Chr1g0314151	-	-	-	-	-1.04	1.38e-06	1.23e-05	Down	-	-	-	-
RchiOBHm_Chr1g0314251	-	-	-	-	-	-	-	-	-1.39	3.74e-05	0.000227	Down
RchiOBHm_Chr1g0314311	-	-	-	-	1.71	0.0376	0.0977	Up	-	-	-	-
RchiOBHm_Chr1g0314341	-	-	-	-	1.12	0.0445	0.111	Up	-	-	-	-
RchiOBHm_Chr1g0314821	-	-	-	-	1.46	0.0469	0.116	Up	-	-	-	-
RchiOBHm_Chr1g0314861	-	-	-	-	3.02	8.69e-06	6.64e-05	Up	4.43	9.87e-08	9.33e-07	Up
RchiOBHm_Chr1g0314891	-1.54	0.00287	0.0176	Down	-	-	-	-	-1.1	0.0125	0.039	Down
RchiOBHm_Chr1g0314911	-	-	-	-	1.06	0.0108	0.0349	Up	-	-	-	-
RchiOBHm_Chr1g0314931	-	-	-	-	-2.92	1.29e-61	5.18e-59	Down	-3.09	1.88e-27	1.04e-25	Down
RchiOBHm_Chr1g0314971	1.5	3.49e-13	1.43e-11	Up	-	-	-	-	1.4	7.89e-11	1.08e-09	Up
RchiOBHm_Chr1g0315091	-	-	-	-	-	-	-	-	1.04	0.0054	0.019	Up
RchiOBHm_Chr1g0315141	-	-	-	-	2.17	0.0327	0.0874	Up	-	-	-	-
RchiOBHm_Chr1g0315401	-1.6	0.0287	0.112	Down	-	-	-	-	-4.14	0.000119	0.00065	Down
RchiOBHm_Chr1g0315561	-	-	-	-	-	-	-	-	-1.52	0.00256	0.00988	Down
RchiOBHm_Chr1g0315711	1.51	1.07e-06	1.63e-05	Up	-1.29	5.09e-15	1.57e-13	Down	-	-	-	-
RchiOBHm_Chr1g0315721	2.96	1.22e-09	3.09e-08	Up	-1.24	0.0032	0.0125	Down	1.65	0.00892	0.0292	Up
RchiOBHm_Chr1g0315741	-1.48	0.00799	0.0409	Down	-	-	-	-	-2.18	0.0014	0.0058	Down
RchiOBHm_Chr1g0315761	2.68	3.06e-30	5.5e-28	Up	1.62	1.61e-12	3.61e-11	Up	4.25	7.6e-49	1.4e-46	Up
RchiOBHm_Chr1g0315901	-2.62	0.0152	0.0681	Down	-	-	-	-	-	-	-	-
RchiOBHm_Chr1g0315911	-	-	-	-	-	-	-	-	-1.33	1.63e-15	3.73e-14	Down
RchiOBHm_Chr1g0316001	-	-	-	-	4	0.000232	0.00127	Up	2.56	0.00103	0.00445	Up
RchiOBHm_Chr1g0316151	-	-	-	-	-	-	-	-	-2.92	0.00489	0.0174	Down
RchiOBHm_Chr1g0316181	1.79	6.81e-14	3.07e-12	Up	-1.63	9.87e-12	2e-10	Down	-	-	-	-
RchiOBHm_Chr1g0316321	4.42	1.28e-28	2.06e-26	Up	-1.61	7.03e-08	7.86e-07	Down	2.75	4.48e-09	5.01e-08	Up
RchiOBHm_Chr1g0316441	-1.05	0.000678	0.00521	Down	-	-	-	-	-2.04	6.18e-11	8.63e-10	Down
RchiOBHm_Chr1g0316451	-1.15	0.00683	0.0359	Down	-	-	-	-	-1.32	0.000395	0.0019	Down
RchiOBHm_Chr1g0316461	-	-	-	-	-1.32	2.08e-16	7.59e-15	Down	-1.97	7.36e-16	1.74e-14	Down
RchiOBHm_Chr1g0316681	1.13	0.00101	0.0073	Up	-1.44	1.52e-10	2.62e-09	Down	-	-	-	-
RchiOBHm_Chr1g0316701	1.85	0.0269	0.106	Up	-	-	-	-	-	-	-	-
RchiOBHm_Chr1g0316731	-	-	-	-	-	-	-	-	1.57	0.019	0.0551	Up
RchiOBHm_Chr1g0316851	1.45	0.000168	0.00154	Up	-1.38	0.00228	0.00933	Down	-	-	-	-
RchiOBHm_Chr1g0317001	2.66	5.57e-13	2.24e-11	Up	-1.02	2.8e-08	3.31e-07	Down	1.58	7.81e-06	5.47e-05	Up
RchiOBHm_Chr1g0317081	-	-	-	-	-1.54	8.75e-10	1.32e-08	Down	-	-	-	-
RchiOBHm_Chr1g0317121	-1.03	0.000898	0.00662	Down	2.46	3.12e-16	1.11e-14	Up	1.37	2.28e-07	2.04e-06	Up
RchiOBHm_Chr1g0317271	-	-	-	-	-1.48	5.16e-08	5.89e-07	Down	-1.08	0.000489	0.0023	Down
RchiOBHm_Chr1g0317291	-	-	-	-	-	-	-	-	1.35	8.84e-06	6.12e-05	Up
RchiOBHm_Chr1g0317301	-1.18	1.62e-06	2.38e-05	Down	-	-	-	-	-1.24	2.82e-06	2.13e-05	Down
RchiOBHm_Chr1g0317421	-	-	-	-	-	-	-	-	4.21	0.0226	0.0635	Up
RchiOBHm_Chr1g0317501	2.76	0.00783	0.0402	Up	-	-	-	-	-	-	-	-
RchiOBHm_Chr1g0317511	-	-	-	-	-1.25	0.00585	0.0209	Down	-	-	-	-
RchiOBHm_Chr1g0317521	-	-	-	-	2.54	0.000186	0.00105	Up	-	-	-	-
RchiOBHm_Chr1g0317541	-	-	-	-	2.24	0.00884	0.0295	Up	-	-	-	-
RchiOBHm_Chr1g0317691	-1.4	8.91e-05	0.000881	Down	1.74	3.04e-07	3.06e-06	Up	-	-	-	-
RchiOBHm_Chr1g0317901	-	-	-	-	1.74	0.0156	0.0475	Up	1.72	0.00903	0.0295	Up
RchiOBHm_Chr1g0317921	-	-	-	-	1.16	8.73e-06	6.67e-05	Up	-	-	-	-
RchiOBHm_Chr1g0317981	3.29	0.00542	0.0298	Up	-3.04	0.015	0.0459	Down	-	-	-	-
RchiOBHm_Chr1g0318131	6.08	1.05e-31	2.05e-29	Up	-	-	-	-	5.46	1.1e-35	1.05e-33	Up
RchiOBHm_Chr1g0318141	6.07	5.04e-35	1.24e-32	Up	-	-	-	-	5.24	1.5e-33	1.25e-31	Up
RchiOBHm_Chr1g0318271	-	-	-	-	-	-	-	-	-2.82	0.0423	0.107	Down
RchiOBHm_Chr1g0318281	3.27	1.86e-19	1.37e-17	Up	-1.18	3.09e-08	3.64e-07	Down	2.03	1.67e-08	1.75e-07	Up
RchiOBHm_Chr1g0318291	-	-	-	-	2.23	2.62e-09	3.66e-08	Up	3.13	4.65e-11	6.6e-10	Up
RchiOBHm_Chr1g0318321	-	-	-	-	-3.44	0.0252	0.0706	Down	-3.4	0.0128	0.0397	Down
RchiOBHm_Chr1g0318331	1.22	1.91e-07	3.39e-06	Up	-	-	-	-	2.08	2.5e-16	6.17e-15	Up
RchiOBHm_Chr1g0318501	2.12	5.35e-10	1.44e-08	Up	-1.83	1.99e-17	8.19e-16	Down	-	-	-	-
RchiOBHm_Chr1g0318541	5.04	0.00138	0.00952	Up	-	-	-	-	-	-	-	-
RchiOBHm_Chr1g0318571	-	-	-	-	1	0.00142	0.00621	Up	1.49	2.29e-06	1.75e-05	Up
RchiOBHm_Chr1g0318861	-	-	-	-	-2.11	0.0492	0.121	Down	-	-	-	-
RchiOBHm_Chr1g0318951	-1.42	0.000124	0.00119	Down	-	-	-	-	-1.46	0.000942	0.00411	Down
RchiOBHm_Chr1g0318961	-	-	-	-	1.04	0.0378	0.0981	Up	-	-	-	-
RchiOBHm_Chr1g0318981	-	-	-	-	-2.13	5.6e-10	8.74e-09	Down	-3.15	1.66e-16	4.2e-15	Down
RchiOBHm_Chr1g0319071	-	-	-	-	2.29	3.23e-09	4.45e-08	Up	2.05	2.46e-08	2.53e-07	Up
RchiOBHm_Chr1g0319141	-	-	-	-	-	-	-	-	1.75	0.0347	0.091	Up
RchiOBHm_Chr1g0319291	-	-	-	-	-	-	-	-	-1.78	0.0212	0.0604	Down
RchiOBHm_Chr1g0319301	-	-	-	-	-	-	-	-	-2.07	0.0485	0.119	Down
RchiOBHm_Chr1g0319331	-	-	-	-	-2.87	2.06e-28	2.07e-26	Down	-2.84	2.08e-25	1.03e-23	Down
RchiOBHm_Chr1g0319351	1.41	5.42e-05	0.000561	Up	-	-	-	-	-	-	-	-
RchiOBHm_Chr1g0319521	-	-	-	-	1.3	0.0326	0.0872	Up	-	-	-	-
RchiOBHm_Chr1g0319541	-	-	-	-	-	-	-	-	-1.2	1.29e-05	8.62e-05	Down
RchiOBHm_Chr1g0319551	-	-	-	-	-1.53	2.18e-13	5.44e-12	Down	-1.29	6.56e-05	0.000379	Down
RchiOBHm_Chr1g0319641	-	-	-	-	-	-	-	-	1.71	3.4e-10	4.36e-09	Up
RchiOBHm_Chr1g0320451	-	-	-	-	-	-	-	-	-2.05	0.0202	0.058	Down
RchiOBHm_Chr1g0320481	1.33	0.0295	0.114	Up	-	-	-	-	-	-	-	-
RchiOBHm_Chr1g0321031	-	-	-	-	-	-	-	-	-1.07	0.0216	0.0612	Down
RchiOBHm_Chr1g0321131	-	-	-	-	1.08	0.000205	0.00114	Up	-	-	-	-
RchiOBHm_Chr1g0321171	-	-	-	-	-1.61	4.09e-05	0.000269	Down	-2.56	1.75e-09	2.05e-08	Down
RchiOBHm_Chr1g0321181	-1.07	4.69e-11	1.45e-09	Down	-	-	-	-	-1.53	4.57e-12	7.3e-11	Down
RchiOBHm_Chr1g0321211	1.14	0.00066	0.00509	Up	-1.24	4.05e-05	0.000267	Down	-	-	-	-
RchiOBHm_Chr1g0321291	-2.18	7.59e-05	0.000765	Down	-2.57	0.0073	0.0251	Down	-4.78	2.61e-15	5.87e-14	Down
RchiOBHm_Chr1g0321321	-	-	-	-	-	-	-	-	1.19	0.000117	0.000641	Up
RchiOBHm_Chr1g0321331	-1.45	2.5e-10	7.08e-09	Down	-3.03	2.86e-20	1.49e-18	Down	-4.54	1.33e-53	3.08e-51	Down
RchiOBHm_Chr1g0321341	-1.73	3.25e-06	4.49e-05	Down	-	-	-	-	-2.09	2.04e-08	2.11e-07	Down
RchiOBHm_Chr1g0321391	-4.28	0.025	-	Down	-	-	-	-	-	-	-	-
RchiOBHm_Chr1g0321401	2.94	0.00673	0.0355	Up	-	-	-	-	2.77	0.00502	0.0178	Up
RchiOBHm_Chr1g0321481	3.15	1.1e-17	6.89e-16	Up	-	-	-	-	2.4	1.55e-08	1.63e-07	Up
RchiOBHm_Chr1g0321491	3.21	1.39e-27	2.01e-25	Up	-	-	-	-	2.54	8.26e-18	2.35e-16	Up
RchiOBHm_Chr1g0321551	-	-	-	-	-1.68	6.97e-23	4.53e-21	Down	-1.38	2.3e-09	2.68e-08	Down
RchiOBHm_Chr1g0321631	4.02	3.45e-07	5.8e-06	Up	-1.62	0.00363	0.0139	Down	2.33	0.013	0.0402	Up
RchiOBHm_Chr1g0321751	4.41	0.0147	-	Up	-	-	-	-	-	-	-	-
RchiOBHm_Chr1g0321761	-	-	-	-	1.29	1.21e-13	3.12e-12	Up	1.55	3.13e-15	6.95e-14	Up
RchiOBHm_Chr1g0321981	-	-	-	-	1.29	8.66e-05	0.000528	Up	1.29	0.000173	0.00091	Up
RchiOBHm_Chr1g0322061	1.85	1.26e-09	3.17e-08	Up	-1.2	0.000187	0.00105	Down	-	-	-	-
RchiOBHm_Chr1g0322131	-	-	-	-	-3.68	0.0333	0.0887	Down	-3.9	0.0119	0.0374	Down
RchiOBHm_Chr1g0322141	1.5	4.49e-07	7.37e-06	Up	-1.06	4.24e-05	0.000277	Down	-	-	-	-
RchiOBHm_Chr1g0322251	-1.26	0.0302	0.116	Down	-	-	-	-	-2.04	0.00078	0.00348	Down
RchiOBHm_Chr1g0322551	-	-	-	-	-	-	-	-	-1.91	0.0134	0.0414	Down
RchiOBHm_Chr1g0323221	1.03	0.00981	0.0481	Up	-	-	-	-	-	-	-	-
RchiOBHm_Chr1g0323291	-	-	-	-	1.5	0.00966	0.0318	Up	1.89	0.00132	0.00553	Up
RchiOBHm_Chr1g0323851	-	-	-	-	1.51	0.0404	0.103	Up	-	-	-	-
RchiOBHm_Chr1g0323871	5.56	1.64e-13	7.07e-12	Up	-1.17	3.47e-10	5.62e-09	Down	4.33	7.48e-09	8.14e-08	Up
RchiOBHm_Chr1g0323961	1.83	0.00119	0.0084	Up	-	-	-	-	1.73	0.008	0.0266	Up
RchiOBHm_Chr1g0323981	-	-	-	-	-2.23	0.0129	0.0406	Down	-	-	-	-
RchiOBHm_Chr1g0324041	-1.4	0.00124	0.00866	Down	-1.17	0.00426	0.0159	Down	-2.62	1.37e-08	1.45e-07	Down
RchiOBHm_Chr1g0324061	1.47	0.00734	0.0381	Up	-	-	-	-	1.77	0.00232	0.00907	Up
RchiOBHm_Chr1g0324071	-	-	-	-	-	-	-	-	1.14	5.96e-11	8.36e-10	Up
RchiOBHm_Chr1g0324101	-1.26	0.000705	0.00538	Down	-1.79	2.01e-05	0.000142	Down	-3.1	6.57e-16	1.55e-14	Down
RchiOBHm_Chr1g0324291	-1.25	2.94e-06	4.1e-05	Down	-	-	-	-	-1.37	6.95e-07	5.78e-06	Down
RchiOBHm_Chr1g0324311	-	-	-	-	-	-	-	-	1.17	1.93e-05	0.000125	Up
RchiOBHm_Chr1g0324331	-	-	-	-	-	-	-	-	2.04	0.00302	0.0115	Up
RchiOBHm_Chr1g0324421	1.17	1.12e-06	1.7e-05	Up	-	-	-	-	-	-	-	-
RchiOBHm_Chr1g0324441	-	-	-	-	1.18	0.017	0.0509	Up	1.84	0.000181	0.000947	Up
RchiOBHm_Chr1g0324501	1.83	0.0142	0.0645	Up	2.2	3.57e-08	4.16e-07	Up	3.95	4.27e-13	7.73e-12	Up
RchiOBHm_Chr1g0324511	-1.59	0.000777	0.00584	Down	-	-	-	-	-	-	-	-
RchiOBHm_Chr1g0324761	-	-	-	-	3.96	0.0475	-	Up	-	-	-	-
RchiOBHm_Chr1g0324861	-2.93	2.85e-20	2.26e-18	Down	-3.89	7.65e-13	1.79e-11	Down	-6.89	1.11e-39	1.3e-37	Down
RchiOBHm_Chr1g0324951	-	-	-	-	-4.74	0.00133	0.00589	Down	-5.49	3.71e-05	0.000225	Down
RchiOBHm_Chr1g0325181	1.99	1.23e-08	2.68e-07	Up	-1.2	0.000817	0.00384	Down	-	-	-	-
RchiOBHm_Chr1g0325221	-	-	-	-	2.26	5.73e-07	5.49e-06	Up	1.92	2.05e-06	1.58e-05	Up
RchiOBHm_Chr1g0325271	-	-	-	-	-	-	-	-	-1.2	4.35e-08	4.31e-07	Down
RchiOBHm_Chr1g0325281	-	-	-	-	-	-	-	-	-1.01	1.09e-06	8.77e-06	Down
RchiOBHm_Chr1g0325311	-	-	-	-	-	-	-	-	-1.17	0.000747	0.00335	Down
RchiOBHm_Chr1g0325541	-1.21	0.00298	0.0181	Down	-2.49	1.38e-10	2.39e-09	Down	-3.75	4.23e-19	1.34e-17	Down
RchiOBHm_Chr1g0325561	-	-	-	-	-	-	-	-	-1.46	0.000312	0.00154	Down
RchiOBHm_Chr1g0325611	7.32	3.35e-84	1.01e-80	Up	-	-	-	-	6.27	5.13e-89	4.45e-86	Up
RchiOBHm_Chr1g0325651	-1.17	0.00154	0.0104	Down	-	-	-	-	-	-	-	-
RchiOBHm_Chr1g0325731	-	-	-	-	1.49	0.004	0.0151	Up	-	-	-	-
RchiOBHm_Chr1g0325791	-	-	-	-	-1.3	5.97e-12	1.25e-10	Down	-	-	-	-
RchiOBHm_Chr1g0325811	-	-	-	-	-1.67	0.032	0.0859	Down	-	-	-	-
RchiOBHm_Chr1g0325821	1.28	2.76e-07	4.75e-06	Up	1.27	4.08e-10	6.52e-09	Up	2.49	1.04e-26	5.48e-25	Up
RchiOBHm_Chr1g0325871	-	-	-	-	-	-	-	-	-1.5	1.46e-16	3.74e-15	Down
RchiOBHm_Chr1g0325901	-1.13	0.00617	0.0332	Down	-	-	-	-	-	-	-	-
RchiOBHm_Chr1g0325961	-1.28	0.00264	0.0164	Down	-	-	-	-	-	-	-	-
RchiOBHm_Chr1g0326141	-1.49	0.0329	0.124	Down	-	-	-	-	-1.92	0.0287	0.0777	Down
RchiOBHm_Chr1g0326941	-	-	-	-	1.1	0.0129	0.0406	Up	-	-	-	-
RchiOBHm_Chr1g0327171	-1.78	2.99e-05	0.00033	Down	1.12	0.000518	0.00259	Up	-	-	-	-
RchiOBHm_Chr1g0327231	-	-	-	-	1.16	2.28e-06	1.95e-05	Up	1.02	2.13e-05	0.000137	Up
RchiOBHm_Chr1g0327241	-	-	-	-	-	-	-	-	3.16	0.00638	0.0218	Up
RchiOBHm_Chr1g0327331	-1	1.17e-08	2.56e-07	Down	2.5	2.63e-48	5.93e-46	Up	1.43	1.71e-17	4.73e-16	Up
RchiOBHm_Chr1g0327341	-	-	-	-	-2.29	1.86e-09	2.68e-08	Down	-2.79	1.86e-12	3.1e-11	Down
RchiOBHm_Chr1g0327381	-	-	-	-	-2.24	3.31e-16	1.17e-14	Down	-2.71	5.18e-15	1.13e-13	Down
RchiOBHm_Chr1g0327411	-	-	-	-	-3.08	1.85e-22	1.16e-20	Down	-3.59	8.86e-20	2.97e-18	Down
RchiOBHm_Chr1g0327441	-	-	-	-	-3.4	1.78e-36	2.71e-34	Down	-3.77	1.67e-30	1.14e-28	Down
RchiOBHm_Chr1g0327611	-	-	-	-	1.45	1.98e-09	2.83e-08	Up	1.15	5.45e-05	0.000319	Up
RchiOBHm_Chr1g0327661	1.92	4.87e-07	7.93e-06	Up	-1.64	8.89e-10	1.34e-08	Down	-	-	-	-
RchiOBHm_Chr1g0327781	-	-	-	-	-1.81	0.00275	0.011	Down	-1.57	0.0206	0.0589	Down
RchiOBHm_Chr1g0327791	-1.69	0.00551	0.0302	Down	-	-	-	-	-3.72	3.79e-05	0.000229	Down
RchiOBHm_Chr1g0327821	-	-	-	-	1.12	0.015	0.046	Up	1.72	0.00161	0.00657	Up
RchiOBHm_Chr1g0327851	4.06	5.08e-08	1e-06	Up	-4.66	1.29e-07	1.39e-06	Down	-	-	-	-
RchiOBHm_Chr1g0327881	-2.34	0.00246	0.0155	Down	-	-	-	-	-	-	-	-
RchiOBHm_Chr1g0327891	-	-	-	-	-	-	-	-	-3.82	0.0487	0.12	Down
RchiOBHm_Chr1g0327951	-1.03	0.00405	0.0234	Down	1.1	0.00873	0.0292	Up	-	-	-	-
RchiOBHm_Chr1g0328271	-2.43	0.0214	0.0894	Down	-	-	-	-	-2.03	0.0405	0.103	Down
RchiOBHm_Chr1g0328281	1.54	0.00143	0.0098	Up	-	-	-	-	1.54	0.0013	0.00546	Up
RchiOBHm_Chr1g0328321	2.34	0.0239	0.097	Up	-	-	-	-	-	-	-	-
RchiOBHm_Chr1g0328331	5.35	0.000791	0.00593	Up	-2.61	0.0497	0.122	Down	-	-	-	-
RchiOBHm_Chr1g0328351	-	-	-	-	1.78	1.42e-20	7.67e-19	Up	1.47	5.2e-10	6.53e-09	Up
RchiOBHm_Chr1g0328371	1.36	0.0013	0.00906	Up	1.69	2.32e-11	4.48e-10	Up	2.98	4.13e-15	9.09e-14	Up
RchiOBHm_Chr1g0328401	5.16	3.17e-10	8.83e-09	Up	-1.75	0.00015	0.000863	Down	3.36	0.000532	0.00248	Up
RchiOBHm_Chr1g0328521	1.05	3.92e-12	1.41e-10	Up	-	-	-	-	-	-	-	-
RchiOBHm_Chr1g0329011	-	-	-	-	-1.68	4.25e-06	3.44e-05	Down	-1.38	0.000184	0.00096	Down
RchiOBHm_Chr1g0329041	-	-	-	-	1.12	8.62e-05	0.000526	Up	1.32	3.2e-06	2.39e-05	Up
RchiOBHm_Chr1g0329221	-	-	-	-	1.21	0.00593	0.0211	Up	-	-	-	-
RchiOBHm_Chr1g0329291	-	-	-	-	-1.47	9.74e-06	7.35e-05	Down	-1.71	4.4e-07	3.78e-06	Down
RchiOBHm_Chr1g0329331	-	-	-	-	-	-	-	-	2.85	0.0454	0.113	Up
RchiOBHm_Chr1g0329371	-	-	-	-	2.5	3.56e-19	1.71e-17	Up	2.95	1.11e-20	3.97e-19	Up
RchiOBHm_Chr1g0329431	-2.12	0.0375	0.136	Down	2.3	0.0433	0.109	Up	-	-	-	-
RchiOBHm_Chr1g0329511	-	-	-	-	1.49	0.0028	0.0111	Up	1.78	8.63e-05	0.000487	Up
RchiOBHm_Chr1g0329681	-	-	-	-	-1.04	6.31e-07	6e-06	Down	-1.18	4.55e-05	0.000271	Down
RchiOBHm_Chr1g0329731	-	-	-	-	-	-	-	-	3.58	0.00933	0.0304	Up
RchiOBHm_Chr1g0329741	-	-	-	-	2.31	0.0407	0.104	Up	5.94	2.67e-05	0.000167	Up
RchiOBHm_Chr1g0329781	-	-	-	-	-	-	-	-	-1.17	1.01e-07	9.49e-07	Down
RchiOBHm_Chr1g0329911	-	-	-	-	-1.18	0.000147	0.000847	Down	-1.62	1.21e-07	1.13e-06	Down
RchiOBHm_Chr1g0329951	-	-	-	-	1.61	9.99e-05	0.000599	Up	1.76	0.000443	0.0021	Up
RchiOBHm_Chr1g0330111	-1.82	0.00172	0.0114	Down	-	-	-	-	-2.61	0.000104	0.000579	Down
RchiOBHm_Chr1g0330141	-	-	-	-	4.18	4.11e-20	2.13e-18	Up	3.06	2.14e-16	5.32e-15	Up
RchiOBHm_Chr1g0330151	-	-	-	-	3.79	2.43e-33	3.39e-31	Up	3.97	1.44e-37	1.51e-35	Up
RchiOBHm_Chr1g0330181	-2.36	1.3e-19	9.71e-18	Down	3.1	1.28e-75	8.86e-73	Up	-	-	-	-
RchiOBHm_Chr1g0330191	-	-	-	-	2.98	4.31e-42	7.89e-40	Up	1.99	3.67e-17	9.88e-16	Up
RchiOBHm_Chr1g0330251	-1.29	1.61e-08	3.45e-07	Down	-	-	-	-	-1.65	1.67e-13	3.14e-12	Down
RchiOBHm_Chr1g0330301	-1.23	0.000206	0.00185	Down	-3.2	4.93e-10	7.76e-09	Down	-4.49	1.48e-18	4.49e-17	Down
RchiOBHm_Chr1g0330371	1.66	0.0237	0.0963	Up	-	-	-	-	-	-	-	-
RchiOBHm_Chr1g0330411	-	-	-	-	-3.36	0.00346	0.0133	Down	-2.54	0.0414	0.105	Down
RchiOBHm_Chr1g0330511	5.5	4.07e-05	0.000436	Up	-2.37	0.00445	0.0165	Down	-	-	-	-
RchiOBHm_Chr1g0330571	4.54	0.00906	-	Up	-	-	-	-	3.92	0.0494	0.121	Up
RchiOBHm_Chr1g0330811	-	-	-	-	-1.24	0.00885	0.0296	Down	-1.46	0.000721	0.00325	Down
RchiOBHm_Chr1g0330991	-2.66	1.97e-25	2.46e-23	Down	-	-	-	-	-2.28	2.34e-21	8.7e-20	Down
RchiOBHm_Chr1g0331141	-1.57	0.000485	0.00392	Down	-	-	-	-	-	-	-	-
RchiOBHm_Chr1g0331301	-	-	-	-	-	-	-	-	1.92	0.0411	0.104	Up
RchiOBHm_Chr1g0331311	-	-	-	-	3.09	0.0283	0.0778	Up	3.35	0.0117	0.0368	Up
RchiOBHm_Chr1g0331351	3.16	1.2e-13	5.23e-12	Up	-1.48	3.66e-09	5.01e-08	Down	1.62	0.000854	0.00377	Up
RchiOBHm_Chr1g0331431	-	-	-	-	-1.64	0.0309	0.0836	Down	-1.81	0.00284	0.0108	Down
RchiOBHm_Chr1g0331461	-	-	-	-	-	-	-	-	-1.07	4.64e-08	4.58e-07	Down
RchiOBHm_Chr1g0331581	-1.48	0.000559	0.00443	Down	-	-	-	-	-	-	-	-
RchiOBHm_Chr1g0331731	-	-	-	-	-	-	-	-	-1.51	1.3e-15	2.99e-14	Down
RchiOBHm_Chr1g0332011	1.4	0.00862	0.0434	Up	-	-	-	-	-	-	-	-
RchiOBHm_Chr1g0332191	-	-	-	-	-	-	-	-	-1.65	6.4e-10	7.96e-09	Down
RchiOBHm_Chr1g0332291	1.2	2.37e-05	0.000269	Up	-	-	-	-	-	-	-	-
RchiOBHm_Chr1g0332421	-	-	-	-	-1.05	3.66e-08	4.26e-07	Down	-1.7	7.98e-15	1.7e-13	Down
RchiOBHm_Chr1g0332431	-1.1	2.25e-06	3.19e-05	Down	-	-	-	-	-	-	-	-
RchiOBHm_Chr1g0332471	2.28	0.0218	0.0908	Up	-	-	-	-	-	-	-	-
RchiOBHm_Chr1g0332561	-1.12	0.000736	0.00558	Down	-	-	-	-	-1.06	0.00125	0.00527	Down
RchiOBHm_Chr1g0332631	-3.33	0.0342	-	Down	-	-	-	-	-4.44	0.00725	0.0244	Down
RchiOBHm_Chr1g0332701	-	-	-	-	-1.18	0.000482	0.00243	Down	-	-	-	-
RchiOBHm_Chr1g0332711	3.36	0.0148	0.0667	Up	-	-	-	-	-	-	-	-
RchiOBHm_Chr1g0332771	-	-	-	-	-1.23	2.85e-05	0.000195	Down	-1.38	5.65e-08	5.5e-07	Down
RchiOBHm_Chr1g0332901	-	-	-	-	-3.1	0.00139	0.00611	Down	-3.8	5.48e-06	3.93e-05	Down
RchiOBHm_Chr1g0332921	2.12	1.38e-13	5.99e-12	Up	-	-	-	-	2.23	3.63e-11	5.22e-10	Up
RchiOBHm_Chr1g0333141	-	-	-	-	-	-	-	-	2.39	0.00731	0.0246	Up
RchiOBHm_Chr1g0333171	-	-	-	-	-	-	-	-	-1.32	1.16e-05	7.84e-05	Down
RchiOBHm_Chr1g0333181	-2.24	1.95e-22	1.84e-20	Down	-2.32	8.04e-35	1.16e-32	Down	-4.62	1.77e-70	8.38e-68	Down
RchiOBHm_Chr1g0333231	-	-	-	-	-3.31	0.0224	0.064	Down	-3.67	0.00459	0.0165	Down
RchiOBHm_Chr1g0333591	-	-	-	-	-	-	-	-	-1.27	0.00153	0.00631	Down
RchiOBHm_Chr1g0333701	-	-	-	-	-	-	-	-	-1.52	0.0101	0.0326	Down
RchiOBHm_Chr1g0333801	-	-	-	-	4.62	0.00935	0.0309	Up	-	-	-	-
RchiOBHm_Chr1g0334131	-	-	-	-	-1.69	9.41e-22	5.58e-20	Down	-1.56	3.99e-16	9.62e-15	Down
RchiOBHm_Chr1g0334161	-2.06	0.00142	0.00977	Down	-	-	-	-	-1.14	0.0294	0.079	Down
RchiOBHm_Chr1g0334171	-	-	-	-	-	-	-	-	-1.02	8.23e-08	7.86e-07	Down
RchiOBHm_Chr1g0334201	2.94	0.0393	0.14	Up	-	-	-	-	-	-	-	-
RchiOBHm_Chr1g0334291	2.44	0.00981	0.0481	Up	-	-	-	-	2.24	0.0139	0.0426	Up
RchiOBHm_Chr1g0334551	-	-	-	-	3.8	0.0172	0.0514	Up	-	-	-	-
RchiOBHm_Chr1g0334581	-	-	-	-	-3.52	4.33e-48	9.58e-46	Down	-3.25	2.58e-25	1.27e-23	Down
RchiOBHm_Chr1g0334661	1.31	0.0304	0.116	Up	-	-	-	-	2.19	4.18e-05	0.00025	Up
RchiOBHm_Chr1g0334761	-	-	-	-	-1.13	0.0136	0.0424	Down	-1.85	4.07e-06	2.99e-05	Down
RchiOBHm_Chr1g0334791	4.79	0.00342	-	Up	-3.57	0.0342	-	Down	-	-	-	-
RchiOBHm_Chr1g0334801	-2.57	0.0034	0.0203	Down	-	-	-	-	-4.68	0.000112	0.000618	Down
RchiOBHm_Chr1g0334841	-1.95	0.00429	0.0246	Down	-4.8	0.00594	0.0211	Down	-6.78	2.89e-07	2.55e-06	Down
RchiOBHm_Chr1g0334911	1.23	0.0192	0.0824	Up	-	-	-	-	1.58	0.000886	0.00389	Up
RchiOBHm_Chr1g0334961	-	-	-	-	-	-	-	-	1.05	3.33e-06	2.49e-05	Up
RchiOBHm_Chr1g0335001	-1.01	0.0095	0.0469	Down	-	-	-	-	-1.28	0.00172	0.00698	Down
RchiOBHm_Chr1g0335021	-	-	-	-	-2.71	0.0352	0.0928	Down	-	-	-	-
RchiOBHm_Chr1g0335031	-	-	-	-	-2.02	5.09e-06	4.08e-05	Down	-1.29	0.0177	0.0519	Down
RchiOBHm_Chr1g0335041	-2.99	0.00577	0.0314	Down	-	-	-	-	-5.58	9.38e-05	0.000526	Down
RchiOBHm_Chr1g0335111	3.59	0.000695	0.00532	Up	-	-	-	-	4.27	2.03e-05	0.000131	Up
RchiOBHm_Chr1g0335261	-	-	-	-	1.4	0.0288	0.0789	Up	1.51	0.0114	0.0362	Up
RchiOBHm_Chr1g0335311	1.01	0.00132	0.00913	Up	-	-	-	-	1.19	0.000134	0.000726	Up
RchiOBHm_Chr1g0335941	-	-	-	-	-	-	-	-	-1.82	3.85e-10	4.91e-09	Down
RchiOBHm_Chr1g0336221	-	-	-	-	2.08	0.000287	0.00154	Up	1.52	0.00779	0.026	Up
RchiOBHm_Chr1g0336301	-1.59	0.0132	0.0609	Down	-	-	-	-	-	-	-	-
RchiOBHm_Chr1g0336411	1.35	9.67e-09	2.15e-07	Up	1.07	6.91e-06	5.4e-05	Up	2.37	3.25e-20	1.14e-18	Up
RchiOBHm_Chr1g0336481	-4.16	0.00489	0.0274	Down	-	-	-	-	-5.28	0.000494	0.00232	Down
RchiOBHm_Chr1g0336581	-	-	-	-	-	-	-	-	-1.4	2.26e-08	2.33e-07	Down
RchiOBHm_Chr1g0336621	-	-	-	-	-2.43	0.0048	0.0176	Down	-	-	-	-
RchiOBHm_Chr1g0336641	1.84	0.000133	0.00126	Up	-1.29	0.00387	0.0146	Down	-	-	-	-
RchiOBHm_Chr1g0336651	2.54	0.0251	0.101	Up	-	-	-	-	-	-	-	-
RchiOBHm_Chr1g0336671	1.42	0.00148	0.0101	Up	-	-	-	-	-	-	-	-
RchiOBHm_Chr1g0336841	-	-	-	-	-1.2	2.65e-07	2.7e-06	Down	-1.64	2.66e-10	3.45e-09	Down
RchiOBHm_Chr1g0336921	-	-	-	-	1.03	0.0094	0.031	Up	-	-	-	-
RchiOBHm_Chr1g0336961	-1.98	0.0301	0.116	Down	-	-	-	-	-3.19	0.00579	0.0201	Down
RchiOBHm_Chr1g0336991	-1.98	4.24e-05	0.000452	Down	-	-	-	-	-	-	-	-
RchiOBHm_Chr1g0337031	4.7	6.18e-26	8.09e-24	Up	-1.61	6.32e-15	1.94e-13	Down	3.03	4.41e-12	7.05e-11	Up
RchiOBHm_Chr1g0337041	3.62	0.0059	0.032	Up	-	-	-	-	-	-	-	-
RchiOBHm_Chr1g0337051	1.54	3.95e-05	0.000424	Up	-1.56	2.59e-05	0.000179	Down	-	-	-	-
RchiOBHm_Chr1g0337091	-	-	-	-	-1.67	0.00108	0.0049	Down	-1.73	0.00236	0.00921	Down
RchiOBHm_Chr1g0337121	-	-	-	-	-	-	-	-	1.07	0.00279	0.0107	Up
RchiOBHm_Chr1g0337131	-	-	-	-	-1.18	9.54e-05	0.000576	Down	-1.42	1.53e-06	1.21e-05	Down
RchiOBHm_Chr1g0337171	2.57	0.0371	0.135	Up	-	-	-	-	3.12	0.00661	0.0225	Up
RchiOBHm_Chr1g0337191	-	-	-	-	-1.49	1.28e-08	1.6e-07	Down	-	-	-	-
RchiOBHm_Chr1g0337221	-1.39	7.72e-08	1.48e-06	Down	-2.17	2.2e-22	1.37e-20	Down	-3.62	1.66e-34	1.49e-32	Down
RchiOBHm_Chr1g0337391	3.43	1.54e-07	2.77e-06	Up	-3.2	4.03e-07	3.98e-06	Down	-	-	-	-
RchiOBHm_Chr1g0337431	-	-	-	-	-2.13	0.00761	0.026	Down	-2.56	0.000429	0.00204	Down
RchiOBHm_Chr1g0337551	-	-	-	-	-	-	-	-	-1.01	4.27e-05	0.000255	Down
RchiOBHm_Chr1g0337761	4.42	0.00418	0.0241	Up	-5.11	0.0021	0.00873	Down	-	-	-	-
RchiOBHm_Chr1g0338881	-	-	-	-	-	-	-	-	1.12	0.000359	0.00174	Up
RchiOBHm_Chr1g0339101	1.65	0.0105	0.0508	Up	-1.53	0.0164	0.0496	Down	-	-	-	-
RchiOBHm_Chr1g0339111	1.72	5.87e-07	9.41e-06	Up	-1.25	5.54e-05	0.000352	Down	-	-	-	-
RchiOBHm_Chr1g0339261	-	-	-	-	-1.1	0.0124	0.0391	Down	-	-	-	-
RchiOBHm_Chr1g0339411	-	-	-	-	1.13	0.000164	0.000933	Up	1.88	6.99e-08	6.74e-07	Up
RchiOBHm_Chr1g0339421	-	-	-	-	-	-	-	-	1.45	0.0292	0.0787	Up
RchiOBHm_Chr1g0339431	-	-	-	-	1.86	2.09e-07	2.17e-06	Up	1.84	4.85e-08	4.77e-07	Up
RchiOBHm_Chr1g0339681	-	-	-	-	-1.52	0.033	0.0882	Down	-	-	-	-
RchiOBHm_Chr1g0339901	-	-	-	-	1.22	8.86e-05	0.000539	Up	-	-	-	-
RchiOBHm_Chr1g0339981	-	-	-	-	1.71	0.00629	0.0222	Up	-	-	-	-
RchiOBHm_Chr1g0339991	2.4	1.88e-06	2.72e-05	Up	-1.25	0.00166	0.00711	Down	-	-	-	-
RchiOBHm_Chr1g0340011	5.31	0.000101	0.000992	Up	-	-	-	-	3.63	0.0361	0.0937	Up
RchiOBHm_Chr1g0340051	-	-	-	-	1.74	0.000432	0.0022	Up	1.26	0.00303	0.0115	Up
RchiOBHm_Chr1g0340151	-	-	-	-	-1.47	3.83e-14	1.06e-12	Down	-	-	-	-
RchiOBHm_Chr1g0340181	-	-	-	-	-	-	-	-	3.63	0.033	0.0871	Up
RchiOBHm_Chr1g0340191	-2.5	0.000627	0.00488	Down	-	-	-	-	-1.15	0.00961	0.0311	Down
RchiOBHm_Chr1g0340561	1.03	0.0479	0.162	Up	-1.7	0.000791	0.00373	Down	-	-	-	-
RchiOBHm_Chr1g0340701	-	-	-	-	1.57	2.54e-09	3.55e-08	Up	1.46	8.02e-08	7.68e-07	Up
RchiOBHm_Chr1g0340711	-	-	-	-	1.34	3.93e-06	3.22e-05	Up	1.23	0.000487	0.00229	Up
RchiOBHm_Chr1g0340721	-	-	-	-	-	-	-	-	2.24	0.0013	0.00544	Up
RchiOBHm_Chr1g0340771	-1.92	0.025	0.1	Down	-	-	-	-	-	-	-	-
RchiOBHm_Chr1g0340821	-	-	-	-	1.51	2.89e-08	3.41e-07	Up	1.74	1.77e-10	2.35e-09	Up
RchiOBHm_Chr1g0340851	-	-	-	-	-2.66	0.000404	0.00207	Down	-3.02	2.38e-06	1.81e-05	Down
RchiOBHm_Chr1g0340871	-1.55	0.033	0.124	Down	-	-	-	-	-	-	-	-
RchiOBHm_Chr1g0340941	-	-	-	-	1.5	2.83e-11	5.39e-10	Up	1.09	1.31e-06	1.04e-05	Up
RchiOBHm_Chr1g0340961	-	-	-	-	-1.37	1.05e-13	2.74e-12	Down	-1.37	2.98e-09	3.41e-08	Down
RchiOBHm_Chr1g0341101	2.87	2.23e-20	1.79e-18	Up	-	-	-	-	1.83	1.91e-10	2.52e-09	Up
RchiOBHm_Chr1g0341181	-	-	-	-	-	-	-	-	-1.18	1.42e-12	2.42e-11	Down
RchiOBHm_Chr1g0341201	-3.44	0.0282	0.11	Down	-	-	-	-	-4.56	0.00558	0.0195	Down
RchiOBHm_Chr1g0341271	1.87	1.23e-10	3.59e-09	Up	-1.37	2.78e-16	9.98e-15	Down	-	-	-	-
RchiOBHm_Chr1g0341311	-	-	-	-	-	-	-	-	-2.21	0.000803	0.00357	Down
RchiOBHm_Chr1g0341461	-	-	-	-	-	-	-	-	2.47	0.0136	0.0419	Up
RchiOBHm_Chr1g0341491	-	-	-	-	5.49	4.94e-31	6.02e-29	Up	6.8	1.06e-28	6.56e-27	Up
RchiOBHm_Chr1g0341501	1.84	0.0203	0.0856	Up	-	-	-	-	2.19	0.000629	0.00288	Up
RchiOBHm_Chr1g0341571	1.61	1.9e-06	2.76e-05	Up	-1.33	5.16e-10	8.09e-09	Down	-	-	-	-
RchiOBHm_Chr1g0341611	-	-	-	-	-	-	-	-	-2.07	0.00291	0.0111	Down
RchiOBHm_Chr1g0341621	-	-	-	-	-1.93	2.31e-05	0.000161	Down	-2.05	1.02e-06	8.24e-06	Down
RchiOBHm_Chr1g0341751	-	-	-	-	1.27	6.41e-05	0.000403	Up	-	-	-	-
RchiOBHm_Chr1g0341781	-1.36	0.00496	0.0276	Down	-	-	-	-	-	-	-	-
RchiOBHm_Chr1g0341791	1.42	1.92e-05	0.000222	Up	-1.4	2.34e-07	2.41e-06	Down	-	-	-	-
RchiOBHm_Chr1g0341851	-	-	-	-	2.53	5.22e-12	1.1e-10	Up	2.58	1.26e-05	8.47e-05	Up
RchiOBHm_Chr1g0341861	-	-	-	-	-1.31	7.42e-08	8.27e-07	Down	-	-	-	-
RchiOBHm_Chr1g0341881	1.04	1.07e-06	1.63e-05	Up	-	-	-	-	-	-	-	-
RchiOBHm_Chr1g0342251	1.08	0.0471	0.16	Up	-	-	-	-	1.39	0.00892	0.0292	Up
RchiOBHm_Chr1g0342301	-	-	-	-	-	-	-	-	1.19	0.0101	0.0325	Up
RchiOBHm_Chr1g0342321	-	-	-	-	-	-	-	-	-2.9	0.0107	0.034	Down
RchiOBHm_Chr1g0342361	1.46	1.92e-07	3.4e-06	Up	-	-	-	-	2.06	7.18e-17	1.9e-15	Up
RchiOBHm_Chr1g0342371	-	-	-	-	1.04	0.0137	0.0426	Up	-	-	-	-
RchiOBHm_Chr1g0342391	-1.19	0.0428	0.149	Down	-	-	-	-	-	-	-	-
RchiOBHm_Chr1g0342401	-	-	-	-	1.13	0.0488	0.12	Up	-	-	-	-
RchiOBHm_Chr1g0342611	-	-	-	-	-2.89	0.0218	0.0626	Down	-	-	-	-
RchiOBHm_Chr1g0342641	-	-	-	-	-1.24	0.0205	0.0595	Down	-2.07	1.54e-06	1.22e-05	Down
RchiOBHm_Chr1g0342701	-	-	-	-	-	-	-	-	-1.26	1.4e-08	1.48e-07	Down
RchiOBHm_Chr1g0342791	4.41	0.0171	-	Up	-	-	-	-	-	-	-	-
RchiOBHm_Chr1g0342801	-1.13	0.0467	0.159	Down	-	-	-	-	-1.95	0.00118	0.00501	Down
RchiOBHm_Chr1g0342811	-1.53	0.0066	0.035	Down	-	-	-	-	-2.37	1e-05	6.88e-05	Down
RchiOBHm_Chr1g0343031	-	-	-	-	1.89	0.0237	0.0671	Up	2.88	2.16e-05	0.000138	Up
RchiOBHm_Chr1g0343041	-	-	-	-	4.23	0.0208	-	Up	-	-	-	-
RchiOBHm_Chr1g0343091	-	-	-	-	-	-	-	-	-1.23	2.71e-11	3.96e-10	Down
RchiOBHm_Chr1g0343151	1.22	0.0347	0.129	Up	-	-	-	-	-	-	-	-
RchiOBHm_Chr1g0343161	1.15	0.0014	0.00962	Up	-	-	-	-	-	-	-	-
RchiOBHm_Chr1g0343211	-	-	-	-	2.49	0.00648	0.0227	Up	4.74	8.7e-05	0.00049	Up
RchiOBHm_Chr1g0343261	-	-	-	-	-	-	-	-	-1.45	1.33e-05	8.89e-05	Down
RchiOBHm_Chr1g0343281	1.6	1.06e-09	2.73e-08	Up	-	-	-	-	-	-	-	-
RchiOBHm_Chr1g0343301	-	-	-	-	1.34	1.73e-11	3.4e-10	Up	1.18	2.78e-06	2.1e-05	Up
RchiOBHm_Chr1g0343371	-	-	-	-	-	-	-	-	-1.62	1.4e-07	1.29e-06	Down
RchiOBHm_Chr1g0343431	-1.65	0.000839	0.00623	Down	-	-	-	-	-1.3	0.00512	0.0181	Down
RchiOBHm_Chr1g0343481	-	-	-	-	-4.07	1.13e-32	1.52e-30	Down	-4.16	2.88e-23	1.24e-21	Down
RchiOBHm_Chr1g0343491	-	-	-	-	-3.63	3.65e-61	1.4e-58	Down	-3.93	4.31e-28	2.55e-26	Down
RchiOBHm_Chr1g0343601	1.58	8.97e-11	2.66e-09	Up	-	-	-	-	-	-	-	-
RchiOBHm_Chr1g0343641	-	-	-	-	-	-	-	-	-1.45	8.89e-21	3.22e-19	Down
RchiOBHm_Chr1g0343671	-	-	-	-	-2.11	0.0182	0.0539	Down	-1.99	0.0374	0.0968	Down
RchiOBHm_Chr1g0343691	-	-	-	-	-2.63	5.56e-38	9.07e-36	Down	-2.96	1.43e-32	1.13e-30	Down
RchiOBHm_Chr1g0343751	-3.9	0.0109	0.0523	Down	-	-	-	-	-2.62	0.0496	0.122	Down
RchiOBHm_Chr1g0343791	-	-	-	-	-2.84	6.99e-31	8.31e-29	Down	-3.17	1.67e-22	6.75e-21	Down
RchiOBHm_Chr1g0343881	-1.65	0.000111	0.00107	Down	-	-	-	-	-1.57	1.9e-05	0.000123	Down
RchiOBHm_Chr1g0343891	-	-	-	-	-1.71	0.0318	0.0853	Down	-	-	-	-
RchiOBHm_Chr1g0344041	-	-	-	-	-	-	-	-	-1.55	1.15e-19	3.79e-18	Down
RchiOBHm_Chr1g0344051	-1.76	9e-10	2.35e-08	Down	-4.25	7.52e-26	6.18e-24	Down	-6.07	4.69e-49	8.78e-47	Down
RchiOBHm_Chr1g0344121	-	-	-	-	-2.17	2.46e-05	0.000171	Down	-2.02	0.000165	0.000871	Down
RchiOBHm_Chr1g0344281	-	-	-	-	-1.15	0.00208	0.00864	Down	-2.06	7.14e-08	6.87e-07	Down
RchiOBHm_Chr1g0344291	-1.28	0.000312	0.00267	Down	-1.7	1.58e-08	1.96e-07	Down	-3.04	2.63e-18	7.82e-17	Down
RchiOBHm_Chr1g0344301	-	-	-	-	-2.54	0.000188	0.00106	Down	-2.66	5.45e-06	3.91e-05	Down
RchiOBHm_Chr1g0344371	-	-	-	-	-1.29	0.00847	0.0285	Down	-1.39	0.00322	0.0121	Down
RchiOBHm_Chr1g0344381	-	-	-	-	-1.18	5.33e-08	6.07e-07	Down	-1.2	7.91e-05	0.000451	Down
RchiOBHm_Chr1g0344401	-	-	-	-	1.31	0.00251	0.0101	Up	-	-	-	-
RchiOBHm_Chr1g0344491	-	-	-	-	-	-	-	-	2.45	0.0237	0.0662	Up
RchiOBHm_Chr1g0344521	-	-	-	-	1.3	7.43e-08	8.28e-07	Up	-	-	-	-
RchiOBHm_Chr1g0344571	-	-	-	-	-	-	-	-	3.53	0.0378	0.0975	Up
RchiOBHm_Chr1g0344581	2	2.55e-05	0.000288	Up	-1.99	2.25e-05	0.000157	Down	-	-	-	-
RchiOBHm_Chr1g0344681	-	-	-	-	-3.73	0.0248	0.0697	Down	-4.19	0.00552	0.0193	Down
RchiOBHm_Chr1g0344931	1.11	0.000198	0.0018	Up	-1.5	7.72e-16	2.63e-14	Down	-	-	-	-
RchiOBHm_Chr1g0345051	-	-	-	-	-1.7	1.78e-22	1.12e-20	Down	-1.67	2.86e-10	3.7e-09	Down
RchiOBHm_Chr1g0345061	-	-	-	-	-1.47	0.0326	0.0873	Down	-1.48	0.0182	0.0531	Down
RchiOBHm_Chr1g0345071	1.41	0.00465	0.0262	Up	-1.83	8.76e-07	8.15e-06	Down	-	-	-	-
RchiOBHm_Chr1g0345171	-	-	-	-	-	-	-	-	-2.29	0.0428	0.108	Down
RchiOBHm_Chr1g0345191	-2.22	7.95e-05	0.000798	Down	-	-	-	-	-2.48	6.74e-05	0.000389	Down
RchiOBHm_Chr1g0345241	-1.75	1.75e-08	3.71e-07	Down	-	-	-	-	-1.87	5.69e-07	4.8e-06	Down
RchiOBHm_Chr1g0345341	-	-	-	-	-1.36	0.000615	0.003	Down	-1	0.0144	0.0438	Down
RchiOBHm_Chr1g0345571	-	-	-	-	-	-	-	-	-3.77	0.0243	0.0676	Down
RchiOBHm_Chr1g0345591	-	-	-	-	-2.48	1.16e-08	1.47e-07	Down	-2.49	7.73e-08	7.4e-07	Down
RchiOBHm_Chr1g0345621	3.74	0.0256	-	Up	2.03	0.00714	0.0247	Up	5.7	1.44e-05	9.55e-05	Up
RchiOBHm_Chr1g0345691	-	-	-	-	-1.93	2.88e-14	8.08e-13	Down	-2.03	2.28e-09	2.65e-08	Down
RchiOBHm_Chr1g0345701	-	-	-	-	-2.54	0.000378	0.00196	Down	-2.46	0.0016	0.00654	Down
RchiOBHm_Chr1g0345751	-	-	-	-	-	-	-	-	4.23	0.0247	0.0684	Up
RchiOBHm_Chr1g0345821	-1.75	0.043	0.15	Down	-	-	-	-	-	-	-	-
RchiOBHm_Chr1g0345951	-	-	-	-	-2.12	6.85e-05	0.000427	Down	-2.07	7.07e-05	0.000406	Down
RchiOBHm_Chr1g0345971	-	-	-	-	-	-	-	-	1.4	0.00023	0.00116	Up
RchiOBHm_Chr1g0346041	-	-	-	-	1.84	1.19e-05	8.82e-05	Up	1.11	0.00594	0.0206	Up
RchiOBHm_Chr1g0346051	8.16	7.79e-21	6.55e-19	Up	-	-	-	-	8.95	8.19e-76	4.96e-73	Up
RchiOBHm_Chr1g0346081	-	-	-	-	-	-	-	-	4.1	0.0329	0.0868	Up
RchiOBHm_Chr1g0346091	-	-	-	-	1.49	2.28e-07	2.35e-06	Up	1.36	0.000152	0.000809	Up
RchiOBHm_Chr1g0346291	-	-	-	-	-	-	-	-	1.27	0.00249	0.00964	Up
RchiOBHm_Chr1g0346371	6.23	1.26e-06	1.89e-05	Up	-1.76	0.00296	0.0116	Down	4.42	0.00264	0.0101	Up
RchiOBHm_Chr1g0346541	-	-	-	-	-	-	-	-	-3.5	0.0103	0.033	Down
RchiOBHm_Chr1g0346561	1.02	6.3e-06	8.22e-05	Up	-	-	-	-	-	-	-	-
RchiOBHm_Chr1g0346571	-	-	-	-	-1.66	0.0106	0.0343	Down	-2.6	4.06e-06	2.98e-05	Down
RchiOBHm_Chr1g0346581	-	-	-	-	-	-	-	-	-1.23	7.11e-09	7.75e-08	Down
RchiOBHm_Chr1g0346701	-	-	-	-	-	-	-	-	-2.82	0.0488	0.12	Down
RchiOBHm_Chr1g0346981	-	-	-	-	1.54	0.00773	0.0264	Up	-	-	-	-
RchiOBHm_Chr1g0347071	-1.48	0.0108	0.0519	Down	-2.47	0.0412	0.105	Down	-3.99	8.28e-06	5.77e-05	Down
RchiOBHm_Chr1g0347241	1.54	0.00509	0.0282	Up	-1.1	0.0307	0.0832	Down	-	-	-	-
RchiOBHm_Chr1g0347251	-	-	-	-	-	-	-	-	-2.67	0.00183	0.00736	Down
RchiOBHm_Chr1g0347281	-	-	-	-	-	-	-	-	1.11	0.0329	0.0869	Up
RchiOBHm_Chr1g0347361	-	-	-	-	-3.05	0.0337	0.0897	Down	-2.87	0.0373	0.0964	Down
RchiOBHm_Chr1g0347491	-	-	-	-	-	-	-	-	1.15	3.68e-06	2.72e-05	Up
RchiOBHm_Chr1g0347581	-2.36	0.000605	0.00474	Down	-	-	-	-	-3.35	1.42e-05	9.44e-05	Down
RchiOBHm_Chr1g0347601	-3.82	0.0375	-	Down	-	-	-	-	-3.97	0.0303	0.0811	Down
RchiOBHm_Chr1g0347621	-2.04	0.00652	0.0346	Down	-	-	-	-	-3.53	0.000716	0.00323	Down
RchiOBHm_Chr1g0347691	-3.01	0.0286	0.111	Down	-	-	-	-	-	-	-	-
RchiOBHm_Chr1g0347701	-1.45	0.0185	0.0798	Down	-	-	-	-	-	-	-	-
RchiOBHm_Chr1g0347711	-	-	-	-	-	-	-	-	-3.88	0.0455	0.113	Down
RchiOBHm_Chr1g0347811	-	-	-	-	2.99	5.52e-11	1.02e-09	Up	4.03	5.55e-18	1.6e-16	Up
RchiOBHm_Chr1g0347841	-	-	-	-	2.44	0.00132	0.00585	Up	3.87	3.95e-05	0.000238	Up
RchiOBHm_Chr1g0347901	-	-	-	-	1.25	1.64e-06	1.44e-05	Up	-	-	-	-
RchiOBHm_Chr1g0347911	4.04	0.0329	-	Up	-	-	-	-	-	-	-	-
RchiOBHm_Chr1g0347941	1.53	0.00115	0.00816	Up	-2.37	8.59e-07	7.99e-06	Down	-	-	-	-
RchiOBHm_Chr1g0348051	1.58	2.85e-05	0.000317	Up	-	-	-	-	2.35	1.16e-09	1.4e-08	Up
RchiOBHm_Chr1g0348091	-	-	-	-	-	-	-	-	1.36	4.98e-09	5.52e-08	Up
RchiOBHm_Chr1g0348141	3.37	9.6e-30	1.65e-27	Up	-	-	-	-	3.9	2.36e-36	2.35e-34	Up
RchiOBHm_Chr1g0348281	-	-	-	-	-1.58	6.7e-11	1.21e-09	Down	-1.06	0.0018	0.00725	Down
RchiOBHm_Chr1g0348321	-	-	-	-	-1.14	9.69e-05	0.000584	Down	-1.39	8.91e-07	7.29e-06	Down
RchiOBHm_Chr1g0348381	-	-	-	-	-	-	-	-	-1.36	0.000257	0.00129	Down
RchiOBHm_Chr1g0348501	1.09	0.0495	0.166	Up	-1.74	0.00931	0.0308	Down	-	-	-	-
RchiOBHm_Chr1g0348581	-	-	-	-	2.33	2.68e-11	5.12e-10	Up	2.05	2.59e-10	3.36e-09	Up
RchiOBHm_Chr1g0348611	-	-	-	-	-	-	-	-	2.12	0.0381	0.0982	Up
RchiOBHm_Chr1g0348631	-	-	-	-	1.15	0.0138	0.0429	Up	-	-	-	-
RchiOBHm_Chr1g0348671	-	-	-	-	-	-	-	-	1.17	0.0315	0.0838	Up
RchiOBHm_Chr1g0348781	-	-	-	-	1.69	1.13e-05	8.38e-05	Up	1.65	2.38e-05	0.000151	Up
RchiOBHm_Chr1g0348831	-	-	-	-	1.71	0.0135	0.042	Up	-	-	-	-
RchiOBHm_Chr1g0348851	-	-	-	-	-	-	-	-	3.53	3.64e-18	1.06e-16	Up
RchiOBHm_Chr1g0348911	1.6	4.64e-07	7.58e-06	Up	-1.05	8.39e-07	7.82e-06	Down	-	-	-	-
RchiOBHm_Chr1g0348931	-	-	-	-	-	-	-	-	-1.43	7.12e-08	6.85e-07	Down
RchiOBHm_Chr1g0348991	-	-	-	-	-3.37	0.0157	0.0476	Down	-3.64	0.00384	0.0141	Down
RchiOBHm_Chr1g0349071	1.08	6.26e-08	1.22e-06	Up	-	-	-	-	-	-	-	-
RchiOBHm_Chr1g0349211	-	-	-	-	1.95	0.0484	0.119	Up	-	-	-	-
RchiOBHm_Chr1g0349221	-2.82	0.0103	0.0499	Down	-	-	-	-	-2.27	0.023	0.0645	Down
RchiOBHm_Chr1g0349251	1.19	0.0061	0.0328	Up	-1.49	0.00209	0.00866	Down	-	-	-	-
RchiOBHm_Chr1g0349271	1.78	0.0406	0.144	Up	4.03	5.68e-22	3.42e-20	Up	5.73	9.1e-23	3.76e-21	Up
RchiOBHm_Chr1g0349301	-1.05	0.00425	0.0244	Down	-1.66	0.000889	0.00413	Down	-2.75	7.93e-11	1.09e-09	Down
RchiOBHm_Chr1g0349311	-	-	-	-	-	-	-	-	-1.46	5.16e-08	5.05e-07	Down
RchiOBHm_Chr1g0349351	-	-	-	-	-1.87	0.0374	0.0974	Down	-	-	-	-
RchiOBHm_Chr1g0349451	1.01	0.0026	0.0162	Up	-1.84	8.78e-14	2.34e-12	Down	-	-	-	-
RchiOBHm_Chr1g0349461	3.25	0.00173	0.0115	Up	-	-	-	-	2.97	0.00625	0.0214	Up
RchiOBHm_Chr1g0349471	1.44	4.97e-13	2.01e-11	Up	-	-	-	-	-	-	-	-
RchiOBHm_Chr1g0349501	-2.35	1.56e-07	2.81e-06	Down	-1.83	0.0383	0.099	Down	-4.24	2.62e-12	4.29e-11	Down
RchiOBHm_Chr1g0349521	-	-	-	-	2.37	0.000282	0.00151	Up	3.55	8.61e-08	8.19e-07	Up
RchiOBHm_Chr1g0349751	-	-	-	-	1.27	1.33e-09	1.95e-08	Up	-	-	-	-
RchiOBHm_Chr1g0349881	-	-	-	-	-1.02	0.0083	0.028	Down	-1.21	0.00108	0.00463	Down
RchiOBHm_Chr1g0349971	-	-	-	-	-	-	-	-	-1.1	3.07e-11	4.46e-10	Down
RchiOBHm_Chr1g0349981	2.09	2.13e-18	1.45e-16	Up	-	-	-	-	1.29	1.47e-06	1.17e-05	Up
RchiOBHm_Chr1g0349991	1.95	5.75e-21	4.87e-19	Up	-	-	-	-	1.37	4.87e-08	4.79e-07	Up
RchiOBHm_Chr1g0350001	1.78	0.00286	0.0175	Up	-	-	-	-	-	-	-	-
RchiOBHm_Chr1g0350011	1.36	4.53e-05	0.000481	Up	-1.01	5.55e-07	5.34e-06	Down	-	-	-	-
RchiOBHm_Chr1g0350041	-1.36	0.000541	0.00431	Down	-	-	-	-	-1.45	7.38e-08	7.09e-07	Down
RchiOBHm_Chr1g0350191	-	-	-	-	-3.1	0.00354	0.0136	Down	-2.85	0.00321	0.0121	Down
RchiOBHm_Chr1g0350241	1.24	1.01e-09	2.62e-08	Up	-	-	-	-	-	-	-	-
RchiOBHm_Chr1g0350321	2.31	0.000394	0.00327	Up	-	-	-	-	1.75	0.0135	0.0417	Up
RchiOBHm_Chr1g0350341	-	-	-	-	1.04	0.0148	0.0455	Up	-	-	-	-
RchiOBHm_Chr1g0350351	-	-	-	-	-	-	-	-	-3.42	0.0344	0.0903	Down
RchiOBHm_Chr1g0350401	-	-	-	-	1.14	0.00765	0.0262	Up	-	-	-	-
RchiOBHm_Chr1g0350491	-	-	-	-	-2.26	2e-16	7.31e-15	Down	-2.37	5.42e-12	8.61e-11	Down
RchiOBHm_Chr1g0350531	-4.85	5.86e-12	2.06e-10	Down	-	-	-	-	-3.99	0.0473	0.117	Down
RchiOBHm_Chr1g0350591	-	-	-	-	-1.84	0.000716	0.00342	Down	-1.51	0.00428	0.0155	Down
RchiOBHm_Chr1g0350611	-	-	-	-	-1.44	7.15e-05	0.000444	Down	-	-	-	-
RchiOBHm_Chr1g0350691	1.02	6.16e-05	0.000633	Up	-	-	-	-	-	-	-	-
RchiOBHm_Chr1g0350741	-	-	-	-	-	-	-	-	3.01	0.00205	0.00814	Up
RchiOBHm_Chr1g0350871	-1.35	0.00142	0.00975	Down	1.01	0.00227	0.00931	Up	-	-	-	-
RchiOBHm_Chr1g0350881	-	-	-	-	1.7	9.04e-08	9.94e-07	Up	-	-	-	-
RchiOBHm_Chr1g0350921	1.6	0.00228	0.0145	Up	-	-	-	-	-	-	-	-
RchiOBHm_Chr1g0350951	1.45	0.0397	0.141	Up	-1.81	0.0127	0.04	Down	-	-	-	-
RchiOBHm_Chr1g0351061	-	-	-	-	-1.64	0.0243	0.0683	Down	-	-	-	-
RchiOBHm_Chr1g0351421	-	-	-	-	-1.99	3.76e-10	6.04e-09	Down	-1.65	6.95e-06	4.9e-05	Down
RchiOBHm_Chr1g0351471	-	-	-	-	6.17	1.41e-17	5.88e-16	Up	5.16	1.07e-15	2.48e-14	Up
RchiOBHm_Chr1g0351501	-	-	-	-	1.05	0.044	0.11	Up	-	-	-	-
RchiOBHm_Chr1g0351551	-	-	-	-	3.14	4.76e-21	2.66e-19	Up	3.3	5.89e-25	2.83e-23	Up
RchiOBHm_Chr1g0351591	-1.94	0.0405	0.144	Down	-	-	-	-	-4.84	0.000524	0.00245	Down
RchiOBHm_Chr1g0351671	-	-	-	-	1.4	3.17e-05	0.000214	Up	1.19	0.00042	0.002	Up
RchiOBHm_Chr1g0351681	7.12	7.38e-17	4.3e-15	Up	-	-	-	-	6.63	1.11e-15	2.59e-14	Up
RchiOBHm_Chr1g0351691	1.04	0.00124	0.00869	Up	1.19	3.31e-06	2.76e-05	Up	2.16	3.92e-11	5.61e-10	Up
RchiOBHm_Chr1g0351841	-1.04	0.0132	0.0609	Down	-	-	-	-	-1.14	0.0102	0.0327	Down
RchiOBHm_Chr1g0351951	-	-	-	-	1.22	0.0124	0.0391	Up	-	-	-	-
RchiOBHm_Chr1g0351971	-	-	-	-	-2.22	4.02e-05	0.000265	Down	-2.06	5.23e-05	0.000308	Down
RchiOBHm_Chr1g0351981	-	-	-	-	1.95	4.76e-19	2.27e-17	Up	1.4	1.88e-09	2.2e-08	Up
RchiOBHm_Chr1g0352001	-1.15	8.76e-05	0.000868	Down	1.46	4.79e-07	4.67e-06	Up	-	-	-	-
RchiOBHm_Chr1g0352121	-1.5	5.55e-06	7.34e-05	Down	1.9	9.8e-08	1.07e-06	Up	-	-	-	-
RchiOBHm_Chr1g0352201	-	-	-	-	1.07	0.0383	0.099	Up	-	-	-	-
RchiOBHm_Chr1g0352211	-	-	-	-	-	-	-	-	-1	0.0191	0.0554	Down
RchiOBHm_Chr1g0352281	-	-	-	-	-	-	-	-	-1.31	0.000379	0.00183	Down
RchiOBHm_Chr1g0352361	-	-	-	-	-	-	-	-	1.11	1.82e-10	2.41e-09	Up
RchiOBHm_Chr1g0352551	1.27	1.74e-11	5.71e-10	Up	-	-	-	-	-	-	-	-
RchiOBHm_Chr1g0352621	2.77	0.00188	0.0124	Up	-	-	-	-	-	-	-	-
RchiOBHm_Chr1g0352681	1.71	2.62e-07	4.52e-06	Up	-1.04	9.17e-09	1.19e-07	Down	-	-	-	-
RchiOBHm_Chr1g0352701	-	-	-	-	1.09	0.000633	0.00308	Up	-	-	-	-
RchiOBHm_Chr1g0352761	1.27	0.0471	0.16	Up	-	-	-	-	2.11	0.000313	0.00154	Up
RchiOBHm_Chr1g0352901	-	-	-	-	3.15	0.0317	0.0853	Up	-	-	-	-
RchiOBHm_Chr1g0352981	-	-	-	-	-1.47	2.44e-13	6.05e-12	Down	-1.81	1.03e-11	1.57e-10	Down
RchiOBHm_Chr1g0353001	-	-	-	-	-1.67	4.3e-11	7.98e-10	Down	-1.47	1.09e-05	7.43e-05	Down
RchiOBHm_Chr1g0353061	-	-	-	-	-	-	-	-	-1.09	0.000957	0.00417	Down
RchiOBHm_Chr1g0353281	-4.72	0.0044	0.0251	Down	-	-	-	-	-	-	-	-
RchiOBHm_Chr1g0353381	-	-	-	-	-	-	-	-	-1.01	1.81e-12	3.04e-11	Down
RchiOBHm_Chr1g0353391	-	-	-	-	1.17	0.000645	0.00312	Up	-	-	-	-
RchiOBHm_Chr1g0353401	-	-	-	-	1.97	0.0164	0.0495	Up	1.47	0.0248	0.0687	Up
RchiOBHm_Chr1g0353691	-1.3	0.000333	0.00282	Down	-	-	-	-	-	-	-	-
RchiOBHm_Chr1g0353861	2.6	0.0242	0.0979	Up	-	-	-	-	3.75	5.85e-05	0.000341	Up
RchiOBHm_Chr1g0354051	1.73	6.18e-08	1.2e-06	Up	-1.29	2.83e-14	7.94e-13	Down	-	-	-	-
RchiOBHm_Chr1g0354061	-	-	-	-	2.39	1.25e-16	4.66e-15	Up	2.32	7.96e-16	1.88e-14	Up
RchiOBHm_Chr1g0354071	1.26	4.31e-14	1.98e-12	Up	2.66	2.83e-38	4.69e-36	Up	3.86	4.99e-58	1.48e-55	Up
RchiOBHm_Chr1g0354101	-	-	-	-	-1.46	4.68e-09	6.33e-08	Down	-	-	-	-
RchiOBHm_Chr1g0354121	1.17	2.05e-08	4.3e-07	Up	-	-	-	-	-	-	-	-
RchiOBHm_Chr1g0354261	1.67	1.14e-07	2.1e-06	Up	-	-	-	-	-	-	-	-
RchiOBHm_Chr1g0354551	1.04	0.00409	0.0236	Up	-2.42	1.11e-16	4.17e-15	Down	-1.43	0.000557	0.00258	Down
RchiOBHm_Chr1g0354571	-	-	-	-	-	-	-	-	-2.61	0.0121	0.038	Down
RchiOBHm_Chr1g0354771	2.08	0.0444	0.154	Up	-	-	-	-	-	-	-	-
RchiOBHm_Chr1g0354801	-	-	-	-	-1.08	0.0222	0.0635	Down	-1.36	0.00151	0.0062	Down
RchiOBHm_Chr1g0355161	-	-	-	-	-1.05	2.03e-09	2.89e-08	Down	-2.06	3.82e-27	2.07e-25	Down
RchiOBHm_Chr1g0355221	-	-	-	-	1.8	0.00207	0.00861	Up	3.04	5.47e-06	3.92e-05	Up
RchiOBHm_Chr1g0355231	-	-	-	-	-	-	-	-	4.78	0.000702	0.00318	Up
RchiOBHm_Chr1g0355251	1.52	7.02e-05	0.000713	Up	-	-	-	-	1.49	9.56e-05	0.000535	Up
RchiOBHm_Chr1g0355381	2.47	0.0421	0.148	Up	-	-	-	-	-	-	-	-
RchiOBHm_Chr1g0355431	1.15	0.0077	0.0397	Up	-1.46	0.00572	0.0205	Down	-	-	-	-
RchiOBHm_Chr1g0355591	-	-	-	-	-1.19	0.021	0.0607	Down	-	-	-	-
RchiOBHm_Chr1g0355621	-	-	-	-	-1.17	0.0423	0.107	Down	-1.85	0.000104	0.000578	Down
RchiOBHm_Chr1g0355791	7.94	4.29e-20	3.37e-18	Up	-1.59	7.8e-13	1.82e-11	Down	6.29	1.82e-12	3.06e-11	Up
RchiOBHm_Chr1g0355881	-	-	-	-	1.19	1.24e-08	1.57e-07	Up	1.12	6.88e-06	4.86e-05	Up
RchiOBHm_Chr1g0355891	-2.63	3.42e-13	1.41e-11	Down	-	-	-	-	-2.48	5.94e-13	1.06e-11	Down
RchiOBHm_Chr1g0356111	-	-	-	-	-2.28	0.000156	0.000891	Down	-1.57	0.00642	0.0219	Down
RchiOBHm_Chr1g0356121	-	-	-	-	-2.12	6.31e-09	8.35e-08	Down	-1.79	0.000276	0.00138	Down
RchiOBHm_Chr1g0356371	-	-	-	-	-	-	-	-	1.09	0.0192	0.0555	Up
RchiOBHm_Chr1g0356451	-	-	-	-	-1.69	2.43e-05	0.000169	Down	-1.29	0.00143	0.00592	Down
RchiOBHm_Chr1g0356501	-	-	-	-	-2.32	0.0439	0.11	Down	-	-	-	-
RchiOBHm_Chr1g0356631	1.59	4.12e-09	9.66e-08	Up	-	-	-	-	-	-	-	-
RchiOBHm_Chr1g0356641	-	-	-	-	-	-	-	-	-1.27	3.85e-08	3.84e-07	Down
RchiOBHm_Chr1g0356681	1.04	8.57e-07	1.33e-05	Up	-1.29	4.48e-14	1.23e-12	Down	-	-	-	-
RchiOBHm_Chr1g0356691	1.48	1.49e-07	2.7e-06	Up	-1.04	3.17e-06	2.64e-05	Down	-	-	-	-
RchiOBHm_Chr1g0356701	-	-	-	-	-1.74	0.0135	0.042	Down	-1.73	5.55e-05	0.000325	Down
RchiOBHm_Chr1g0356791	-	-	-	-	-	-	-	-	1.53	1.17e-15	2.71e-14	Up
RchiOBHm_Chr1g0356831	2.39	1.44e-12	5.5e-11	Up	-1.04	6.36e-08	7.15e-07	Down	1.3	6.05e-05	0.000352	Up
RchiOBHm_Chr1g0356841	1.17	0.000624	0.00486	Up	-1.28	3.53e-12	7.58e-11	Down	-	-	-	-
RchiOBHm_Chr1g0356851	-	-	-	-	1.38	2.55e-05	0.000176	Up	1.21	0.00161	0.00658	Up
RchiOBHm_Chr1g0356941	-	-	-	-	-1	0.0094	0.031	Down	-	-	-	-
RchiOBHm_Chr1g0356961	-5.24	0.00013	0.00123	Down	-	-	-	-	-4.52	0.000226	0.00115	Down
RchiOBHm_Chr1g0356981	5.54	8.78e-07	1.36e-05	Up	-1.59	0.00295	0.0116	Down	3.88	0.00196	0.00783	Up
RchiOBHm_Chr1g0357011	-	-	-	-	1.48	2.38e-15	7.62e-14	Up	1.96	3.63e-22	1.45e-20	Up
RchiOBHm_Chr1g0357071	-4.02	0.0321	-	Down	-	-	-	-	-	-	-	-
RchiOBHm_Chr1g0357161	-1.05	0.00256	0.016	Down	1.09	0.000138	0.0008	Up	-	-	-	-
RchiOBHm_Chr1g0357211	-1.16	0.0368	0.134	Down	-	-	-	-	-	-	-	-
RchiOBHm_Chr1g0357271	-	-	-	-	1.17	0.00428	0.0159	Up	-	-	-	-
RchiOBHm_Chr1g0357281	-	-	-	-	1.36	8.16e-07	7.62e-06	Up	1.04	8.18e-05	0.000464	Up
RchiOBHm_Chr1g0357331	-	-	-	-	1.03	1.21e-06	1.09e-05	Up	-	-	-	-
RchiOBHm_Chr1g0357361	-	-	-	-	-	-	-	-	1.23	0.000623	0.00286	Up
RchiOBHm_Chr1g0357381	2.85	3.97e-28	5.98e-26	Up	-	-	-	-	2.93	2.16e-21	8.08e-20	Up
RchiOBHm_Chr1g0357641	-	-	-	-	-	-	-	-	-2.25	0.0132	0.0408	Down
RchiOBHm_Chr1g0357671	-	-	-	-	2.49	1.29e-11	2.57e-10	Up	3	3.45e-13	6.28e-12	Up
RchiOBHm_Chr1g0357731	-	-	-	-	-1.22	1.99e-10	3.36e-09	Down	-1.35	2.07e-10	2.72e-09	Down
RchiOBHm_Chr1g0357761	-	-	-	-	-2.22	2.65e-15	8.47e-14	Down	-2.96	2.63e-18	7.82e-17	Down
RchiOBHm_Chr1g0357771	-1.2	0.000477	0.00387	Down	2.05	1.12e-13	2.92e-12	Up	-	-	-	-
RchiOBHm_Chr1g0357811	-	-	-	-	-1.91	1.29e-31	1.63e-29	Down	-1.09	4.92e-05	0.00029	Down
RchiOBHm_Chr1g0357971	-	-	-	-	2.6	0.0361	0.0946	Up	-	-	-	-
RchiOBHm_Chr1g0358231	-	-	-	-	-	-	-	-	1.26	0.0445	0.111	Up
RchiOBHm_Chr1g0358241	2.7	2.98e-22	2.78e-20	Up	-	-	-	-	2.02	7.25e-15	1.55e-13	Up
RchiOBHm_Chr1g0358261	1.43	7.83e-13	3.07e-11	Up	-	-	-	-	-	-	-	-
RchiOBHm_Chr1g0358271	-	-	-	-	-1.11	9.17e-09	1.19e-07	Down	-1.27	8.39e-09	9.08e-08	Down
RchiOBHm_Chr1g0358291	1.13	8.61e-06	0.000108	Up	-1.27	2.29e-07	2.36e-06	Down	-	-	-	-
RchiOBHm_Chr1g0358381	-	-	-	-	-	-	-	-	-1.66	0.035	0.0915	Down
RchiOBHm_Chr1g0358401	2.08	0.0273	0.107	Up	-	-	-	-	1.88	0.0239	0.0666	Up
RchiOBHm_Chr1g0358431	3.65	8.1e-31	1.5e-28	Up	-	-	-	-	2.97	7.34e-23	3.06e-21	Up
RchiOBHm_Chr1g0358451	1.01	0.000518	0.00415	Up	-1.65	2.01e-15	6.51e-14	Down	-	-	-	-
RchiOBHm_Chr1g0358461	-	-	-	-	3.5	3.81e-44	7.67e-42	Up	3.72	1.08e-53	2.52e-51	Up
RchiOBHm_Chr1g0358531	-	-	-	-	1.2	5.95e-12	1.24e-10	Up	-	-	-	-
RchiOBHm_Chr1g0358541	4.62	0.0283	-	Up	-	-	-	-	4.38	0.0138	0.0423	Up
RchiOBHm_Chr1g0358561	-	-	-	-	-1.91	3.71e-06	3.05e-05	Down	-1.44	0.0037	0.0137	Down
RchiOBHm_Chr1g0358581	-1.99	0.0182	0.079	Down	2.89	4.26e-05	0.000279	Up	-	-	-	-
RchiOBHm_Chr1g0358591	-1.18	0.000112	0.00108	Down	1.65	2.42e-05	0.000168	Up	-	-	-	-
RchiOBHm_Chr1g0358621	-	-	-	-	1.02	0.000127	0.000744	Up	1.01	0.000642	0.00293	Up
RchiOBHm_Chr1g0358641	-	-	-	-	1.15	9.06e-06	6.9e-05	Up	-	-	-	-
RchiOBHm_Chr1g0358651	2.24	9.7e-08	1.82e-06	Up	-1.22	5.16e-08	5.89e-07	Down	-	-	-	-
RchiOBHm_Chr1g0358701	-	-	-	-	1.65	6.14e-12	1.28e-10	Up	2	1e-14	2.11e-13	Up
RchiOBHm_Chr1g0358711	1.97	0.0203	0.0856	Up	-	-	-	-	-	-	-	-
RchiOBHm_Chr1g0358781	1.03	3.23e-07	5.47e-06	Up	1.01	1.36e-06	1.21e-05	Up	1.99	1.13e-19	3.73e-18	Up
RchiOBHm_Chr1g0358841	-	-	-	-	1.18	8.91e-05	0.000541	Up	1.26	0.000192	0.000995	Up
RchiOBHm_Chr1g0358851	-	-	-	-	-1.31	0.00116	0.00522	Down	-1.12	0.0186	0.0541	Down
RchiOBHm_Chr1g0358861	-	-	-	-	-1.67	2.25e-05	0.000157	Down	-1.36	0.00143	0.00593	Down
RchiOBHm_Chr1g0358871	-	-	-	-	1.4	2.25e-22	1.4e-20	Up	2.17	8.49e-41	1.07e-38	Up
RchiOBHm_Chr1g0358951	3.43	2.9e-14	1.37e-12	Up	-1.64	8.1e-06	6.23e-05	Down	1.73	0.00129	0.0054	Up
RchiOBHm_Chr1g0359021	-	-	-	-	-	-	-	-	-1.09	4.81e-08	4.74e-07	Down
RchiOBHm_Chr1g0359091	-	-	-	-	1.61	1.61e-08	1.98e-07	Up	1.06	1.87e-05	0.000121	Up
RchiOBHm_Chr1g0359121	-	-	-	-	2.01	3.2e-05	0.000216	Up	1.67	8.52e-05	0.000481	Up
RchiOBHm_Chr1g0359191	-	-	-	-	1.56	3.26e-12	7.01e-11	Up	1.12	7.38e-05	0.000422	Up
RchiOBHm_Chr1g0359241	-	-	-	-	-	-	-	-	1.07	0.0228	0.0641	Up
RchiOBHm_Chr1g0359261	-	-	-	-	-1.9	5.66e-09	7.53e-08	Down	-1.84	1.55e-06	1.23e-05	Down
RchiOBHm_Chr1g0359281	3.02	0.00277	0.017	Up	-	-	-	-	3.43	0.000312	0.00153	Up
RchiOBHm_Chr1g0359311	-	-	-	-	1.7	9.75e-13	2.25e-11	Up	1.51	2.94e-11	4.29e-10	Up
RchiOBHm_Chr1g0359331	-3.97	2.49e-08	5.13e-07	Down	-	-	-	-	-5.37	2.45e-08	2.51e-07	Down
RchiOBHm_Chr1g0359471	-	-	-	-	-1.44	4.03e-05	0.000266	Down	-	-	-	-
RchiOBHm_Chr1g0359481	-	-	-	-	-1.71	8.47e-09	1.1e-07	Down	-2.43	1.48e-12	2.52e-11	Down
RchiOBHm_Chr1g0359491	-	-	-	-	-	-	-	-	1.29	0.0282	0.0766	Up
RchiOBHm_Chr1g0359511	-	-	-	-	4.46	2.03e-09	2.89e-08	Up	4.08	8.51e-12	1.31e-10	Up
RchiOBHm_Chr1g0359611	-	-	-	-	-5.65	2.04e-60	7.47e-58	Down	-5.81	5.17e-49	9.61e-47	Down
RchiOBHm_Chr1g0359621	1.15	0.00142	0.00972	Up	-1.61	2.71e-05	0.000186	Down	-	-	-	-
RchiOBHm_Chr1g0359661	1.16	0.00166	0.0112	Up	-	-	-	-	-	-	-	-
RchiOBHm_Chr1g0359671	-	-	-	-	-	-	-	-	1.72	0.0469	0.116	Up
RchiOBHm_Chr1g0359711	-	-	-	-	1.36	1.89e-08	2.3e-07	Up	1.81	9.24e-15	1.96e-13	Up
RchiOBHm_Chr1g0359721	-	-	-	-	2.01	6.94e-13	1.63e-11	Up	2.4	9.87e-15	2.08e-13	Up
RchiOBHm_Chr1g0359741	-	-	-	-	2.17	4.82e-10	7.6e-09	Up	2.53	2.11e-12	3.51e-11	Up
RchiOBHm_Chr1g0359751	-	-	-	-	-	-	-	-	2.37	0.0316	0.0841	Up
RchiOBHm_Chr1g0359771	-	-	-	-	-	-	-	-	2.27	0.0374	0.0968	Up
RchiOBHm_Chr1g0359791	-	-	-	-	-	-	-	-	3.97	0.0119	0.0374	Up
RchiOBHm_Chr1g0359821	-1.82	3.86e-09	9.08e-08	Down	-	-	-	-	-1.41	5.45e-07	4.61e-06	Down
RchiOBHm_Chr1g0359951	-5.04	0.00073	0.00554	Down	-	-	-	-	-2.78	0.0175	0.0514	Down
RchiOBHm_Chr1g0359991	-1.31	7.36e-09	1.66e-07	Down	-	-	-	-	-1.49	1.68e-10	2.23e-09	Down
RchiOBHm_Chr1g0360041	-	-	-	-	1.89	7.01e-16	2.4e-14	Up	1.2	7.91e-06	5.52e-05	Up
RchiOBHm_Chr1g0360061	6.77	3.76e-07	6.27e-06	Up	-1.55	0.0195	0.0571	Down	5.17	0.000831	0.00368	Up
RchiOBHm_Chr1g0360071	-	-	-	-	1.72	4.01e-14	1.11e-12	Up	1.89	5.53e-18	1.59e-16	Up
RchiOBHm_Chr1g0360081	-	-	-	-	-	-	-	-	-1.18	6.73e-13	1.19e-11	Down
RchiOBHm_Chr1g0360261	-1.51	9.63e-06	0.00012	Down	-	-	-	-	-1.92	8.56e-09	9.26e-08	Down
RchiOBHm_Chr1g0360381	1.69	0.0429	0.15	Up	-	-	-	-	1.92	0.00605	0.0209	Up
RchiOBHm_Chr1g0360401	-	-	-	-	5.53	0.000472	0.00238	Up	5.83	0.000158	0.000838	Up
RchiOBHm_Chr1g0360461	1.6	2.11e-08	4.41e-07	Up	-	-	-	-	1.06	8.25e-05	0.000468	Up
RchiOBHm_Chr1g0360471	-	-	-	-	-	-	-	-	1.09	8.96e-05	0.000505	Up
RchiOBHm_Chr1g0360481	-	-	-	-	1.29	0.0271	0.0749	Up	1.42	0.00856	0.0282	Up
RchiOBHm_Chr1g0360491	-	-	-	-	3.27	6.36e-54	1.79e-51	Up	3.36	2.52e-39	2.89e-37	Up
RchiOBHm_Chr1g0360571	-	-	-	-	1.7	1.39e-16	5.16e-15	Up	1.91	9.01e-20	3.02e-18	Up
RchiOBHm_Chr1g0360581	-	-	-	-	1.03	4.84e-06	3.89e-05	Up	-	-	-	-
RchiOBHm_Chr1g0360611	-	-	-	-	1.71	3.15e-16	1.12e-14	Up	2.64	2.89e-31	2.08e-29	Up
RchiOBHm_Chr1g0360621	-	-	-	-	2.51	1.06e-24	8.03e-23	Up	1.66	1.41e-09	1.67e-08	Up
RchiOBHm_Chr1g0360631	-	-	-	-	-	-	-	-	-1.03	1.49e-05	9.86e-05	Down
RchiOBHm_Chr1g0360641	-	-	-	-	2.97	4.66e-28	4.53e-26	Up	3.67	1.71e-32	1.34e-30	Up
RchiOBHm_Chr1g0360721	3.58	3.03e-13	1.26e-11	Up	2.83	6.99e-05	0.000436	Up	6.35	1.49e-218	3.89e-214	Up
RchiOBHm_Chr1g0360751	-	-	-	-	-	-	-	-	1.1	0.000206	0.00106	Up
RchiOBHm_Chr1g0360801	-	-	-	-	-1.51	3.5e-24	2.5e-22	Down	-2.16	3.32e-17	8.94e-16	Down
RchiOBHm_Chr1g0360891	-	-	-	-	1.72	2.29e-14	6.53e-13	Up	2.14	3.3e-14	6.6e-13	Up
RchiOBHm_Chr1g0360921	-4.44	0.00344	0.0205	Down	-	-	-	-	-	-	-	-
RchiOBHm_Chr1g0360951	-	-	-	-	-	-	-	-	-2.87	0.0221	0.0625	Down
RchiOBHm_Chr1g0360961	-	-	-	-	-1.4	3.26e-15	1.03e-13	Down	-1.49	6.93e-11	9.61e-10	Down
RchiOBHm_Chr1g0360971	-	-	-	-	1.76	1.65e-06	1.45e-05	Up	1.99	9.74e-10	1.19e-08	Up
RchiOBHm_Chr1g0361041	1.94	1.43e-26	1.91e-24	Up	-1.26	2.01e-14	5.75e-13	Down	-	-	-	-
RchiOBHm_Chr1g0361061	-1.04	1.85e-05	0.000215	Down	-	-	-	-	-	-	-	-
RchiOBHm_Chr1g0361101	-	-	-	-	-	-	-	-	-1.42	4e-20	1.39e-18	Down
RchiOBHm_Chr1g0361121	-	-	-	-	1.57	0.000557	0.00276	Up	1.17	0.00778	0.026	Up
RchiOBHm_Chr1g0361151	-	-	-	-	2.4	2.94e-50	7.1e-48	Up	1.79	7.41e-20	2.5e-18	Up
RchiOBHm_Chr1g0361201	-	-	-	-	1.36	0.00013	0.000761	Up	-	-	-	-
RchiOBHm_Chr1g0361211	-	-	-	-	-5.44	2.73e-06	2.31e-05	Down	-6.05	5.87e-08	5.69e-07	Down
RchiOBHm_Chr1g0361221	-	-	-	-	-2.83	4.16e-11	7.76e-10	Down	-3.5	3.2e-17	8.65e-16	Down
RchiOBHm_Chr1g0361241	-4.21	0.00652	0.0346	Down	-	-	-	-	-	-	-	-
RchiOBHm_Chr1g0361301	-	-	-	-	2.48	1.79e-30	2.07e-28	Up	1.79	6.88e-11	9.55e-10	Up
RchiOBHm_Chr1g0361321	-1.55	0.00048	0.00388	Down	-3.58	0.000252	0.00137	Down	-5.19	1.17e-08	1.25e-07	Down
RchiOBHm_Chr1g0361351	-	-	-	-	-2.15	2.58e-15	8.24e-14	Down	-2.13	1.41e-10	1.89e-09	Down
RchiOBHm_Chr1g0361391	-	-	-	-	4.34	0.00374	0.0142	Up	-	-	-	-
RchiOBHm_Chr1g0361551	-	-	-	-	1.11	0.0174	0.0519	Up	-	-	-	-
RchiOBHm_Chr1g0361661	-	-	-	-	1.1	0.00483	0.0177	Up	-	-	-	-
RchiOBHm_Chr1g0361671	-	-	-	-	-1.77	0.000492	0.00247	Down	-2.39	7.39e-07	6.12e-06	Down
RchiOBHm_Chr1g0361701	-	-	-	-	-	-	-	-	1.3	0.000164	0.000865	Up
RchiOBHm_Chr1g0361731	4.38	0.0172	-	Up	-	-	-	-	5.12	0.00159	0.00652	Up
RchiOBHm_Chr1g0361861	-	-	-	-	-	-	-	-	1.11	2.55e-05	0.000161	Up
RchiOBHm_Chr1g0361881	-2.07	1.02e-05	0.000126	Down	-2.29	0.000169	0.000963	Down	-4.41	4.21e-17	1.13e-15	Down
RchiOBHm_Chr1g0361921	-	-	-	-	-	-	-	-	-1.49	2.11e-17	5.8e-16	Down
RchiOBHm_Chr1g0362041	2.59	4.01e-08	8.01e-07	Up	-	-	-	-	2.95	1.91e-11	2.84e-10	Up
RchiOBHm_Chr1g0362081	-	-	-	-	-	-	-	-	-1.72	5.27e-05	0.000309	Down
RchiOBHm_Chr1g0362091	1.52	5.63e-07	9.05e-06	Up	-1.21	2.42e-12	5.36e-11	Down	-	-	-	-
RchiOBHm_Chr1g0362111	-	-	-	-	-	-	-	-	-1.23	0.00504	0.0179	Down
RchiOBHm_Chr1g0362171	5.21	3.53e-60	3.04e-57	Up	-	-	-	-	5.1	2.65e-63	9.44e-61	Up
RchiOBHm_Chr1g0362191	1.52	0.0204	0.086	Up	-	-	-	-	-	-	-	-
RchiOBHm_Chr1g0362271	-	-	-	-	1.14	0.0443	0.111	Up	-	-	-	-
RchiOBHm_Chr1g0362291	-	-	-	-	1.56	0.00267	0.0107	Up	2.73	9.89e-06	6.79e-05	Up
RchiOBHm_Chr1g0362341	-3.7	0.0482	-	Down	-	-	-	-	-	-	-	-
RchiOBHm_Chr1g0362351	-1.89	0.0482	0.163	Down	-	-	-	-	-	-	-	-
RchiOBHm_Chr1g0362401	-	-	-	-	-1.31	3.05e-14	8.54e-13	Down	-1.32	1.06e-12	1.84e-11	Down
RchiOBHm_Chr1g0362411	-	-	-	-	-	-	-	-	1.2	4.59e-07	3.93e-06	Up
RchiOBHm_Chr1g0362721	-	-	-	-	-2.16	0.00445	0.0165	Down	-2.25	0.0153	0.0461	Down
RchiOBHm_Chr1g0362761	-	-	-	-	-	-	-	-	2.17	0.00606	0.0209	Up
RchiOBHm_Chr1g0362811	-	-	-	-	-1.06	1.41e-07	1.51e-06	Down	-1.36	3.91e-10	4.99e-09	Down
RchiOBHm_Chr1g0362821	-	-	-	-	-1.27	3.66e-07	3.63e-06	Down	-1.39	2.79e-09	3.21e-08	Down
RchiOBHm_Chr1g0362841	1.32	7.4e-06	9.49e-05	Up	-	-	-	-	-	-	-	-
RchiOBHm_Chr1g0362891	-	-	-	-	-1.43	4.46e-11	8.27e-10	Down	-1.48	6.83e-09	7.46e-08	Down
RchiOBHm_Chr1g0362981	3.47	1.7e-19	1.26e-17	Up	-1.98	9.13e-20	4.64e-18	Down	1.43	0.000244	0.00123	Up
RchiOBHm_Chr1g0363031	-	-	-	-	1.18	0.000102	0.000614	Up	1.55	1.35e-06	1.08e-05	Up
RchiOBHm_Chr1g0363051	-	-	-	-	1.08	1.06e-05	7.9e-05	Up	1.4	2.8e-10	3.62e-09	Up
RchiOBHm_Chr1g0363111	-	-	-	-	-2.59	1.73e-23	1.18e-21	Down	-1.67	4.24e-06	3.1e-05	Down
RchiOBHm_Chr1g0363131	-5.33	1.14e-09	2.91e-08	Down	-	-	-	-	-5.47	5.01e-10	6.3e-09	Down
RchiOBHm_Chr1g0363191	-1.32	0.000203	0.00183	Down	-	-	-	-	-1.57	2.58e-05	0.000162	Down
RchiOBHm_Chr1g0363351	1.39	0.000729	0.00554	Up	2.34	3.01e-16	1.07e-14	Up	3.67	4.67e-30	3.09e-28	Up
RchiOBHm_Chr1g0363361	-	-	-	-	1.18	1.63e-08	2.01e-07	Up	2.11	4.57e-43	6.51e-41	Up
RchiOBHm_Chr1g0363391	1.24	0.017	0.0746	Up	-	-	-	-	-	-	-	-
RchiOBHm_Chr1g0363401	-	-	-	-	-1.81	0.000404	0.00208	Down	-	-	-	-
RchiOBHm_Chr1g0363421	-1.91	5.99e-17	3.52e-15	Down	-	-	-	-	-2.24	2.17e-22	8.7e-21	Down
RchiOBHm_Chr1g0363431	-	-	-	-	-2.53	6.6e-09	8.72e-08	Down	-3.18	5.56e-15	1.21e-13	Down
RchiOBHm_Chr1g0363451	-	-	-	-	-2.29	0.0179	0.0532	Down	-3	0.000574	0.00265	Down
RchiOBHm_Chr1g0363481	1.87	2.63e-15	1.35e-13	Up	-	-	-	-	-	-	-	-
RchiOBHm_Chr1g0363491	-	-	-	-	-	-	-	-	-1.07	9.77e-11	1.32e-09	Down
RchiOBHm_Chr1g0363571	2.72	0.00666	0.0352	Up	-	-	-	-	-	-	-	-
RchiOBHm_Chr1g0363631	4.34	9.62e-07	1.47e-05	Up	-	-	-	-	3.08	0.01	0.0322	Up
RchiOBHm_Chr1g0363641	-	-	-	-	2.11	5e-19	2.37e-17	Up	1.17	7.23e-05	0.000414	Up
RchiOBHm_Chr1g0363651	-	-	-	-	1.11	2.14e-09	3.04e-08	Up	1.18	5.26e-09	5.81e-08	Up
RchiOBHm_Chr1g0363811	-	-	-	-	-1.31	2.69e-14	7.58e-13	Down	-	-	-	-
RchiOBHm_Chr1g0363871	-	-	-	-	-1.24	3.39e-05	0.000228	Down	-1.39	0.000113	0.00062	Down
RchiOBHm_Chr1g0364041	2.12	2.49e-11	7.98e-10	Up	-	-	-	-	1.34	1.19e-05	8.02e-05	Up
RchiOBHm_Chr1g0364071	-	-	-	-	-	-	-	-	-1.1	1.94e-15	4.39e-14	Down
RchiOBHm_Chr1g0364081	-2.31	0.00937	0.0464	Down	3.92	8.2e-12	1.69e-10	Up	1.55	0.00781	0.0261	Up
RchiOBHm_Chr1g0364101	-	-	-	-	1.12	0.0131	0.0412	Up	1.22	0.00428	0.0155	Up
RchiOBHm_Chr1g0364121	-	-	-	-	-	-	-	-	-1.05	0.0185	0.054	Down
RchiOBHm_Chr1g0364141	-1.03	0.00286	0.0175	Down	-	-	-	-	-1.05	0.00493	0.0175	Down
RchiOBHm_Chr1g0364201	-	-	-	-	-2.95	9.55e-10	1.43e-08	Down	-2.67	2.03e-06	1.57e-05	Down
RchiOBHm_Chr1g0364421	-	-	-	-	-	-	-	-	1.73	2.16e-12	3.58e-11	Up
RchiOBHm_Chr1g0364451	-	-	-	-	-	-	-	-	-1.09	1.33e-06	1.06e-05	Down
RchiOBHm_Chr1g0364501	-	-	-	-	2.13	0.0147	0.0453	Up	2.19	0.0304	0.0813	Up
RchiOBHm_Chr1g0364651	-1.44	0.0107	0.0514	Down	-	-	-	-	-1.47	0.00525	0.0185	Down
RchiOBHm_Chr1g0364671	1.7	8.48e-09	1.9e-07	Up	-1.63	1.89e-17	7.82e-16	Down	-	-	-	-
RchiOBHm_Chr1g0364821	-	-	-	-	-	-	-	-	-1.17	1.48e-06	1.17e-05	Down
RchiOBHm_Chr1g0364831	-	-	-	-	-	-	-	-	-1.27	4.54e-08	4.48e-07	Down
RchiOBHm_Chr1g0364901	-	-	-	-	1.32	0.00808	0.0274	Up	1.55	0.000452	0.00214	Up
RchiOBHm_Chr1g0364941	-2.36	2.48e-08	5.13e-07	Down	-	-	-	-	-3.56	5.84e-12	9.22e-11	Down
RchiOBHm_Chr1g0365031	-	-	-	-	-1.21	9.59e-10	1.44e-08	Down	-	-	-	-
RchiOBHm_Chr1g0365071	-	-	-	-	1.24	1.13e-06	1.03e-05	Up	-	-	-	-
RchiOBHm_Chr1g0365261	-	-	-	-	1.69	0.0488	0.12	Up	-	-	-	-
RchiOBHm_Chr1g0365301	1.33	0.00259	0.0161	Up	-	-	-	-	-	-	-	-
RchiOBHm_Chr1g0365431	-1.28	3.58e-08	7.2e-07	Down	-	-	-	-	-1.09	2.6e-07	2.31e-06	Down
RchiOBHm_Chr1g0365511	3.2	2e-05	0.00023	Up	-2.08	0.00514	0.0187	Down	-	-	-	-
RchiOBHm_Chr1g0365531	-	-	-	-	3.9	0.00257	0.0103	Up	2.17	0.0105	0.0335	Up
RchiOBHm_Chr1g0365671	-	-	-	-	-	-	-	-	1.1	8.41e-12	1.3e-10	Up
RchiOBHm_Chr1g0365681	-	-	-	-	-	-	-	-	-1.38	5.68e-17	1.51e-15	Down
RchiOBHm_Chr1g0365711	-	-	-	-	1.9	0.0382	0.0987	Up	-	-	-	-
RchiOBHm_Chr1g0365751	-	-	-	-	1.67	3.7e-06	3.04e-05	Up	1.23	0.000927	0.00405	Up
RchiOBHm_Chr1g0365831	-6.99	4.78e-56	3.71e-53	Down	-2.26	0.0013	0.00578	Down	-9.3	1.53e-88	1.28e-85	Down
RchiOBHm_Chr1g0365851	-	-	-	-	1.09	0.000582	0.00286	Up	1.02	0.00132	0.00551	Up
RchiOBHm_Chr1g0365861	-	-	-	-	1.04	0.00963	0.0317	Up	-	-	-	-
RchiOBHm_Chr1g0365881	-	-	-	-	-1.29	2.32e-06	1.98e-05	Down	-1.14	0.000207	0.00107	Down
RchiOBHm_Chr1g0365911	-	-	-	-	-1.82	1.31e-08	1.64e-07	Down	-1.46	0.000139	0.000749	Down
RchiOBHm_Chr1g0365921	-2.89	3.37e-11	1.06e-09	Down	-1.53	0.000135	0.000788	Down	-4.48	2.08e-35	1.94e-33	Down
RchiOBHm_Chr1g0365971	-	-	-	-	-	-	-	-	4.28	0.0201	0.0577	Up
RchiOBHm_Chr1g0365991	-2.31	0.0306	0.117	Down	3.04	0.0045	0.0167	Up	-	-	-	-
RchiOBHm_Chr1g0366051	-1.3	0.0286	0.111	Down	2.91	5.09e-08	5.82e-07	Up	1.54	0.00293	0.0111	Up
RchiOBHm_Chr1g0366121	-	-	-	-	-	-	-	-	1.24	0.00346	0.0129	Up
RchiOBHm_Chr1g0366231	-4.46	0.00028	0.00242	Down	-	-	-	-	-4.63	0.000129	0.000702	Down
RchiOBHm_Chr1g0366331	-	-	-	-	-1.03	0.00836	0.0282	Down	-	-	-	-
RchiOBHm_Chr1g0366471	1.41	4.16e-09	9.73e-08	Up	-1.33	1.59e-15	5.23e-14	Down	-	-	-	-
RchiOBHm_Chr1g0366521	-3.39	2.08e-18	1.42e-16	Down	-1.23	0.00744	0.0255	Down	-4.67	5.71e-24	2.54e-22	Down
RchiOBHm_Chr1g0366601	2.82	1.37e-17	8.5e-16	Up	-	-	-	-	2.03	5.29e-11	7.47e-10	Up
RchiOBHm_Chr1g0366621	1.92	2.93e-08	5.96e-07	Up	-1.32	4.04e-13	9.75e-12	Down	-	-	-	-
RchiOBHm_Chr1g0366871	-	-	-	-	1.31	0.0377	0.0978	Up	1.4	0.0449	0.112	Up
RchiOBHm_Chr1g0367031	-	-	-	-	-	-	-	-	-1.68	3.54e-14	7.05e-13	Down
RchiOBHm_Chr1g0367061	-	-	-	-	-	-	-	-	1.33	2.34e-09	2.72e-08	Up
RchiOBHm_Chr1g0367081	-	-	-	-	-	-	-	-	1.15	3.8e-06	2.8e-05	Up
RchiOBHm_Chr1g0367091	2.4	1.76e-11	5.8e-10	Up	-	-	-	-	1.46	1.68e-05	0.00011	Up
RchiOBHm_Chr1g0367101	5.6	1.33e-37	3.59e-35	Up	-1.35	9.31e-14	2.46e-12	Down	4.19	1.36e-23	5.93e-22	Up
RchiOBHm_Chr1g0367121	9.1	2.54e-15	1.31e-13	Up	-	-	-	-	8.21	9.68e-13	1.68e-11	Up
RchiOBHm_Chr1g0367191	1.11	5.13e-07	8.31e-06	Up	-	-	-	-	-	-	-	-
RchiOBHm_Chr1g0367211	-	-	-	-	-	-	-	-	-1.26	2.24e-10	2.94e-09	Down
RchiOBHm_Chr1g0367291	-	-	-	-	1.35	0.00151	0.00654	Up	1.29	0.00341	0.0127	Up
RchiOBHm_Chr1g0367311	-	-	-	-	-	-	-	-	1.18	0.0259	0.0712	Up
RchiOBHm_Chr1g0367391	-	-	-	-	-3.26	0.00914	0.0303	Down	-2.72	0.00647	0.0221	Down
RchiOBHm_Chr1g0367661	-	-	-	-	1.32	0.0374	0.0972	Up	2.23	0.000729	0.00328	Up
RchiOBHm_Chr1g0367751	-	-	-	-	1.18	0.0177	0.0526	Up	-	-	-	-
RchiOBHm_Chr1g0367781	2.65	0.0375	0.136	Up	-	-	-	-	-	-	-	-
RchiOBHm_Chr1g0367791	-	-	-	-	-	-	-	-	5.03	0.00361	0.0134	Up
RchiOBHm_Chr1g0367971	-	-	-	-	1.38	0.00301	0.0118	Up	1.46	2.4e-05	0.000152	Up
RchiOBHm_Chr1g0368001	-	-	-	-	2.47	1.46e-11	2.87e-10	Up	3.01	1.27e-13	2.41e-12	Up
RchiOBHm_Chr1g0368011	-	-	-	-	-	-	-	-	1.29	1.08e-08	1.16e-07	Up
RchiOBHm_Chr1g0368021	-	-	-	-	-3.78	4.83e-77	3.64e-74	Down	-3.36	2.17e-28	1.32e-26	Down
RchiOBHm_Chr1g0368091	-	-	-	-	2.26	4.68e-12	9.88e-11	Up	1.69	1.93e-05	0.000125	Up
RchiOBHm_Chr1g0368231	-	-	-	-	-1.96	3.39e-08	3.97e-07	Down	-1.98	1.48e-07	1.36e-06	Down
RchiOBHm_Chr1g0368271	1.07	8.75e-05	0.000868	Up	-	-	-	-	-	-	-	-
RchiOBHm_Chr1g0368301	-	-	-	-	-	-	-	-	1.37	2.73e-14	5.51e-13	Up
RchiOBHm_Chr1g0368311	-	-	-	-	1.36	0.00177	0.00753	Up	-	-	-	-
RchiOBHm_Chr1g0368371	2.25	3.65e-10	1.01e-08	Up	-1.49	5.52e-09	7.37e-08	Down	-	-	-	-
RchiOBHm_Chr1g0368421	-	-	-	-	-3.61	0.0322	0.0863	Down	-	-	-	-
RchiOBHm_Chr1g0368491	-	-	-	-	4.43	7.19e-65	3.47e-62	Up	3.53	3.75e-43	5.4e-41	Up
RchiOBHm_Chr1g0368501	-	-	-	-	1.66	0.00122	0.00546	Up	1.02	0.02	0.0574	Up
RchiOBHm_Chr1g0368511	1.65	1.45e-12	5.52e-11	Up	-	-	-	-	-	-	-	-
RchiOBHm_Chr1g0368571	4.36	0.000574	0.00453	Up	-	-	-	-	3.5	0.0122	0.0382	Up
RchiOBHm_Chr1g0368611	-	-	-	-	-	-	-	-	-1.08	6.29e-06	4.46e-05	Down
RchiOBHm_Chr1g0368631	-1.13	0.000338	0.00285	Down	-	-	-	-	-1.24	0.000212	0.00109	Down
RchiOBHm_Chr1g0368651	-1.98	1.62e-05	0.00019	Down	-5.11	0.000326	0.00171	Down	-7.13	9.08e-09	9.81e-08	Down
RchiOBHm_Chr1g0368711	-	-	-	-	1.06	3.6e-05	0.00024	Up	1.28	3.24e-06	2.42e-05	Up
RchiOBHm_Chr1g0368741	-	-	-	-	-4.16	1.32e-56	4.04e-54	Down	-3.61	3.4e-23	1.45e-21	Down
RchiOBHm_Chr1g0368751	1.96	2.79e-10	7.85e-09	Up	-1.83	2.63e-19	1.29e-17	Down	-	-	-	-
RchiOBHm_Chr1g0368771	-	-	-	-	-1.84	1.64e-22	1.03e-20	Down	-2.13	7.49e-12	1.17e-10	Down
RchiOBHm_Chr1g0368901	-	-	-	-	2.26	3.75e-19	1.8e-17	Up	2.43	9.09e-25	4.25e-23	Up
RchiOBHm_Chr1g0368911	-	-	-	-	1.31	2.28e-11	4.41e-10	Up	1.71	9.9e-15	2.08e-13	Up
RchiOBHm_Chr1g0368921	-	-	-	-	1.11	2.5e-07	2.56e-06	Up	1.03	5.42e-05	0.000318	Up
RchiOBHm_Chr1g0368991	-	-	-	-	1.28	0.0371	0.0967	Up	1.66	0.000101	0.000564	Up
RchiOBHm_Chr1g0369001	-	-	-	-	-1	0.00192	0.00808	Down	-	-	-	-
RchiOBHm_Chr1g0369071	-	-	-	-	-	-	-	-	3.85	0.0362	0.0941	Up
RchiOBHm_Chr1g0369101	1.9	3.88e-23	3.91e-21	Up	-	-	-	-	1.49	5.72e-20	1.95e-18	Up
RchiOBHm_Chr1g0369161	-	-	-	-	-1.7	1.97e-09	2.82e-08	Down	-	-	-	-
RchiOBHm_Chr1g0369171	2.34	1.26e-09	3.18e-08	Up	-1.1	9.22e-07	8.54e-06	Down	1.17	0.0019	0.00759	Up
RchiOBHm_Chr1g0369281	-1.61	0.000316	0.00269	Down	-4.04	1.5e-08	1.86e-07	Down	-5.71	2.36e-38	2.58e-36	Down
RchiOBHm_Chr1g0369291	-1.68	0.000217	0.00194	Down	-4.01	1.74e-08	2.13e-07	Down	-5.74	1.42e-40	1.77e-38	Down
RchiOBHm_Chr1g0369301	-	-	-	-	1.55	2.05e-06	1.77e-05	Up	1.19	0.00177	0.00716	Up
RchiOBHm_Chr1g0369441	-	-	-	-	-	-	-	-	1.4	0.036	0.0936	Up
RchiOBHm_Chr1g0369501	-	-	-	-	-	-	-	-	-1.36	8.61e-05	0.000486	Down
RchiOBHm_Chr1g0369571	-	-	-	-	-2.14	1.65e-32	2.19e-30	Down	-2.07	1.93e-13	3.61e-12	Down
RchiOBHm_Chr1g0369581	-	-	-	-	-	-	-	-	-4.6	0.00544	0.0191	Down
RchiOBHm_Chr1g0369661	-	-	-	-	1.43	0.000317	0.00168	Up	-	-	-	-
RchiOBHm_Chr1g0369681	2.16	1.76e-25	2.2e-23	Up	-	-	-	-	3	1.24e-46	2.07e-44	Up
RchiOBHm_Chr1g0369771	1.05	2.77e-05	0.000309	Up	-	-	-	-	1.49	1e-07	9.48e-07	Up
RchiOBHm_Chr1g0369821	-	-	-	-	1.26	0.00231	0.00944	Up	-	-	-	-
RchiOBHm_Chr1g0370001	-	-	-	-	-1.29	6.97e-12	1.44e-10	Down	-	-	-	-
RchiOBHm_Chr1g0370091	-	-	-	-	1.15	2.66e-07	2.71e-06	Up	1.97	1.28e-16	3.29e-15	Up
RchiOBHm_Chr1g0370111	-	-	-	-	-	-	-	-	-1.45	2.28e-10	2.98e-09	Down
RchiOBHm_Chr1g0370211	-	-	-	-	-1.04	0.00039	0.00201	Down	-	-	-	-
RchiOBHm_Chr1g0370391	1.04	2.76e-06	3.87e-05	Up	-2.38	2.81e-47	6.07e-45	Down	-1.39	2.54e-09	2.93e-08	Down
RchiOBHm_Chr1g0370401	-	-	-	-	1.29	1.46e-11	2.87e-10	Up	1.71	6.62e-18	1.89e-16	Up
RchiOBHm_Chr1g0370421	-	-	-	-	1.53	3.32e-16	1.17e-14	Up	1.31	1.35e-08	1.43e-07	Up
RchiOBHm_Chr1g0370431	-	-	-	-	-1.94	6.46e-11	1.17e-09	Down	-1.91	7.19e-07	5.96e-06	Down
RchiOBHm_Chr1g0370481	3.59	1.04e-46	4.63e-44	Up	-	-	-	-	2.82	1.22e-30	8.37e-29	Up
RchiOBHm_Chr1g0370551	-	-	-	-	1.13	0.00059	0.00289	Up	-	-	-	-
RchiOBHm_Chr1g0370561	-	-	-	-	1.91	4.35e-08	5.03e-07	Up	1.19	0.000964	0.00419	Up
RchiOBHm_Chr1g0370601	-	-	-	-	1.27	0.0174	0.0519	Up	2.4	1.34e-06	1.07e-05	Up
RchiOBHm_Chr1g0370651	-	-	-	-	1.3	1.68e-06	1.48e-05	Up	1.14	1.83e-05	0.000119	Up
RchiOBHm_Chr1g0370661	-	-	-	-	3.48	0.000111	0.00066	Up	3.49	1.73e-05	0.000113	Up
RchiOBHm_Chr1g0370741	-	-	-	-	1.53	0.00293	0.0116	Up	1.77	0.000396	0.0019	Up
RchiOBHm_Chr1g0370751	-	-	-	-	1.42	0.000928	0.00428	Up	1.16	0.00408	0.0148	Up
RchiOBHm_Chr1g0370811	-	-	-	-	-	-	-	-	2.33	0.000131	0.000709	Up
RchiOBHm_Chr1g0370871	-	-	-	-	-2.37	7.9e-06	6.09e-05	Down	-2.87	2.37e-08	2.44e-07	Down
RchiOBHm_Chr1g0370931	-1.09	4.97e-07	8.08e-06	Down	-	-	-	-	-1.53	1.84e-14	3.78e-13	Down
RchiOBHm_Chr1g0370941	-1.02	6.87e-06	8.88e-05	Down	-	-	-	-	-	-	-	-
RchiOBHm_Chr1g0371101	-4.25	5.65e-24	6.12e-22	Down	-1.89	0.0246	0.069	Down	-6.2	6.85e-30	4.5e-28	Down
RchiOBHm_Chr1g0371151	-	-	-	-	-	-	-	-	1.7	9.37e-16	2.2e-14	Up
RchiOBHm_Chr1g0371191	4.98	1.18e-33	2.72e-31	Up	-	-	-	-	4.06	5.18e-25	2.5e-23	Up
RchiOBHm_Chr1g0371201	4.13	1.36e-30	2.47e-28	Up	-1.31	7.74e-10	1.18e-08	Down	2.76	1.55e-14	3.21e-13	Up
RchiOBHm_Chr1g0371221	-3.22	0.0438	-	Down	-	-	-	-	-	-	-	-
RchiOBHm_Chr1g0371271	-	-	-	-	1.23	0.013	0.0409	Up	-	-	-	-
RchiOBHm_Chr1g0371291	1.85	1.34e-05	0.000161	Up	-	-	-	-	1.52	0.00015	0.000801	Up
RchiOBHm_Chr1g0371301	-	-	-	-	-	-	-	-	-1.33	1.35e-11	2.03e-10	Down
RchiOBHm_Chr1g0371341	3.18	3.8e-14	1.76e-12	Up	-1.72	1.24e-17	5.15e-16	Down	1.41	0.000651	0.00297	Up
RchiOBHm_Chr1g0371351	-	-	-	-	-	-	-	-	1.1	1.05e-05	7.16e-05	Up
RchiOBHm_Chr1g0371361	-	-	-	-	1.52	1.5e-06	1.33e-05	Up	-	-	-	-
RchiOBHm_Chr1g0371381	-	-	-	-	-2.64	4.71e-57	1.48e-54	Down	-2.83	1.52e-46	2.52e-44	Down
RchiOBHm_Chr1g0371451	-	-	-	-	-1.09	1.82e-08	2.23e-07	Down	-	-	-	-
RchiOBHm_Chr1g0371471	-	-	-	-	-1.75	1.54e-27	1.47e-25	Down	-1.22	1.41e-12	2.4e-11	Down
RchiOBHm_Chr1g0371521	-	-	-	-	-	-	-	-	1.64	0.00218	0.0086	Up
RchiOBHm_Chr1g0371551	-1.17	0.00814	0.0415	Down	-	-	-	-	-	-	-	-
RchiOBHm_Chr1g0371621	2.01	1.93e-06	2.79e-05	Up	2.09	1.01e-14	3.02e-13	Up	4.05	4.9e-37	5.04e-35	Up
RchiOBHm_Chr1g0371651	-	-	-	-	-	-	-	-	-1.87	7.37e-11	1.02e-09	Down
RchiOBHm_Chr1g0371751	-	-	-	-	1.02	4.48e-09	6.07e-08	Up	1.2	8.29e-11	1.13e-09	Up
RchiOBHm_Chr1g0371761	-	-	-	-	1.01	4.26e-06	3.45e-05	Up	-	-	-	-
RchiOBHm_Chr1g0371851	-	-	-	-	-	-	-	-	-2.53	0.0445	0.111	Down
RchiOBHm_Chr1g0371991	-	-	-	-	-	-	-	-	1.1	0.00305	0.0116	Up
RchiOBHm_Chr1g0372101	1.1	1.24e-05	0.00015	Up	-	-	-	-	-	-	-	-
RchiOBHm_Chr1g0372111	-1.17	0.0167	0.0736	Down	4.4	4.75e-43	8.9e-41	Up	3.17	1.13e-14	2.36e-13	Up
RchiOBHm_Chr1g0372121	-	-	-	-	-	-	-	-	1.1	0.00224	0.0088	Up
RchiOBHm_Chr1g0372131	-1.55	1.49e-07	2.7e-06	Down	1.27	1.91e-06	1.66e-05	Up	-	-	-	-
RchiOBHm_Chr1g0372151	-	-	-	-	-1.04	1.76e-07	1.84e-06	Down	-1.06	1.06e-05	7.26e-05	Down
RchiOBHm_Chr1g0372181	-1.21	8.43e-06	0.000106	Down	-1.29	8.95e-13	2.08e-11	Down	-2.56	2.85e-20	9.99e-19	Down
RchiOBHm_Chr1g0372241	-	-	-	-	2.67	3.95e-05	0.000261	Up	2.3	0.00011	0.000609	Up
RchiOBHm_Chr1g0372361	2.59	8.37e-24	8.93e-22	Up	-	-	-	-	1.8	3.98e-12	6.39e-11	Up
RchiOBHm_Chr1g0372381	-	-	-	-	-	-	-	-	-1.37	1.76e-10	2.33e-09	Down
RchiOBHm_Chr1g0372401	-1.32	0.00186	0.0122	Down	-	-	-	-	-2.19	2.99e-06	2.25e-05	Down
RchiOBHm_Chr1g0372411	-2.52	1.9e-09	4.69e-08	Down	-1.23	0.0238	0.0673	Down	-3.8	7.24e-19	2.26e-17	Down
RchiOBHm_Chr1g0372441	-	-	-	-	1.18	0.000752	0.00357	Up	-	-	-	-
RchiOBHm_Chr1g0372461	-	-	-	-	-	-	-	-	-1.44	1.53e-14	3.15e-13	Down
RchiOBHm_Chr1g0372481	-	-	-	-	1.41	2.74e-09	3.82e-08	Up	1.92	1.5e-12	2.53e-11	Up
RchiOBHm_Chr1g0372511	-	-	-	-	-3.9	0.0173	0.0517	Down	-	-	-	-
RchiOBHm_Chr1g0372591	-	-	-	-	1.18	0.00329	0.0128	Up	-	-	-	-
RchiOBHm_Chr1g0372631	-	-	-	-	-	-	-	-	1.52	3.84e-06	2.83e-05	Up
RchiOBHm_Chr1g0372651	1.51	1.51e-06	2.24e-05	Up	-1.26	9.8e-13	2.26e-11	Down	-	-	-	-
RchiOBHm_Chr1g0372691	-	-	-	-	-1.06	8.73e-13	2.03e-11	Down	-	-	-	-
RchiOBHm_Chr1g0372871	-1.03	0.0046	0.026	Down	-	-	-	-	-	-	-	-
RchiOBHm_Chr1g0372901	-3.32	1.18e-17	7.36e-16	Down	1.54	0.00191	0.00803	Up	-1.85	4.56e-09	5.08e-08	Down
RchiOBHm_Chr1g0373011	9.12	3.56e-76	7.8e-73	Up	-	-	-	-	8.68	2.01e-77	1.24e-74	Up
RchiOBHm_Chr1g0373031	7.82	1.9e-23	1.98e-21	Up	-	-	-	-	6.82	3.43e-19	1.1e-17	Up
RchiOBHm_Chr1g0373041	2.46	1.03e-13	4.51e-12	Up	-	-	-	-	1.95	1.12e-09	1.35e-08	Up
RchiOBHm_Chr1g0373051	-	-	-	-	-1.36	8.63e-06	6.59e-05	Down	-	-	-	-
RchiOBHm_Chr1g0373061	-	-	-	-	1.22	0.000426	0.00218	Up	-	-	-	-
RchiOBHm_Chr1g0373071	-	-	-	-	1.08	0.000147	0.000847	Up	-	-	-	-
RchiOBHm_Chr1g0373081	-	-	-	-	1.13	0.00986	0.0323	Up	-	-	-	-
RchiOBHm_Chr1g0373211	-1.09	1.01e-08	2.23e-07	Down	-	-	-	-	-1.96	3.64e-20	1.27e-18	Down
RchiOBHm_Chr1g0373321	1.39	6.43e-16	3.48e-14	Up	-	-	-	-	2.32	1.99e-28	1.22e-26	Up
RchiOBHm_Chr1g0373391	-	-	-	-	1.31	1.6e-12	3.6e-11	Up	2.15	8.48e-22	3.31e-20	Up
RchiOBHm_Chr1g0373401	-	-	-	-	1.21	0.028	0.077	Up	1.89	0.00012	0.000655	Up
RchiOBHm_Chr1g0373481	-	-	-	-	-1.23	1.77e-08	2.17e-07	Down	-	-	-	-
RchiOBHm_Chr1g0373501	-2.89	4.12e-11	1.28e-09	Down	-2.55	0.005	0.0183	Down	-5.5	4.84e-15	1.06e-13	Down
RchiOBHm_Chr1g0373521	-2.6	1.34e-16	7.55e-15	Down	-2.39	7.21e-14	1.94e-12	Down	-5.05	1.14e-50	2.31e-48	Down
RchiOBHm_Chr1g0373541	-	-	-	-	-2.12	1.28e-16	4.74e-15	Down	-1.77	1.18e-07	1.1e-06	Down
RchiOBHm_Chr1g0373621	-	-	-	-	-2.05	1.48e-07	1.57e-06	Down	-2.5	3.11e-17	8.42e-16	Down
RchiOBHm_Chr1g0373631	-	-	-	-	-1.7	2.85e-12	6.2e-11	Down	-1.63	2.17e-11	3.2e-10	Down
RchiOBHm_Chr1g0373841	-1.68	0.00874	0.0439	Down	2.12	3.9e-05	0.000259	Up	-	-	-	-
RchiOBHm_Chr1g0373931	-	-	-	-	-1.55	1.23e-14	3.61e-13	Down	-1.56	7.93e-10	9.78e-09	Down
RchiOBHm_Chr1g0373941	-6.09	2.22e-17	1.36e-15	Down	-	-	-	-	-8.08	3.65e-13	6.63e-12	Down
RchiOBHm_Chr1g0373991	-1.07	1.25e-06	1.87e-05	Down	-	-	-	-	-1.39	4.91e-07	4.19e-06	Down
RchiOBHm_Chr1g0374061	-	-	-	-	-	-	-	-	-1.79	0.0174	0.0513	Down
RchiOBHm_Chr1g0374101	1.15	3.4e-05	0.000371	Up	-	-	-	-	-	-	-	-
RchiOBHm_Chr1g0374151	-	-	-	-	-1.62	1.46e-06	1.3e-05	Down	-	-	-	-
RchiOBHm_Chr1g0374221	-	-	-	-	-	-	-	-	-1.13	0.0421	0.106	Down
RchiOBHm_Chr1g0374261	-	-	-	-	2.15	0.00078	0.00369	Up	1.88	0.000907	0.00397	Up
RchiOBHm_Chr1g0374281	-	-	-	-	-	-	-	-	-1.21	7.35e-15	1.57e-13	Down
RchiOBHm_Chr1g0374291	-	-	-	-	2.39	8.25e-05	0.000506	Up	1.62	0.0217	0.0615	Up
RchiOBHm_Chr1g0374421	-	-	-	-	1.39	3.18e-12	6.86e-11	Up	-	-	-	-
RchiOBHm_Chr1g0374491	2.16	1.75e-13	7.48e-12	Up	-	-	-	-	1.78	4.4e-10	5.56e-09	Up
RchiOBHm_Chr1g0374511	-	-	-	-	-5.34	5.97e-224	1.44e-219	Down	-6.12	1.5e-97	1.86e-94	Down
RchiOBHm_Chr1g0374671	1.37	2.47e-11	7.92e-10	Up	-1.19	1.11e-07	1.21e-06	Down	-	-	-	-
RchiOBHm_Chr1g0374701	2.09	0.00156	0.0106	Up	-1.61	0.00825	0.0279	Down	-	-	-	-
RchiOBHm_Chr1g0374711	-	-	-	-	-2.44	0.00309	0.0121	Down	-	-	-	-
RchiOBHm_Chr1g0374721	-	-	-	-	-1.2	4.62e-18	1.98e-16	Down	-	-	-	-
RchiOBHm_Chr1g0374881	-	-	-	-	-1.75	4.27e-14	1.17e-12	Down	-1.6	9.12e-07	7.45e-06	Down
RchiOBHm_Chr1g0375021	-1.33	6.9e-07	1.09e-05	Down	-	-	-	-	-1.54	7.27e-10	9.01e-09	Down
RchiOBHm_Chr1g0375051	-	-	-	-	3	0.00019	0.00107	Up	3.5	9.64e-06	6.64e-05	Up
RchiOBHm_Chr1g0375071	-	-	-	-	1.02	0.000145	0.000839	Up	1.11	2.14e-05	0.000137	Up
RchiOBHm_Chr1g0375081	-	-	-	-	1.26	2.94e-09	4.08e-08	Up	1.11	7.11e-08	6.85e-07	Up
RchiOBHm_Chr1g0375091	-	-	-	-	-	-	-	-	-1.22	2.19e-10	2.88e-09	Down
RchiOBHm_Chr1g0375101	-	-	-	-	-	-	-	-	1.06	0.000193	0.001	Up
RchiOBHm_Chr1g0375121	-3.97	0.00838	0.0425	Down	-	-	-	-	-	-	-	-
RchiOBHm_Chr1g0375141	1.37	2.34e-08	4.86e-07	Up	-	-	-	-	-	-	-	-
RchiOBHm_Chr1g0375151	-	-	-	-	-	-	-	-	-1	2.86e-09	3.29e-08	Down
RchiOBHm_Chr1g0375191	4.76	4.61e-35	1.14e-32	Up	-	-	-	-	3.94	3.16e-31	2.26e-29	Up
RchiOBHm_Chr1g0375241	-	-	-	-	-	-	-	-	1.63	0.016	0.0476	Up
RchiOBHm_Chr1g0375251	3.97	1.73e-17	1.08e-15	Up	-	-	-	-	3.02	1.27e-10	1.7e-09	Up
RchiOBHm_Chr1g0375261	-1.87	2.43e-09	5.92e-08	Down	1.31	0.000133	0.000778	Up	-	-	-	-
RchiOBHm_Chr1g0375361	1.4	1.23e-14	6.02e-13	Up	-	-	-	-	1.82	2.19e-16	5.44e-15	Up
RchiOBHm_Chr1g0375671	-1.17	0.0225	0.0928	Down	-	-	-	-	-	-	-	-
RchiOBHm_Chr1g0375681	2.87	0.00722	0.0376	Up	-	-	-	-	-	-	-	-
RchiOBHm_Chr1g0375751	-1.27	0.0152	0.0681	Down	-	-	-	-	-	-	-	-
RchiOBHm_Chr1g0375841	1.14	7.56e-07	1.19e-05	Up	-	-	-	-	-	-	-	-
RchiOBHm_Chr1g0375871	-	-	-	-	-2.14	0.00929	0.0307	Down	-1.69	0.037	0.0957	Down
RchiOBHm_Chr1g0375891	-1.03	0.0493	0.166	Down	1.39	0.015	0.0459	Up	-	-	-	-
RchiOBHm_Chr1g0375981	-	-	-	-	-	-	-	-	-1.74	5.23e-05	0.000307	Down
RchiOBHm_Chr1g0376171	-1.09	1.59e-05	0.000188	Down	-	-	-	-	-2.05	1.28e-16	3.29e-15	Down
RchiOBHm_Chr1g0376241	-	-	-	-	-1.36	0.00431	0.0161	Down	-1.08	0.0395	0.101	Down
RchiOBHm_Chr1g0376281	-	-	-	-	-	-	-	-	-2.87	0.0389	0.0999	Down
RchiOBHm_Chr1g0376311	1.86	0.042	0.148	Up	-	-	-	-	2.16	0.0148	0.0447	Up
RchiOBHm_Chr1g0376341	-	-	-	-	1.02	3.33e-05	0.000224	Up	-	-	-	-
RchiOBHm_Chr1g0376511	-	-	-	-	-	-	-	-	2.64	0.00646	0.0221	Up
RchiOBHm_Chr1g0376521	-	-	-	-	-	-	-	-	1.45	0.0379	0.0977	Up
RchiOBHm_Chr1g0376531	2.35	8.18e-11	2.45e-09	Up	1.49	1.46e-08	1.81e-07	Up	3.78	5.15e-43	7.29e-41	Up
RchiOBHm_Chr1g0376581	-	-	-	-	1.67	4.36e-05	0.000284	Up	1.51	0.0018	0.00726	Up
RchiOBHm_Chr1g0376631	1.03	0.00399	0.0231	Up	-1.69	7.57e-08	8.43e-07	Down	-	-	-	-
RchiOBHm_Chr1g0376641	3.04	0.0231	0.0944	Up	3.75	0.00193	0.00811	Up	6.73	8.72e-17	2.29e-15	Up
RchiOBHm_Chr1g0376651	-	-	-	-	2.63	8.9e-05	0.000541	Up	2.5	1.03e-05	7.02e-05	Up
RchiOBHm_Chr1g0376671	-	-	-	-	1.19	3.7e-05	0.000246	Up	1.2	0.000104	0.000578	Up
RchiOBHm_Chr1g0376711	1.4	0.0197	0.0838	Up	-	-	-	-	2.15	0.000135	0.000728	Up
RchiOBHm_Chr1g0376731	-	-	-	-	1.83	0.00254	0.0102	Up	-	-	-	-
RchiOBHm_Chr1g0376791	-	-	-	-	-1.13	0.00158	0.00682	Down	-	-	-	-
RchiOBHm_Chr1g0376801	-	-	-	-	-4.42	3.93e-43	7.41e-41	Down	-3.61	1.68e-15	3.82e-14	Down
RchiOBHm_Chr1g0376871	-1.11	0.000611	0.00477	Down	-2.17	3.34e-07	3.35e-06	Down	-3.34	2.91e-14	5.85e-13	Down
RchiOBHm_Chr1g0376881	-	-	-	-	1.18	0.000143	0.000827	Up	1.03	0.000319	0.00157	Up
RchiOBHm_Chr1g0376951	-	-	-	-	1.26	0.0016	0.00689	Up	-	-	-	-
RchiOBHm_Chr1g0376961	1	2.55e-07	4.41e-06	Up	-	-	-	-	1.01	9.43e-08	8.94e-07	Up
RchiOBHm_Chr1g0376981	1.86	8.33e-08	1.58e-06	Up	-1.79	6.63e-10	1.02e-08	Down	-	-	-	-
RchiOBHm_Chr1g0376991	-	-	-	-	-1.07	0.00601	0.0214	Down	-	-	-	-
RchiOBHm_Chr1g0377041	1.24	1.55e-06	2.29e-05	Up	1.72	7.62e-14	2.04e-12	Up	2.89	9.72e-36	9.37e-34	Up
RchiOBHm_Chr1g0377111	-	-	-	-	-	-	-	-	-1.26	2.29e-07	2.06e-06	Down
RchiOBHm_Chr1g0377231	-	-	-	-	-	-	-	-	1.09	1.52e-14	3.14e-13	Up
RchiOBHm_Chr1g0377291	-	-	-	-	1.78	9.95e-10	1.49e-08	Up	1.21	9.39e-07	7.65e-06	Up
RchiOBHm_Chr1g0377331	1.35	0.000677	0.00521	Up	-1.56	4.12e-07	4.06e-06	Down	-	-	-	-
RchiOBHm_Chr1g0377371	2.48	1.67e-08	3.55e-07	Up	-2.19	8.97e-19	4.18e-17	Down	-	-	-	-
RchiOBHm_Chr1g0377391	1.22	0.000197	0.00179	Up	-1.52	2.43e-18	1.08e-16	Down	-	-	-	-
RchiOBHm_Chr1g0377551	-	-	-	-	1.43	5.1e-06	4.09e-05	Up	1.03	0.0175	0.0515	Up
RchiOBHm_Chr1g0377591	-2.25	1.73e-13	7.4e-12	Down	-4.69	2.07e-09	2.94e-08	Down	-7	2.1e-22	8.45e-21	Down
RchiOBHm_Chr1g0377631	-	-	-	-	-4.37	3.59e-09	4.93e-08	Down	-3.54	4.17e-23	1.77e-21	Down
RchiOBHm_Chr1g0377651	1.84	0.000882	0.00652	Up	1.95	0.00391	0.0148	Up	3.73	5.69e-24	2.54e-22	Up
RchiOBHm_Chr1g0377691	-	-	-	-	-	-	-	-	1.1	4.82e-05	0.000285	Up
RchiOBHm_Chr1g0377701	-	-	-	-	1.58	1.49e-11	2.93e-10	Up	1.45	1.41e-08	1.49e-07	Up
RchiOBHm_Chr1g0377711	-	-	-	-	4.15	0.034	-	Up	4.45	0.0163	0.0484	Up
RchiOBHm_Chr1g0377741	-	-	-	-	-	-	-	-	-1.07	8.77e-10	1.07e-08	Down
RchiOBHm_Chr1g0377761	-	-	-	-	-1.44	2.09e-17	8.57e-16	Down	-1.38	3.49e-09	3.97e-08	Down
RchiOBHm_Chr1g0377771	-	-	-	-	-	-	-	-	-1.3	9.46e-06	6.51e-05	Down
RchiOBHm_Chr1g0377821	-	-	-	-	-	-	-	-	-1.19	4.8e-08	4.73e-07	Down
RchiOBHm_Chr1g0377841	-4.37	1.73e-28	2.73e-26	Down	-	-	-	-	-4.24	1.79e-36	1.79e-34	Down
RchiOBHm_Chr1g0377871	-1.11	3.91e-05	0.00042	Down	-	-	-	-	-	-	-	-
RchiOBHm_Chr1g0377891	-	-	-	-	1.28	0.00114	0.00514	Up	1.42	8.51e-05	0.000481	Up
RchiOBHm_Chr1g0377911	-	-	-	-	2.49	1.24e-21	7.36e-20	Up	2.79	2.95e-31	2.12e-29	Up
RchiOBHm_Chr1g0377921	-	-	-	-	-	-	-	-	1.1	1.35e-09	1.61e-08	Up
RchiOBHm_Chr1g0377941	-1.9	3.31e-07	5.59e-06	Down	1.17	3.23e-07	3.24e-06	Up	-	-	-	-
RchiOBHm_Chr1g0378051	-	-	-	-	-1.2	2.78e-08	3.29e-07	Down	-	-	-	-
RchiOBHm_Chr1g0378071	2.17	3.43e-20	2.71e-18	Up	-	-	-	-	3.09	5.71e-35	5.22e-33	Up
RchiOBHm_Chr1g0378081	-	-	-	-	-	-	-	-	1.12	2.86e-06	2.16e-05	Up
RchiOBHm_Chr1g0378181	-1.14	0.000768	0.00578	Down	-	-	-	-	-	-	-	-
RchiOBHm_Chr1g0378281	1.19	2.87e-08	5.86e-07	Up	-1.12	7.98e-09	1.04e-07	Down	-	-	-	-
RchiOBHm_Chr1g0378361	9.05	2.77e-23	2.82e-21	Up	-1.22	1.08e-08	1.38e-07	Down	7.77	6.16e-18	1.77e-16	Up
RchiOBHm_Chr1g0378391	-1.08	5.45e-10	1.47e-08	Down	-1.36	9.34e-11	1.66e-09	Down	-2.5	7.31e-25	3.45e-23	Down
RchiOBHm_Chr1g0378421	-	-	-	-	1.3	0.00132	0.00585	Up	1.23	6.8e-05	0.000392	Up
RchiOBHm_Chr1g0378441	-	-	-	-	1.28	2.18e-10	3.64e-09	Up	1.07	8.7e-07	7.13e-06	Up
RchiOBHm_Chr1g0378661	-	-	-	-	-1.91	0.0108	0.035	Down	-	-	-	-
RchiOBHm_Chr1g0378801	1.16	0.0217	0.0902	Up	-1.35	0.00619	0.0219	Down	-	-	-	-
RchiOBHm_Chr1g0378851	-	-	-	-	-	-	-	-	-1.1	9.57e-11	1.3e-09	Down
RchiOBHm_Chr1g0378901	-	-	-	-	1.27	0.0248	0.0697	Up	-	-	-	-
RchiOBHm_Chr1g0378941	-1.9	0.000714	0.00544	Down	-	-	-	-	-2.12	0.000186	0.000969	Down
RchiOBHm_Chr1g0378951	-1.1	0.0033	0.0198	Down	-	-	-	-	-	-	-	-
RchiOBHm_Chr1g0379391	-	-	-	-	1.02	0.0402	0.103	Up	-	-	-	-
RchiOBHm_Chr1g0379411	-	-	-	-	3.15	0.000888	0.00412	Up	4.12	5.71e-05	0.000333	Up
RchiOBHm_Chr1g0379491	1.19	8.93e-05	0.000882	Up	-1.43	5.83e-13	1.38e-11	Down	-	-	-	-
RchiOBHm_Chr1g0379521	2.08	1.26e-19	9.46e-18	Up	-	-	-	-	1.92	1.59e-13	2.99e-12	Up
RchiOBHm_Chr1g0379531	2.14	3.51e-17	2.12e-15	Up	-	-	-	-	1.9	2.37e-12	3.9e-11	Up
RchiOBHm_Chr1g0379571	-	-	-	-	-	-	-	-	2.36	0.0211	0.0602	Up
RchiOBHm_Chr1g0379591	1.33	0.00138	0.00952	Up	3.56	1.25e-29	1.37e-27	Up	4.84	4.72e-41	6.05e-39	Up
RchiOBHm_Chr1g0379601	-	-	-	-	2.32	2.71e-06	2.29e-05	Up	3.23	9.34e-12	1.43e-10	Up
RchiOBHm_Chr1g0379611	1.55	0.0455	0.156	Up	-	-	-	-	2.64	0.000141	0.000761	Up
RchiOBHm_Chr1g0379631	-	-	-	-	2.22	0.0434	0.109	Up	-	-	-	-
RchiOBHm_Chr1g0379701	-	-	-	-	-	-	-	-	-1.13	1.4e-15	3.22e-14	Down
RchiOBHm_Chr1g0379721	-	-	-	-	2.91	2.02e-13	5.05e-12	Up	2.5	6.52e-11	9.08e-10	Up
RchiOBHm_Chr1g0379771	-	-	-	-	-	-	-	-	-3.84	0.048	0.118	Down
RchiOBHm_Chr1g0379841	-	-	-	-	-	-	-	-	-1.02	5.56e-12	8.8e-11	Down
RchiOBHm_Chr1g0379921	7.63	1.04e-09	2.67e-08	Up	-1.71	9.34e-05	0.000565	Down	5.87	8.81e-06	6.1e-05	Up
RchiOBHm_Chr1g0379981	-	-	-	-	-1.7	1.86e-15	6.04e-14	Down	-1.36	1.18e-05	8e-05	Down
RchiOBHm_Chr1g0380021	-1.36	0.0295	0.114	Down	-	-	-	-	-1.8	0.0059	0.0204	Down
RchiOBHm_Chr1g0380071	2.3	2.39e-11	7.7e-10	Up	-	-	-	-	1.49	1.45e-05	9.63e-05	Up
RchiOBHm_Chr1g0380131	-	-	-	-	3.27	5.39e-55	1.61e-52	Up	3.04	1.92e-33	1.59e-31	Up
RchiOBHm_Chr1g0380141	-	-	-	-	2.14	0.0131	0.041	Up	-	-	-	-
RchiOBHm_Chr1g0380151	1.06	0.0275	0.108	Up	-	-	-	-	1.37	0.00299	0.0114	Up
RchiOBHm_Chr1g0380171	-1.45	0.00151	0.0103	Down	-	-	-	-	-1.96	0.000155	0.000827	Down
RchiOBHm_Chr1g0380201	1.55	9.96e-07	1.52e-05	Up	-	-	-	-	1.22	0.000326	0.00159	Up
RchiOBHm_Chr1g0380291	-	-	-	-	1.3	0.000114	0.000673	Up	-	-	-	-
RchiOBHm_Chr1g0380361	-2.41	2.94e-05	0.000325	Down	-	-	-	-	-1.69	0.00138	0.00575	Down
RchiOBHm_Chr1g0380411	-2.28	2.18e-07	3.82e-06	Down	-2.84	0.00353	0.0135	Down	-5.17	4.49e-09	5.02e-08	Down
RchiOBHm_Chr1g0380431	-	-	-	-	-1.84	6.88e-19	3.22e-17	Down	-1.66	2.43e-08	2.5e-07	Down
RchiOBHm_Chr1g0380441	-	-	-	-	-1.48	2.28e-28	2.26e-26	Down	-1.62	1.98e-10	2.61e-09	Down
RchiOBHm_Chr1g0380501	1.16	4.64e-07	7.57e-06	Up	-	-	-	-	-	-	-	-
RchiOBHm_Chr1g0380511	2.94	7.74e-20	5.95e-18	Up	-1.53	6.7e-15	2.04e-13	Down	1.35	1.71e-05	0.000112	Up
RchiOBHm_Chr1g0380591	-1.3	0.0335	0.125	Down	-	-	-	-	-1.18	0.0325	0.086	Down
RchiOBHm_Chr1g0380621	1.25	4.01e-09	9.4e-08	Up	-	-	-	-	-	-	-	-
RchiOBHm_Chr1g0380691	-	-	-	-	1.7	1.57e-11	3.08e-10	Up	1.54	2.51e-11	3.68e-10	Up
RchiOBHm_Chr1g0380721	-	-	-	-	1.05	5.93e-06	4.7e-05	Up	-	-	-	-
RchiOBHm_Chr1g0380871	-1.27	1.43e-07	2.6e-06	Down	-	-	-	-	-1.65	5.57e-12	8.81e-11	Down
RchiOBHm_Chr1g0380911	-	-	-	-	1.41	0.000173	0.000983	Up	-	-	-	-
RchiOBHm_Chr1g0380991	-1.2	2.68e-05	0.0003	Down	-	-	-	-	-1.39	3.54e-06	2.62e-05	Down
RchiOBHm_Chr1g0381031	2.22	7.63e-05	0.000769	Up	1.09	0.0357	0.0938	Up	3.25	5.78e-08	5.6e-07	Up
RchiOBHm_Chr1g0381041	-	-	-	-	3.85	1.71e-84	1.65e-81	Up	4.66	1.46e-102	2.71e-99	Up
RchiOBHm_Chr1g0381051	-	-	-	-	-	-	-	-	1.25	3.2e-10	4.11e-09	Up
RchiOBHm_Chr1g0381091	-2.47	0.00137	0.00943	Down	-	-	-	-	-1.32	0.0243	0.0676	Down
RchiOBHm_Chr1g0381131	-	-	-	-	-	-	-	-	1.58	0.0394	0.101	Up
RchiOBHm_Chr1g0381151	-	-	-	-	-1.98	6.99e-05	0.000436	Down	-2.34	3.91e-06	2.88e-05	Down
RchiOBHm_Chr1g0381221	-	-	-	-	1.34	0.00662	0.0232	Up	1.86	0.000202	0.00104	Up
RchiOBHm_Chr1g0381481	1.4	7.24e-08	1.39e-06	Up	-	-	-	-	-	-	-	-
RchiOBHm_Chr1g0381561	1.23	0.00102	0.00735	Up	-1.73	0.000258	0.00139	Down	-	-	-	-
RchiOBHm_Chr1g0381571	-1.06	0.00148	0.0101	Down	-1.03	0.00604	0.0214	Down	-2.14	1.25e-09	1.5e-08	Down
RchiOBHm_Chr1g0381641	-	-	-	-	1.39	0.000148	0.00085	Up	-	-	-	-
RchiOBHm_Chr1g0381651	-	-	-	-	1.07	8.04e-05	0.000494	Up	1.64	1.91e-09	2.23e-08	Up
RchiOBHm_Chr1g0381671	5.81	5.07e-39	1.43e-36	Up	-	-	-	-	4.97	1.2e-32	9.49e-31	Up
RchiOBHm_Chr1g0381721	-	-	-	-	1.73	1.26e-22	7.99e-21	Up	2.01	2e-19	6.48e-18	Up
RchiOBHm_Chr1g0381731	1.66	1.7e-11	5.63e-10	Up	-1.01	1.04e-10	1.85e-09	Down	-	-	-	-
RchiOBHm_Chr1g0381931	-	-	-	-	1.5	0.00117	0.00526	Up	-	-	-	-
RchiOBHm_Chr1g0381971	-1.23	1.76e-18	1.21e-16	Down	-	-	-	-	-2	2.37e-32	1.84e-30	Down
RchiOBHm_Chr1g0381981	-	-	-	-	1.04	3.73e-09	5.1e-08	Up	-	-	-	-
RchiOBHm_Chr1g0382001	-	-	-	-	1.09	3.76e-06	3.09e-05	Up	-	-	-	-
RchiOBHm_Chr1g0382361	-1.75	3.93e-07	6.5e-06	Down	-	-	-	-	-2.31	2.13e-11	3.14e-10	Down
RchiOBHm_Chr1g0382411	-	-	-	-	-	-	-	-	1.16	1.49e-05	9.83e-05	Up
RchiOBHm_Chr1g0382431	1.61	5.62e-18	3.62e-16	Up	-	-	-	-	1.74	8.98e-19	2.76e-17	Up
RchiOBHm_Chr1g0382451	6.63	1.43e-42	5e-40	Up	-	-	-	-	5.81	1.5e-35	1.42e-33	Up
RchiOBHm_Chr1g0382461	6.86	3.31e-98	1.99e-94	Up	-	-	-	-	6.27	3.62e-96	4.29e-93	Up
RchiOBHm_Chr1g0382481	5.42	0.000355	0.00298	Up	-3.33	0.0182	0.054	Down	-	-	-	-
RchiOBHm_Chr1g0382491	-	-	-	-	-	-	-	-	1.41	7.45e-06	5.24e-05	Up
RchiOBHm_Chr1g0382541	4.58	0.0188	-	Up	-	-	-	-	-	-	-	-
RchiOBHm_Chr1g0382581	4.41	0.0147	-	Up	-	-	-	-	-	-	-	-
RchiOBHm_Chr1g0382631	-	-	-	-	-	-	-	-	-1.29	0.00138	0.00575	Down
RchiOBHm_Chr1g0382681	-	-	-	-	3.44	3.35e-17	1.35e-15	Up	3.07	2.43e-17	6.63e-16	Up
RchiOBHm_Chr1g0382751	-	-	-	-	1.59	0.00142	0.00622	Up	-	-	-	-
RchiOBHm_Chr1g0382771	2.11	0.0041	0.0237	Up	-	-	-	-	-	-	-	-
RchiOBHm_Chr1g0382801	-	-	-	-	-1.18	7.94e-05	0.000489	Down	-	-	-	-
RchiOBHm_Chr1g0382811	-	-	-	-	-	-	-	-	3.24	0.0226	0.0637	Up
RchiOBHm_Chr1g0382831	4.35	5.76e-40	1.73e-37	Up	-1.5	8.5e-18	3.59e-16	Down	2.79	3.85e-18	1.12e-16	Up
RchiOBHm_Chr1g0382861	-	-	-	-	1.85	9.27e-18	3.9e-16	Up	1.67	1.62e-14	3.34e-13	Up
RchiOBHm_Chr1g0382871	-	-	-	-	1.35	2.35e-07	2.42e-06	Up	-	-	-	-
RchiOBHm_Chr1g0382891	2.18	5.38e-05	0.000558	Up	-	-	-	-	2.26	3.85e-05	0.000233	Up
RchiOBHm_Chr1g0383051	2.43	1.29e-05	0.000156	Up	-2.56	0.000124	0.00073	Down	-	-	-	-
RchiOBHm_Chr1g0383061	1	0.000271	0.00235	Up	-	-	-	-	1.65	1.96e-06	1.52e-05	Up
RchiOBHm_Chr1g0383091	-	-	-	-	1.91	2.5e-20	1.32e-18	Up	2.28	1.45e-33	1.21e-31	Up
RchiOBHm_Chr1g0383111	2.44	3.47e-12	1.26e-10	Up	-	-	-	-	1.45	2.16e-05	0.000138	Up
RchiOBHm_Chr1g0383151	-	-	-	-	5.99	2.59e-50	6.31e-48	Up	5.53	8.12e-33	6.48e-31	Up
RchiOBHm_Chr1g0383191	1.21	4.98e-06	6.64e-05	Up	-	-	-	-	1.9	1.77e-13	3.32e-12	Up
RchiOBHm_Chr1g0383231	1.48	6.26e-06	8.19e-05	Up	-	-	-	-	-	-	-	-
RchiOBHm_Chr1g0383241	6.52	5.44e-18	3.52e-16	Up	-	-	-	-	5.84	1.64e-15	3.74e-14	Up
RchiOBHm_Chr1g0383261	-	-	-	-	-3.42	3.65e-70	2.1e-67	Down	-3.06	1.02e-27	5.7e-26	Down
RchiOBHm_Chr1g0383281	-	-	-	-	-1.29	6.58e-12	1.36e-10	Down	-1.97	4.16e-15	9.16e-14	Down
RchiOBHm_Chr1g0383351	-	-	-	-	-	-	-	-	1.23	0.0427	0.108	Up
RchiOBHm_Chr1g0383371	-	-	-	-	-	-	-	-	-1.23	2.14e-09	2.49e-08	Down
RchiOBHm_Chr1g0383441	-2.29	0.00849	0.0429	Down	-	-	-	-	-	-	-	-
RchiOBHm_Chr1g0383531	1.47	1.41e-05	0.000168	Up	-1.06	9.72e-05	0.000585	Down	-	-	-	-
RchiOBHm_Chr1g0383591	-	-	-	-	1.13	0.0158	0.048	Up	1.42	0.000826	0.00366	Up
RchiOBHm_Chr1g0383651	1.9	0.00675	0.0356	Up	-	-	-	-	1.75	0.015	0.0453	Up
RchiOBHm_Chr1g0383741	-	-	-	-	-	-	-	-	2	0.00954	0.0309	Up
RchiOBHm_Chr1g0383761	-	-	-	-	-	-	-	-	-1.35	5.33e-06	3.83e-05	Down
RchiOBHm_Chr1g0383811	-	-	-	-	2.24	0.00402	0.0152	Up	-	-	-	-
RchiOBHm_Chr1g0383841	-	-	-	-	1.9	2.92e-13	7.18e-12	Up	2.47	2.55e-11	3.74e-10	Up
RchiOBHm_Chr1g0383881	-	-	-	-	1.3	0.0312	0.0842	Up	-	-	-	-
RchiOBHm_Chr1g0383931	-	-	-	-	-	-	-	-	1.25	1.11e-07	1.04e-06	Up
RchiOBHm_Chr1g0383951	-	-	-	-	-	-	-	-	1.11	0.0253	0.0698	Up
RchiOBHm_Chr1g0384011	2.54	0.000128	0.00122	Up	-2.34	0.000318	0.00168	Down	-	-	-	-
RchiOBHm_Chr1g0384021	1.88	1.68e-13	7.22e-12	Up	-1.82	1.32e-28	1.35e-26	Down	-	-	-	-
RchiOBHm_Chr1g0384031	1.96	4.98e-10	1.36e-08	Up	1.14	0.000217	0.0012	Up	3.05	1.93e-21	7.31e-20	Up
RchiOBHm_Chr1g0384091	-	-	-	-	-1.07	2.01e-07	2.09e-06	Down	-	-	-	-
RchiOBHm_Chr1g0384111	-1.05	8.79e-05	0.000871	Down	-	-	-	-	-	-	-	-
RchiOBHm_Chr1g0384201	-	-	-	-	-1.63	0.00685	0.0238	Down	-2	0.000112	0.000615	Down
RchiOBHm_Chr1g0384331	-	-	-	-	-1.73	0.0267	0.0741	Down	-	-	-	-
RchiOBHm_Chr1g0384341	-	-	-	-	-1.47	6.33e-08	7.13e-07	Down	-1.2	0.000167	0.00088	Down
RchiOBHm_Chr1g0384371	1.46	4.75e-06	6.36e-05	Up	-1.62	3.83e-20	1.99e-18	Down	-	-	-	-
RchiOBHm_Chr1g0384381	9.09	4.18e-18	2.75e-16	Up	-	-	-	-	8.07	3.99e-16	9.62e-15	Up
RchiOBHm_Chr1g0384431	-	-	-	-	-1.41	9.28e-09	1.2e-07	Down	-	-	-	-
RchiOBHm_Chr1g0384451	-1.44	4.45e-05	0.000473	Down	-2.07	7.25e-13	1.7e-11	Down	-3.56	2.7e-36	2.67e-34	Down
RchiOBHm_Chr1g0384531	2.04	6.88e-12	2.39e-10	Up	-1.01	1.1e-09	1.64e-08	Down	-	-	-	-
RchiOBHm_Chr1g0384561	-1.67	0.0086	0.0433	Down	1.56	0.0473	0.117	Up	-	-	-	-
RchiOBHm_Chr1g0384571	-	-	-	-	-	-	-	-	-1.03	2.41e-06	1.84e-05	Down
RchiOBHm_Chr1g0384631	-	-	-	-	1.9	2.53e-29	2.73e-27	Up	1.69	5.82e-20	1.98e-18	Up
RchiOBHm_Chr1g0384701	-	-	-	-	-1.12	5.89e-09	7.81e-08	Down	-	-	-	-
RchiOBHm_Chr2g0084261	-	-	-	-	-	-	-	-	-1.08	1.6e-10	2.13e-09	Down
RchiOBHm_Chr2g0084281	-	-	-	-	1.18	0.0025	0.0101	Up	-	-	-	-
RchiOBHm_Chr2g0084401	-	-	-	-	-2.98	0.0392	0.101	Down	-	-	-	-
RchiOBHm_Chr2g0084481	3.45	1.42e-08	3.07e-07	Up	-2.28	2.76e-05	0.000189	Down	-	-	-	-
RchiOBHm_Chr2g0084491	-	-	-	-	-	-	-	-	-1.15	3.44e-10	4.41e-09	Down
RchiOBHm_Chr2g0084501	-	-	-	-	-1.04	1.35e-10	2.34e-09	Down	-1.41	2.38e-16	5.9e-15	Down
RchiOBHm_Chr2g0084671	2.55	0.019	0.0815	Up	-	-	-	-	3.52	0.000222	0.00113	Up
RchiOBHm_Chr2g0084701	-	-	-	-	1.33	0.000139	0.000804	Up	1.43	0.00097	0.00422	Up
RchiOBHm_Chr2g0084711	-	-	-	-	-	-	-	-	4.82	0.00216	0.00852	Up
RchiOBHm_Chr2g0084721	-1.56	2.08e-06	2.98e-05	Down	-	-	-	-	-1.5	3.79e-06	2.8e-05	Down
RchiOBHm_Chr2g0084731	-1.04	4.22e-13	1.71e-11	Down	-2.06	2e-29	2.16e-27	Down	-3.16	2.39e-73	1.24e-70	Down
RchiOBHm_Chr2g0084791	1.96	4.45e-09	1.04e-07	Up	-1.13	5.68e-10	8.85e-09	Down	-	-	-	-
RchiOBHm_Chr2g0084891	-	-	-	-	-	-	-	-	-1.08	0.0238	0.0663	Down
RchiOBHm_Chr2g0084961	-	-	-	-	-1.32	4.23e-05	0.000277	Down	-1.95	1.07e-11	1.63e-10	Down
RchiOBHm_Chr2g0085171	-	-	-	-	1.46	3.72e-06	3.06e-05	Up	-	-	-	-
RchiOBHm_Chr2g0085211	4.12	3.77e-21	3.22e-19	Up	-1.43	4.35e-10	6.91e-09	Down	2.63	3.24e-09	3.69e-08	Up
RchiOBHm_Chr2g0085221	2.25	1.39e-26	1.87e-24	Up	-	-	-	-	1.26	2.23e-11	3.28e-10	Up
RchiOBHm_Chr2g0085231	4.82	0.00412	-	Up	1.67	0.028	0.0771	Up	6.42	2.23e-06	1.71e-05	Up
RchiOBHm_Chr2g0085241	1.43	2.74e-05	0.000307	Up	-1.15	1.82e-06	1.58e-05	Down	-	-	-	-
RchiOBHm_Chr2g0085321	-1.25	2.8e-08	5.72e-07	Down	-1.67	4.01e-12	8.54e-11	Down	-2.98	2.73e-46	4.44e-44	Down
RchiOBHm_Chr2g0085361	-	-	-	-	-	-	-	-	4.21	0.0204	0.0584	Up
RchiOBHm_Chr2g0085451	1.87	1.02e-10	3e-09	Up	-2.69	3.87e-23	2.57e-21	Down	-	-	-	-
RchiOBHm_Chr2g0085461	2.8	0.0499	0.167	Up	-	-	-	-	3.64	0.00543	0.019	Up
RchiOBHm_Chr2g0085481	1.38	1.64e-08	3.51e-07	Up	-	-	-	-	-	-	-	-
RchiOBHm_Chr2g0085551	-	-	-	-	-2.65	0.0408	0.104	Down	-	-	-	-
RchiOBHm_Chr2g0085601	-	-	-	-	-1.45	9.53e-17	3.64e-15	Down	-1.86	2.5e-16	6.17e-15	Down
RchiOBHm_Chr2g0085631	-	-	-	-	-	-	-	-	-1.33	5.29e-08	5.17e-07	Down
RchiOBHm_Chr2g0085651	-	-	-	-	-	-	-	-	-1.22	1.16e-08	1.24e-07	Down
RchiOBHm_Chr2g0085761	1.87	2.75e-13	1.15e-11	Up	-	-	-	-	1.11	2.75e-05	0.000172	Up
RchiOBHm_Chr2g0085771	-	-	-	-	1.2	2.72e-12	5.95e-11	Up	1.54	3.95e-14	7.84e-13	Up
RchiOBHm_Chr2g0085801	-1.55	0.000256	0.00224	Down	-1.26	0.00035	0.00183	Down	-2.86	8.79e-19	2.71e-17	Down
RchiOBHm_Chr2g0085811	-	-	-	-	-	-	-	-	-1.05	7.84e-05	0.000447	Down
RchiOBHm_Chr2g0085991	-	-	-	-	-1.84	5.32e-19	2.51e-17	Down	-1.82	4.67e-16	1.12e-14	Down
RchiOBHm_Chr2g0086011	1.74	4.55e-08	9.02e-07	Up	-1.05	1.19e-09	1.75e-08	Down	-	-	-	-
RchiOBHm_Chr2g0086051	-	-	-	-	1.45	1.16e-09	1.71e-08	Up	1.35	1.21e-06	9.7e-06	Up
RchiOBHm_Chr2g0086101	-	-	-	-	2.91	0.0322	0.0863	Up	-	-	-	-
RchiOBHm_Chr2g0086111	-	-	-	-	-1.34	1.31e-09	1.93e-08	Down	-1.68	5.36e-12	8.52e-11	Down
RchiOBHm_Chr2g0086121	-	-	-	-	1.47	6.17e-20	3.18e-18	Up	1.26	3.04e-12	4.93e-11	Up
RchiOBHm_Chr2g0086141	1.05	0.000102	0.001	Up	-	-	-	-	-	-	-	-
RchiOBHm_Chr2g0086161	2.25	0.000736	0.00558	Up	-	-	-	-	2	0.00214	0.00845	Up
RchiOBHm_Chr2g0086321	1.07	0.000513	0.00411	Up	-	-	-	-	1.7	1.6e-06	1.26e-05	Up
RchiOBHm_Chr2g0086371	4.95	1.68e-27	2.41e-25	Up	-	-	-	-	4.27	1.09e-22	4.48e-21	Up
RchiOBHm_Chr2g0086391	1	3.73e-05	0.000403	Up	-	-	-	-	-	-	-	-
RchiOBHm_Chr2g0086411	-	-	-	-	1.06	0.0232	0.0658	Up	-	-	-	-
RchiOBHm_Chr2g0086421	-	-	-	-	1.17	1.33e-05	9.71e-05	Up	-	-	-	-
RchiOBHm_Chr2g0086461	2.29	5.77e-12	2.03e-10	Up	-	-	-	-	1.35	2.32e-05	0.000148	Up
RchiOBHm_Chr2g0086471	1.97	0.041	0.145	Up	-	-	-	-	-	-	-	-
RchiOBHm_Chr2g0086531	-1.05	4.67e-05	0.000493	Down	1.53	2.16e-07	2.24e-06	Up	-	-	-	-
RchiOBHm_Chr2g0086561	-	-	-	-	-	-	-	-	1.08	0.000368	0.00178	Up
RchiOBHm_Chr2g0086661	-	-	-	-	1.29	8.1e-10	1.23e-08	Up	-	-	-	-
RchiOBHm_Chr2g0086671	1.69	0.0139	0.0636	Up	-	-	-	-	1.54	0.0274	0.0748	Up
RchiOBHm_Chr2g0086701	4.74	9.9e-14	4.37e-12	Up	-1.64	1.51e-05	0.000109	Down	3.05	4.81e-05	0.000285	Up
RchiOBHm_Chr2g0086711	2.52	2.64e-27	3.76e-25	Up	-	-	-	-	2.26	1.03e-46	1.73e-44	Up
RchiOBHm_Chr2g0086781	-	-	-	-	-	-	-	-	1.15	5.32e-07	4.51e-06	Up
RchiOBHm_Chr2g0086821	9.27	3.34e-09	7.98e-08	Up	-1.85	2.4e-19	1.19e-17	Down	7.37	2.01e-06	1.55e-05	Up
RchiOBHm_Chr2g0086891	-	-	-	-	-4.04	7.93e-95	1.2e-91	Down	-4.75	2.26e-79	1.47e-76	Down
RchiOBHm_Chr2g0086921	1.82	1.55e-07	2.79e-06	Up	-	-	-	-	-	-	-	-
RchiOBHm_Chr2g0086961	-	-	-	-	-	-	-	-	1.48	3.23e-09	3.69e-08	Up
RchiOBHm_Chr2g0087001	-	-	-	-	1.23	0.00348	0.0133	Up	-	-	-	-
RchiOBHm_Chr2g0087011	-	-	-	-	-2.23	9.56e-14	2.52e-12	Down	-2.04	2.44e-08	2.51e-07	Down
RchiOBHm_Chr2g0087081	-	-	-	-	1.17	3.8e-17	1.51e-15	Up	-	-	-	-
RchiOBHm_Chr2g0087151	-2.23	4.75e-12	1.69e-10	Down	-1.8	5.03e-12	1.06e-10	Down	-4.09	2.42e-52	5.39e-50	Down
RchiOBHm_Chr2g0087161	-	-	-	-	1.61	2.54e-18	1.13e-16	Up	1.21	1.99e-07	1.8e-06	Up
RchiOBHm_Chr2g0087171	-	-	-	-	1.35	1.37e-05	9.96e-05	Up	-	-	-	-
RchiOBHm_Chr2g0087281	-1.73	8.58e-10	2.25e-08	Down	1.09	1.05e-11	2.12e-10	Up	-	-	-	-
RchiOBHm_Chr2g0087291	2.23	2.57e-21	2.24e-19	Up	-1.64	4.46e-14	1.22e-12	Down	-	-	-	-
RchiOBHm_Chr2g0087331	1.58	2.49e-09	6.04e-08	Up	-	-	-	-	1.16	7.89e-06	5.51e-05	Up
RchiOBHm_Chr2g0087371	-	-	-	-	-	-	-	-	1.78	0.0338	0.0887	Up
RchiOBHm_Chr2g0087391	-	-	-	-	-	-	-	-	1.53	3.48e-05	0.000213	Up
RchiOBHm_Chr2g0087501	1.89	4.77e-12	1.69e-10	Up	-	-	-	-	1.05	4.95e-05	0.000292	Up
RchiOBHm_Chr2g0087561	-	-	-	-	-	-	-	-	-1.36	8.74e-11	1.19e-09	Down
RchiOBHm_Chr2g0087581	-	-	-	-	-	-	-	-	1.24	3.53e-12	5.69e-11	Up
RchiOBHm_Chr2g0087601	-	-	-	-	-1.61	8.04e-11	1.44e-09	Down	-1.56	5.58e-06	3.99e-05	Down
RchiOBHm_Chr2g0087631	1.64	7.76e-12	2.67e-10	Up	-1.16	2.8e-06	2.36e-05	Down	-	-	-	-
RchiOBHm_Chr2g0087661	1.12	0.00519	0.0287	Up	-1.74	8.52e-11	1.52e-09	Down	-	-	-	-
RchiOBHm_Chr2g0087701	-	-	-	-	1.49	2.37e-07	2.44e-06	Up	-	-	-	-
RchiOBHm_Chr2g0087761	-	-	-	-	5.24	0.00071	0.00339	Up	6.5	3.7e-05	0.000225	Up
RchiOBHm_Chr2g0087821	-	-	-	-	-1.88	7.65e-18	3.24e-16	Down	-2.18	2.05e-13	3.82e-12	Down
RchiOBHm_Chr2g0087851	1.38	0.0361	0.132	Up	-2.89	0.000689	0.00331	Down	-	-	-	-
RchiOBHm_Chr2g0087971	-	-	-	-	4.26	0.00454	0.0168	Up	2.3	0.0241	0.067	Up
RchiOBHm_Chr2g0087981	2.47	0.0225	0.0927	Up	1.41	0.0355	0.0933	Up	3.82	3.68e-05	0.000224	Up
RchiOBHm_Chr2g0087991	-	-	-	-	1.62	0.0349	0.0921	Up	1.83	0.0158	0.0472	Up
RchiOBHm_Chr2g0088011	-	-	-	-	2.42	1.8e-22	1.13e-20	Up	3.1	2.26e-25	1.11e-23	Up
RchiOBHm_Chr2g0088031	-	-	-	-	1.26	0.00323	0.0126	Up	1	0.049	0.12	Up
RchiOBHm_Chr2g0088081	3.75	0.011	0.0525	Up	-	-	-	-	3.41	0.0175	0.0516	Up
RchiOBHm_Chr2g0088121	-	-	-	-	2.3	0.0423	0.107	Up	-	-	-	-
RchiOBHm_Chr2g0088141	-	-	-	-	1.17	0.000913	0.00423	Up	1.07	0.0058	0.0201	Up
RchiOBHm_Chr2g0088201	7.16	3.62e-15	1.84e-13	Up	-	-	-	-	7.08	1.94e-53	4.47e-51	Up
RchiOBHm_Chr2g0088211	1.89	5.89e-16	3.2e-14	Up	-1.29	9e-16	3.05e-14	Down	-	-	-	-
RchiOBHm_Chr2g0088291	1.44	1.81e-07	3.21e-06	Up	-	-	-	-	1.92	1.31e-10	1.76e-09	Up
RchiOBHm_Chr2g0088301	-	-	-	-	2.62	1.59e-06	1.41e-05	Up	3.49	6.57e-09	7.19e-08	Up
RchiOBHm_Chr2g0088361	2.26	3.22e-09	7.7e-08	Up	-	-	-	-	2.24	1.51e-08	1.59e-07	Up
RchiOBHm_Chr2g0088411	-	-	-	-	1.01	0.00103	0.00469	Up	-	-	-	-
RchiOBHm_Chr2g0088421	-	-	-	-	-	-	-	-	3.7	0.0279	0.0758	Up
RchiOBHm_Chr2g0088441	-	-	-	-	-	-	-	-	-3.25	0.0204	0.0585	Down
RchiOBHm_Chr2g0088471	3.68	3.23e-14	1.51e-12	Up	-2.11	4.16e-07	4.09e-06	Down	1.5	0.0168	0.0498	Up
RchiOBHm_Chr2g0088491	-	-	-	-	-	-	-	-	3.42	0.00242	0.0094	Up
RchiOBHm_Chr2g0088561	-	-	-	-	1.8	0.00232	0.00949	Up	1.49	0.00135	0.00564	Up
RchiOBHm_Chr2g0088601	-3.69	1.08e-32	2.32e-30	Down	-1.78	7.24e-06	5.64e-05	Down	-5.52	1.67e-47	2.88e-45	Down
RchiOBHm_Chr2g0088721	-	-	-	-	2.36	4.25e-07	4.17e-06	Up	2.17	1.62e-05	0.000106	Up
RchiOBHm_Chr2g0088811	1.13	0.000155	0.00144	Up	-	-	-	-	1	0.000272	0.00136	Up
RchiOBHm_Chr2g0088981	1.28	0.000403	0.00333	Up	-	-	-	-	-	-	-	-
RchiOBHm_Chr2g0088991	-	-	-	-	-	-	-	-	1.68	0.0011	0.00469	Up
RchiOBHm_Chr2g0089041	-	-	-	-	1.28	2.14e-10	3.58e-09	Up	1.46	1.36e-14	2.82e-13	Up
RchiOBHm_Chr2g0089061	3.04	2.27e-13	9.62e-12	Up	2.52	1.62e-22	1.02e-20	Up	5.5	1.62e-50	3.23e-48	Up
RchiOBHm_Chr2g0089081	-	-	-	-	6.02	3.59e-49	8.27e-47	Up	7.17	2.12e-48	3.86e-46	Up
RchiOBHm_Chr2g0089121	-	-	-	-	2.01	4.19e-14	1.15e-12	Up	1.53	5.18e-09	5.74e-08	Up
RchiOBHm_Chr2g0089131	-	-	-	-	1.04	2.7e-08	3.2e-07	Up	-	-	-	-
RchiOBHm_Chr2g0089141	-	-	-	-	-	-	-	-	1.3	0.0169	0.0501	Up
RchiOBHm_Chr2g0089211	-2.03	3.36e-09	8e-08	Down	-	-	-	-	-2.4	6.69e-11	9.31e-10	Down
RchiOBHm_Chr2g0089261	-	-	-	-	1.07	1.35e-05	9.86e-05	Up	-	-	-	-
RchiOBHm_Chr2g0089361	-1.67	0.00658	0.0349	Down	-	-	-	-	-	-	-	-
RchiOBHm_Chr2g0089381	-	-	-	-	1.06	0.000362	0.00188	Up	1.59	8.39e-07	6.88e-06	Up
RchiOBHm_Chr2g0089411	1.62	2.43e-12	8.95e-11	Up	1.12	2.46e-08	2.94e-07	Up	2.68	1.02e-28	6.39e-27	Up
RchiOBHm_Chr2g0089431	1.2	2.99e-11	9.5e-10	Up	-	-	-	-	-	-	-	-
RchiOBHm_Chr2g0089451	-	-	-	-	1.95	1.14e-06	1.04e-05	Up	1.9	8.14e-08	7.78e-07	Up
RchiOBHm_Chr2g0089501	-	-	-	-	1.1	7.52e-08	8.37e-07	Up	-	-	-	-
RchiOBHm_Chr2g0089511	-	-	-	-	-	-	-	-	-1.35	0.000369	0.00179	Down
RchiOBHm_Chr2g0089531	-2.28	0.0342	0.127	Down	-	-	-	-	-3.03	0.00011	0.000606	Down
RchiOBHm_Chr2g0089571	-	-	-	-	-1.08	1.48e-06	1.32e-05	Down	-1.36	1.66e-09	1.95e-08	Down
RchiOBHm_Chr2g0089611	-2.72	0.00391	0.0228	Down	-	-	-	-	-2.01	0.00934	0.0304	Down
RchiOBHm_Chr2g0089741	-1.74	1.08e-18	7.59e-17	Down	-	-	-	-	-2.38	4.44e-30	2.95e-28	Down
RchiOBHm_Chr2g0089771	-	-	-	-	-	-	-	-	-1.12	7.68e-07	6.33e-06	Down
RchiOBHm_Chr2g0089801	-1.12	0.00655	0.0347	Down	-4.48	8.45e-06	6.47e-05	Down	-5.66	1.78e-09	2.09e-08	Down
RchiOBHm_Chr2g0089811	-	-	-	-	-	-	-	-	1.21	3.26e-07	2.85e-06	Up
RchiOBHm_Chr2g0089871	1.57	1.92e-07	3.41e-06	Up	-1.5	3.1e-05	0.000211	Down	-	-	-	-
RchiOBHm_Chr2g0089881	-	-	-	-	-1.21	0.0335	0.0892	Down	-1.35	0.00761	0.0255	Down
RchiOBHm_Chr2g0090001	-	-	-	-	-	-	-	-	-1.06	2.52e-13	4.66e-12	Down
RchiOBHm_Chr2g0090051	5.91	5.2e-14	2.37e-12	Up	-	-	-	-	5.07	3.76e-11	5.38e-10	Up
RchiOBHm_Chr2g0090141	1	3.75e-07	6.25e-06	Up	-1	1.37e-06	1.23e-05	Down	-	-	-	-
RchiOBHm_Chr2g0090241	-	-	-	-	-	-	-	-	4.92	0.00342	0.0128	Up
RchiOBHm_Chr2g0090251	-	-	-	-	2.26	5.99e-17	2.35e-15	Up	1.43	2.13e-07	1.93e-06	Up
RchiOBHm_Chr2g0090261	-	-	-	-	1.08	0.000419	0.00215	Up	-	-	-	-
RchiOBHm_Chr2g0090271	-	-	-	-	1.06	0.0382	0.0987	Up	-	-	-	-
RchiOBHm_Chr2g0090311	1.13	1.71e-08	3.63e-07	Up	-	-	-	-	-	-	-	-
RchiOBHm_Chr2g0090371	-	-	-	-	1.23	0.0118	0.0376	Up	-	-	-	-
RchiOBHm_Chr2g0090431	-	-	-	-	-2.31	0.0015	0.00649	Down	-2.38	0.000351	0.00171	Down
RchiOBHm_Chr2g0090491	-	-	-	-	1.62	0.0418	0.106	Up	-	-	-	-
RchiOBHm_Chr2g0090521	-	-	-	-	1.15	6.73e-11	1.22e-09	Up	1.92	3.8e-21	1.4e-19	Up
RchiOBHm_Chr2g0090531	-	-	-	-	1.16	0.00667	0.0233	Up	1.8	0.000312	0.00153	Up
RchiOBHm_Chr2g0090561	1.08	0.00391	0.0227	Up	1.38	7.66e-05	0.000473	Up	2.41	3.71e-09	4.19e-08	Up
RchiOBHm_Chr2g0090721	-	-	-	-	1.37	0.00151	0.00655	Up	1.26	0.000111	0.000612	Up
RchiOBHm_Chr2g0090741	-	-	-	-	-	-	-	-	1.15	0.000101	0.000563	Up
RchiOBHm_Chr2g0090771	-	-	-	-	-1.89	4.22e-12	8.98e-11	Down	-1.26	0.000868	0.00382	Down
RchiOBHm_Chr2g0090781	-	-	-	-	-1.95	1.59e-10	2.73e-09	Down	-1.31	0.000464	0.00219	Down
RchiOBHm_Chr2g0090841	-	-	-	-	-1.12	0.000228	0.00125	Down	-1.36	0.00016	0.00085	Down
RchiOBHm_Chr2g0090861	-4.52	3.21e-27	4.49e-25	Down	-	-	-	-	-6.52	1.28e-27	7.14e-26	Down
RchiOBHm_Chr2g0090891	1.03	3.33e-07	5.62e-06	Up	1.58	1.39e-10	2.39e-09	Up	2.54	1.82e-21	6.93e-20	Up
RchiOBHm_Chr2g0090911	1.02	1.03e-09	2.65e-08	Up	1.6	4.21e-11	7.85e-10	Up	2.56	5.03e-20	1.73e-18	Up
RchiOBHm_Chr2g0090921	1.98	1.8e-09	4.48e-08	Up	-2.31	6.8e-12	1.41e-10	Down	-	-	-	-
RchiOBHm_Chr2g0090941	-	-	-	-	-1.59	4.38e-05	0.000286	Down	-	-	-	-
RchiOBHm_Chr2g0090981	-	-	-	-	-5.14	6.13e-101	1.23e-97	Down	-5.27	2.33e-48	4.16e-46	Down
RchiOBHm_Chr2g0091021	-	-	-	-	1.52	1.16e-13	3.01e-12	Up	1.72	2.5e-17	6.8e-16	Up
RchiOBHm_Chr2g0091061	2.92	0.0379	0.137	Up	-	-	-	-	3.14	0.0285	0.0773	Up
RchiOBHm_Chr2g0091081	1.05	0.044	0.153	Up	-	-	-	-	1.76	0.000179	0.000936	Up
RchiOBHm_Chr2g0091101	-	-	-	-	1.44	0.00437	0.0163	Up	-	-	-	-
RchiOBHm_Chr2g0091151	-	-	-	-	1.24	0.0475	0.117	Up	-	-	-	-
RchiOBHm_Chr2g0091161	-	-	-	-	-	-	-	-	-1.02	7.95e-10	9.81e-09	Down
RchiOBHm_Chr2g0091231	1.38	0.0142	0.0648	Up	-	-	-	-	1.08	0.0492	0.121	Up
RchiOBHm_Chr2g0091291	-1.6	0.0414	0.146	Down	-	-	-	-	-2.4	0.0133	0.041	Down
RchiOBHm_Chr2g0091311	1.54	3.75e-06	5.13e-05	Up	-1.06	4.27e-10	6.81e-09	Down	-	-	-	-
RchiOBHm_Chr2g0091331	-	-	-	-	-1.22	0.00281	0.0111	Down	-1.17	0.0042	0.0152	Down
RchiOBHm_Chr2g0091421	-	-	-	-	-	-	-	-	1.57	2.9e-10	3.74e-09	Up
RchiOBHm_Chr2g0091451	-	-	-	-	1.14	0.000381	0.00197	Up	-	-	-	-
RchiOBHm_Chr2g0091471	-	-	-	-	1.2	0.0266	0.0738	Up	-	-	-	-
RchiOBHm_Chr2g0091511	-	-	-	-	-4.22	0.0277	-	Down	-	-	-	-
RchiOBHm_Chr2g0091521	-	-	-	-	-	-	-	-	-1.27	3.05e-08	3.07e-07	Down
RchiOBHm_Chr2g0091551	-	-	-	-	-	-	-	-	1.04	2.41e-05	0.000153	Up
RchiOBHm_Chr2g0091561	2.03	2.53e-09	6.13e-08	Up	1.62	2.21e-12	4.91e-11	Up	3.6	4.62e-33	3.75e-31	Up
RchiOBHm_Chr2g0091601	-	-	-	-	-	-	-	-	-1.09	3.38e-10	4.33e-09	Down
RchiOBHm_Chr2g0091631	-	-	-	-	-	-	-	-	1.19	1.88e-08	1.96e-07	Up
RchiOBHm_Chr2g0091641	3.67	8.78e-06	0.00011	Up	1.4	0.00767	0.0262	Up	5.02	6.59e-15	1.42e-13	Up
RchiOBHm_Chr2g0091681	-1	0.0136	0.0625	Down	-	-	-	-	-1.2	0.00377	0.0139	Down
RchiOBHm_Chr2g0091781	-	-	-	-	4.25	0.0257	-	Up	4.55	0.0115	0.0362	Up
RchiOBHm_Chr2g0091801	-	-	-	-	2.04	2.31e-30	2.64e-28	Up	1.99	1.21e-15	2.8e-14	Up
RchiOBHm_Chr2g0091821	-	-	-	-	1.31	0.00867	0.0291	Up	-	-	-	-
RchiOBHm_Chr2g0091841	-	-	-	-	2.7	7.93e-41	1.41e-38	Up	3.04	1.66e-46	2.73e-44	Up
RchiOBHm_Chr2g0091861	-	-	-	-	-1.2	2.41e-09	3.39e-08	Down	-	-	-	-
RchiOBHm_Chr2g0091991	-	-	-	-	-2.26	0.0371	0.0968	Down	-	-	-	-
RchiOBHm_Chr2g0092151	2.75	1.49e-15	7.82e-14	Up	-	-	-	-	3.22	1.73e-24	7.95e-23	Up
RchiOBHm_Chr2g0092171	-	-	-	-	-	-	-	-	1.59	0.00604	0.0209	Up
RchiOBHm_Chr2g0092181	-	-	-	-	1.05	0.000502	0.00251	Up	-	-	-	-
RchiOBHm_Chr2g0092221	-	-	-	-	-2.43	1.97e-24	1.43e-22	Down	-2.59	1.18e-16	3.05e-15	Down
RchiOBHm_Chr2g0092241	-	-	-	-	-	-	-	-	1.27	7.22e-06	5.09e-05	Up
RchiOBHm_Chr2g0092251	2.77	2.33e-43	8.61e-41	Up	-	-	-	-	2.56	3.18e-46	5.15e-44	Up
RchiOBHm_Chr2g0092311	1.68	5.01e-05	0.000524	Up	1.03	0.00147	0.0064	Up	2.64	1.56e-27	8.67e-26	Up
RchiOBHm_Chr2g0092321	-	-	-	-	-	-	-	-	-1.25	6.32e-12	9.94e-11	Down
RchiOBHm_Chr2g0092351	-1.02	0.000139	0.00132	Down	-	-	-	-	-1.11	1.11e-05	7.56e-05	Down
RchiOBHm_Chr2g0092361	-	-	-	-	-1.71	3.99e-14	1.11e-12	Down	-1.52	5.91e-06	4.21e-05	Down
RchiOBHm_Chr2g0092381	-	-	-	-	3.09	2.3e-58	7.6e-56	Up	3.38	3.02e-53	6.9e-51	Up
RchiOBHm_Chr2g0092411	-	-	-	-	-	-	-	-	2.01	0.0413	0.105	Up
RchiOBHm_Chr2g0092421	-	-	-	-	1.05	0.00146	0.00636	Up	-	-	-	-
RchiOBHm_Chr2g0092441	-	-	-	-	1.17	0.00279	0.0111	Up	-	-	-	-
RchiOBHm_Chr2g0092451	2.34	0.000216	0.00193	Up	1.93	1.24e-07	1.34e-06	Up	4.21	3.15e-16	7.68e-15	Up
RchiOBHm_Chr2g0092481	-	-	-	-	-	-	-	-	-1.27	9.18e-10	1.12e-08	Down
RchiOBHm_Chr2g0092511	-	-	-	-	-3.73	0.0248	0.0697	Down	-	-	-	-
RchiOBHm_Chr2g0092541	1.6	0.000302	0.00259	Up	-2.16	7.55e-13	1.77e-11	Down	-	-	-	-
RchiOBHm_Chr2g0092871	-	-	-	-	-1.05	1.19e-05	8.8e-05	Down	-	-	-	-
RchiOBHm_Chr2g0092931	-2.02	5.35e-06	7.1e-05	Down	-3.04	0.00126	0.00562	Down	-5.11	3.98e-09	4.49e-08	Down
RchiOBHm_Chr2g0092971	-	-	-	-	-	-	-	-	1.01	0.0029	0.011	Up
RchiOBHm_Chr2g0092981	2.71	5.3e-20	4.13e-18	Up	-	-	-	-	2	2.25e-13	4.18e-12	Up
RchiOBHm_Chr2g0092991	-	-	-	-	-1.32	1.33e-10	2.31e-09	Down	-1.11	1.33e-05	8.88e-05	Down
RchiOBHm_Chr2g0093001	1.63	1.21e-11	4.07e-10	Up	-	-	-	-	1.65	2.12e-16	5.28e-15	Up
RchiOBHm_Chr2g0093061	1.01	0.000355	0.00298	Up	-1.03	3.35e-06	2.78e-05	Down	-	-	-	-
RchiOBHm_Chr2g0093071	-	-	-	-	2.47	3.95e-18	1.72e-16	Up	3.22	7.53e-24	3.33e-22	Up
RchiOBHm_Chr2g0093091	-2.19	1.53e-11	5.06e-10	Down	-3.76	6.35e-12	1.32e-10	Down	-6.03	8.8e-39	9.83e-37	Down
RchiOBHm_Chr2g0093141	4.16	3.27e-24	3.58e-22	Up	-1.11	2.53e-08	3.02e-07	Down	2.99	2.86e-14	5.75e-13	Up
RchiOBHm_Chr2g0093301	2.47	2.46e-21	2.15e-19	Up	-	-	-	-	2.11	1.02e-20	3.66e-19	Up
RchiOBHm_Chr2g0093311	-	-	-	-	-1.48	1.59e-16	5.86e-15	Down	-	-	-	-
RchiOBHm_Chr2g0093331	-	-	-	-	1.52	0.000181	0.00102	Up	-	-	-	-
RchiOBHm_Chr2g0093381	-	-	-	-	1.85	0.0132	0.0412	Up	-	-	-	-
RchiOBHm_Chr2g0093391	-	-	-	-	1.09	6.73e-07	6.37e-06	Up	-	-	-	-
RchiOBHm_Chr2g0093491	2.03	3.47e-09	8.23e-08	Up	-1.74	3.09e-18	1.36e-16	Down	-	-	-	-
RchiOBHm_Chr2g0093521	-	-	-	-	-	-	-	-	-1.31	0.00204	0.00809	Down
RchiOBHm_Chr2g0093541	-	-	-	-	-1.06	3.87e-06	3.18e-05	Down	-1.75	2.05e-14	4.17e-13	Down
RchiOBHm_Chr2g0093571	-	-	-	-	4.09	0.0124	0.0393	Up	4.33	0.00616	0.0212	Up
RchiOBHm_Chr2g0093781	-1.18	4.22e-09	9.86e-08	Down	-	-	-	-	-1.37	2.02e-11	3e-10	Down
RchiOBHm_Chr2g0093831	-	-	-	-	1.79	4.27e-06	3.46e-05	Up	1.29	0.000303	0.00149	Up
RchiOBHm_Chr2g0093861	-	-	-	-	2.28	4.98e-15	1.54e-13	Up	1.65	1.24e-08	1.32e-07	Up
RchiOBHm_Chr2g0093891	1.23	0.0129	0.0598	Up	-	-	-	-	-	-	-	-
RchiOBHm_Chr2g0094021	-	-	-	-	2.55	2.19e-16	7.96e-15	Up	3.42	2.92e-23	1.25e-21	Up
RchiOBHm_Chr2g0094051	-	-	-	-	1.81	7.17e-09	9.44e-08	Up	1.94	2.47e-08	2.54e-07	Up
RchiOBHm_Chr2g0094111	-	-	-	-	1.1	0.000114	0.000674	Up	-	-	-	-
RchiOBHm_Chr2g0094211	-	-	-	-	1.55	1.27e-08	1.59e-07	Up	1.17	0.000213	0.00109	Up
RchiOBHm_Chr2g0094231	-	-	-	-	1.27	1.3e-07	1.4e-06	Up	-	-	-	-
RchiOBHm_Chr2g0094281	-	-	-	-	1.98	0.00562	0.0202	Up	-	-	-	-
RchiOBHm_Chr2g0094341	-	-	-	-	1.06	0.0116	0.0372	Up	-	-	-	-
RchiOBHm_Chr2g0094501	-	-	-	-	-	-	-	-	4.57	0.00913	0.0298	Up
RchiOBHm_Chr2g0094541	-	-	-	-	1.75	0.00568	0.0204	Up	1.59	2.14e-06	1.65e-05	Up
RchiOBHm_Chr2g0094551	1.1	4.5e-07	7.37e-06	Up	-	-	-	-	-	-	-	-
RchiOBHm_Chr2g0094741	1.5	3.77e-06	5.15e-05	Up	3.08	7.6e-51	1.91e-48	Up	4.52	5.08e-50	9.79e-48	Up
RchiOBHm_Chr2g0094761	-	-	-	-	-3.5	0.0459	-	Down	-3.81	0.0191	0.0553	Down
RchiOBHm_Chr2g0094781	-	-	-	-	1.12	7.1e-10	1.09e-08	Up	1.14	5.55e-07	4.69e-06	Up
RchiOBHm_Chr2g0094801	2.92	3.46e-22	3.21e-20	Up	-	-	-	-	2.4	6.51e-18	1.86e-16	Up
RchiOBHm_Chr2g0094831	-	-	-	-	-2.56	3.66e-18	1.6e-16	Down	-2.05	1.86e-07	1.69e-06	Down
RchiOBHm_Chr2g0094881	2.85	1.02e-17	6.44e-16	Up	-	-	-	-	1.96	5.43e-10	6.8e-09	Up
RchiOBHm_Chr2g0094991	-	-	-	-	-	-	-	-	-3.64	0.00365	0.0135	Down
RchiOBHm_Chr2g0095061	-	-	-	-	-2.95	0.0144	0.0444	Down	-2.84	0.0148	0.0448	Down
RchiOBHm_Chr2g0095161	-	-	-	-	1.01	0.022	0.0631	Up	1.24	0.00623	0.0214	Up
RchiOBHm_Chr2g0095181	-	-	-	-	-	-	-	-	-2.18	0.0469	0.116	Down
RchiOBHm_Chr2g0095221	-	-	-	-	-2.6	1.71e-06	1.5e-05	Down	-1.85	0.00102	0.00439	Down
RchiOBHm_Chr2g0095261	-	-	-	-	2.81	0.00781	0.0266	Up	-	-	-	-
RchiOBHm_Chr2g0095301	-	-	-	-	-	-	-	-	2.82	0.0201	0.0579	Up
RchiOBHm_Chr2g0095311	-1.26	1.44e-07	2.61e-06	Down	-1.33	5.34e-13	1.27e-11	Down	-2.66	5.98e-25	2.86e-23	Down
RchiOBHm_Chr2g0095331	2.38	1.28e-07	2.35e-06	Up	-1.6	3.75e-05	0.000249	Down	-	-	-	-
RchiOBHm_Chr2g0095351	-	-	-	-	-	-	-	-	-1.13	1.35e-07	1.24e-06	Down
RchiOBHm_Chr2g0095411	2.33	3.13e-13	1.29e-11	Up	-	-	-	-	1.56	5.38e-07	4.55e-06	Up
RchiOBHm_Chr2g0095421	-1.02	0.00958	0.0472	Down	-1.31	0.0152	0.0464	Down	-2.38	5.36e-08	5.23e-07	Down
RchiOBHm_Chr2g0095441	-	-	-	-	-	-	-	-	-1.08	8.17e-07	6.72e-06	Down
RchiOBHm_Chr2g0095451	5.62	3.41e-30	6.08e-28	Up	-	-	-	-	4.62	9.8e-11	1.33e-09	Up
RchiOBHm_Chr2g0095461	-	-	-	-	1.26	0.00266	0.0107	Up	-	-	-	-
RchiOBHm_Chr2g0095481	-	-	-	-	-1.51	2.02e-25	1.6e-23	Down	-1.9	1.41e-23	6.14e-22	Down
RchiOBHm_Chr2g0095551	-	-	-	-	1.87	2.94e-23	1.98e-21	Up	2.22	1.24e-22	5.09e-21	Up
RchiOBHm_Chr2g0095581	-	-	-	-	2.54	0.0131	0.0411	Up	-	-	-	-
RchiOBHm_Chr2g0095651	-	-	-	-	-1.77	8.65e-29	9.01e-27	Down	-2.16	2.17e-17	5.96e-16	Down
RchiOBHm_Chr2g0095681	-	-	-	-	-	-	-	-	-2.04	2.9e-05	0.00018	Down
RchiOBHm_Chr2g0095691	4.24	0.0197	-	Up	-	-	-	-	-	-	-	-
RchiOBHm_Chr2g0095711	1.1	0.00121	0.00853	Up	-2.32	7.41e-22	4.43e-20	Down	-1.28	0.000196	0.00101	Down
RchiOBHm_Chr2g0095741	-1.02	2.87e-05	0.000319	Down	-1.05	0.000129	0.000758	Down	-2.13	5.4e-13	9.69e-12	Down
RchiOBHm_Chr2g0095761	-1.16	0.00314	0.0189	Down	2.37	6.05e-11	1.1e-09	Up	1.15	0.00115	0.00492	Up
RchiOBHm_Chr2g0095841	1.64	3.66e-07	6.13e-06	Up	-1.05	2.74e-10	4.49e-09	Down	-	-	-	-
RchiOBHm_Chr2g0095851	-3.81	2.74e-19	1.98e-17	Down	-	-	-	-	-3.93	1.97e-31	1.43e-29	Down
RchiOBHm_Chr2g0095881	-	-	-	-	1.54	1.44e-06	1.28e-05	Up	1.47	9.61e-12	1.47e-10	Up
RchiOBHm_Chr2g0095901	-1.05	2.34e-08	4.86e-07	Down	-	-	-	-	-	-	-	-
RchiOBHm_Chr2g0096091	-	-	-	-	-	-	-	-	-2.68	0.00142	0.0059	Down
RchiOBHm_Chr2g0096111	-	-	-	-	-1.4	0.00833	0.0281	Down	-1.85	0.000574	0.00265	Down
RchiOBHm_Chr2g0096281	-	-	-	-	-	-	-	-	-1.24	1.55e-05	0.000102	Down
RchiOBHm_Chr2g0096331	-	-	-	-	1.26	0.000132	0.000774	Up	1.18	0.00121	0.00514	Up
RchiOBHm_Chr2g0096371	-	-	-	-	1.11	0.00013	0.000761	Up	-	-	-	-
RchiOBHm_Chr2g0096441	-	-	-	-	1.34	0.0054	0.0195	Up	-	-	-	-
RchiOBHm_Chr2g0096461	-	-	-	-	2.5	5.66e-29	5.99e-27	Up	2.34	1.82e-21	6.94e-20	Up
RchiOBHm_Chr2g0096481	-	-	-	-	-	-	-	-	-1.53	1.28e-22	5.24e-21	Down
RchiOBHm_Chr2g0096491	1.49	9.08e-10	2.37e-08	Up	-1.13	3.66e-12	7.85e-11	Down	-	-	-	-
RchiOBHm_Chr2g0096501	-1.46	0.00145	0.00993	Down	-	-	-	-	-	-	-	-
RchiOBHm_Chr2g0096611	-	-	-	-	-1.65	2.65e-19	1.3e-17	Down	-1.85	2e-21	7.5e-20	Down
RchiOBHm_Chr2g0096621	-	-	-	-	-	-	-	-	1.52	2.48e-05	0.000157	Up
RchiOBHm_Chr2g0096641	-	-	-	-	-	-	-	-	1.06	2.49e-06	1.89e-05	Up
RchiOBHm_Chr2g0096651	-	-	-	-	-2.36	1.31e-54	3.82e-52	Down	-1.68	2.32e-14	4.7e-13	Down
RchiOBHm_Chr2g0096661	-	-	-	-	-1.28	2.49e-16	8.98e-15	Down	-1.22	1.12e-11	1.7e-10	Down
RchiOBHm_Chr2g0096691	-	-	-	-	-1.64	1.67e-27	1.58e-25	Down	-1.46	6.06e-09	6.66e-08	Down
RchiOBHm_Chr2g0096741	2.06	0.000614	0.0048	Up	1.57	0.000173	0.000979	Up	3.56	5.61e-13	1.01e-11	Up
RchiOBHm_Chr2g0096771	-	-	-	-	1.13	3.37e-07	3.38e-06	Up	1.41	5.94e-07	4.99e-06	Up
RchiOBHm_Chr2g0096811	-2.33	1.23e-05	0.000149	Down	-	-	-	-	-3.75	2.12e-10	2.78e-09	Down
RchiOBHm_Chr2g0096881	-1.77	0.000513	0.00411	Down	-	-	-	-	-3.88	0.000135	0.00073	Down
RchiOBHm_Chr2g0096911	-	-	-	-	1.86	1.73e-07	1.82e-06	Up	2.34	4.33e-10	5.47e-09	Up
RchiOBHm_Chr2g0096941	-	-	-	-	-	-	-	-	-1.31	2.87e-14	5.76e-13	Down
RchiOBHm_Chr2g0096951	1.63	1.07e-10	3.14e-09	Up	-2.07	4.5e-33	6.14e-31	Down	-	-	-	-
RchiOBHm_Chr2g0097021	2.79	0.0253	0.101	Up	-5	0.00274	0.0109	Down	-	-	-	-
RchiOBHm_Chr2g0097041	-	-	-	-	-1.82	4.53e-10	7.18e-09	Down	-1.09	0.00186	0.00749	Down
RchiOBHm_Chr2g0097061	1.19	1.37e-08	2.95e-07	Up	1.31	3.01e-10	4.91e-09	Up	2.44	1.96e-26	1.01e-24	Up
RchiOBHm_Chr2g0097071	2.51	1.23e-22	1.19e-20	Up	-	-	-	-	1.49	2.67e-09	3.07e-08	Up
RchiOBHm_Chr2g0097321	-	-	-	-	1.04	0.0443	0.111	Up	-	-	-	-
RchiOBHm_Chr2g0097361	-	-	-	-	1.13	0.00724	0.025	Up	1.31	0.000745	0.00334	Up
RchiOBHm_Chr2g0097371	-	-	-	-	-1.44	5.85e-11	1.07e-09	Down	-1.61	1.91e-08	1.99e-07	Down
RchiOBHm_Chr2g0097421	-	-	-	-	1.31	0.0214	0.0615	Up	-	-	-	-
RchiOBHm_Chr2g0097441	-1.17	1.06e-09	2.73e-08	Down	-	-	-	-	-1.56	6.09e-15	1.32e-13	Down
RchiOBHm_Chr2g0097541	-1.08	0.00156	0.0105	Down	-	-	-	-	-1.4	0.000457	0.00216	Down
RchiOBHm_Chr2g0097601	-1.91	2.41e-14	1.15e-12	Down	-1.49	4.38e-10	6.97e-09	Down	-3.46	1.83e-35	1.72e-33	Down
RchiOBHm_Chr2g0097671	1.85	0.0175	0.0763	Up	-	-	-	-	2	0.00683	0.0232	Up
RchiOBHm_Chr2g0097821	-	-	-	-	1.73	0.000194	0.00108	Up	1.09	0.0222	0.0626	Up
RchiOBHm_Chr2g0097841	-	-	-	-	1.4	0.0217	0.0624	Up	-	-	-	-
RchiOBHm_Chr2g0097881	-1.27	0.0244	0.0987	Down	-	-	-	-	-1.35	0.00811	0.0269	Down
RchiOBHm_Chr2g0097911	-	-	-	-	1.41	1.32e-06	1.19e-05	Up	-	-	-	-
RchiOBHm_Chr2g0097951	-	-	-	-	1.16	0.000559	0.00277	Up	-	-	-	-
RchiOBHm_Chr2g0098151	1.15	0.00138	0.00952	Up	-	-	-	-	1.59	6.45e-06	4.57e-05	Up
RchiOBHm_Chr2g0098171	-	-	-	-	-1.1	6.23e-07	5.93e-06	Down	-	-	-	-
RchiOBHm_Chr2g0098191	-	-	-	-	1.6	7.67e-05	0.000474	Up	1.52	0.000151	0.000806	Up
RchiOBHm_Chr2g0098221	-	-	-	-	-2.32	0.00851	0.0286	Down	-	-	-	-
RchiOBHm_Chr2g0098231	-	-	-	-	-5.55	3.58e-05	0.000239	Down	-5.24	0.000147	0.000789	Down
RchiOBHm_Chr2g0098341	-	-	-	-	1.83	1.14e-08	1.44e-07	Up	1.81	4.17e-09	4.68e-08	Up
RchiOBHm_Chr2g0098351	-	-	-	-	-1.05	0.0127	0.04	Down	-1.37	0.00184	0.00739	Down
RchiOBHm_Chr2g0098371	-	-	-	-	-	-	-	-	-1.15	4.67e-09	5.2e-08	Down
RchiOBHm_Chr2g0098381	-	-	-	-	-	-	-	-	-1.31	3.55e-23	1.51e-21	Down
RchiOBHm_Chr2g0098401	1.89	2.53e-09	6.13e-08	Up	-1.4	8.7e-15	2.62e-13	Down	-	-	-	-
RchiOBHm_Chr2g0098451	-	-	-	-	-	-	-	-	-3.31	0.0498	0.122	Down
RchiOBHm_Chr2g0098471	-1.03	8.63e-05	0.000857	Down	-2.15	3.02e-10	4.92e-09	Down	-3.24	1.43e-15	3.27e-14	Down
RchiOBHm_Chr2g0098521	-	-	-	-	1.27	0.00414	0.0155	Up	-	-	-	-
RchiOBHm_Chr2g0098731	-	-	-	-	-4.66	0.00798	0.0271	Down	-4.65	0.00624	0.0214	Down
RchiOBHm_Chr2g0098841	-	-	-	-	-4.76	0.00475	0.0175	Down	-	-	-	-
RchiOBHm_Chr2g0098851	-4.97	1.19e-09	3.02e-08	Down	-	-	-	-	-5.53	1.5e-09	1.77e-08	Down
RchiOBHm_Chr2g0098861	1.13	0.000571	0.00451	Up	-1.42	3.46e-05	0.000232	Down	-	-	-	-
RchiOBHm_Chr2g0098921	-	-	-	-	1.24	0.00954	0.0314	Up	-	-	-	-
RchiOBHm_Chr2g0098951	-	-	-	-	-	-	-	-	-1.19	0.0129	0.0399	Down
RchiOBHm_Chr2g0098991	1.17	2.91e-06	4.06e-05	Up	-	-	-	-	-	-	-	-
RchiOBHm_Chr2g0099071	-	-	-	-	1.36	0.0498	0.122	Up	-	-	-	-
RchiOBHm_Chr2g0099091	-1.21	0.00313	0.0189	Down	1.09	0.0039	0.0147	Up	-	-	-	-
RchiOBHm_Chr2g0099121	-	-	-	-	1.37	0.00428	0.016	Up	-	-	-	-
RchiOBHm_Chr2g0099231	1.17	7.21e-10	1.9e-08	Up	-	-	-	-	1.25	5.23e-13	9.4e-12	Up
RchiOBHm_Chr2g0099271	-	-	-	-	-2.92	2.62e-11	5.01e-10	Down	-2.45	1.27e-07	1.18e-06	Down
RchiOBHm_Chr2g0099291	1.58	2.87e-09	6.89e-08	Up	1.07	4.28e-07	4.2e-06	Up	2.59	4.42e-28	2.61e-26	Up
RchiOBHm_Chr2g0099311	2.76	1.04e-20	8.62e-19	Up	-	-	-	-	1.99	1.27e-07	1.18e-06	Up
RchiOBHm_Chr2g0099331	-	-	-	-	1.51	1.04e-08	1.33e-07	Up	1.04	0.000793	0.00353	Up
RchiOBHm_Chr2g0099341	-	-	-	-	1.61	2.98e-16	1.06e-14	Up	2.09	5.27e-19	1.66e-17	Up
RchiOBHm_Chr2g0099371	1.39	0.000975	0.0071	Up	2.09	5.31e-13	1.27e-11	Up	3.41	4.67e-23	1.98e-21	Up
RchiOBHm_Chr2g0099471	-1.81	0.045	0.155	Down	-	-	-	-	-	-	-	-
RchiOBHm_Chr2g0099571	-	-	-	-	-	-	-	-	5.15	0.00311	0.0117	Up
RchiOBHm_Chr2g0099601	2.33	0.000203	0.00183	Up	3.66	4.82e-37	7.6e-35	Up	5.93	7.63e-13	1.35e-11	Up
RchiOBHm_Chr2g0099701	-	-	-	-	4.42	0.00327	0.0127	Up	5.68	0.000119	0.00065	Up
RchiOBHm_Chr2g0099751	-	-	-	-	1.71	9.37e-14	2.47e-12	Up	1.27	2.13e-06	1.64e-05	Up
RchiOBHm_Chr2g0099771	-	-	-	-	3.89	1.11e-77	8.64e-75	Up	3.62	2.77e-55	7.29e-53	Up
RchiOBHm_Chr2g0099971	2.02	2.27e-14	1.08e-12	Up	-1.37	9.87e-14	2.59e-12	Down	-	-	-	-
RchiOBHm_Chr2g0099981	-	-	-	-	1.17	1.06e-10	1.88e-09	Up	1.15	2.95e-09	3.38e-08	Up
RchiOBHm_Chr2g0100001	1.08	4.78e-11	1.48e-09	Up	-	-	-	-	-	-	-	-
RchiOBHm_Chr2g0100021	1.53	3.54e-05	0.000384	Up	-3.56	1.85e-14	5.33e-13	Down	-2.09	0.000264	0.00132	Down
RchiOBHm_Chr2g0100031	-	-	-	-	-1.85	2.14e-20	1.15e-18	Down	-1.45	2.73e-12	4.46e-11	Down
RchiOBHm_Chr2g0100061	-	-	-	-	-1.04	6.05e-05	0.000382	Down	-	-	-	-
RchiOBHm_Chr2g0100171	-1.32	1.96e-07	3.47e-06	Down	-	-	-	-	-	-	-	-
RchiOBHm_Chr2g0100181	-	-	-	-	-1.33	8.37e-09	1.09e-07	Down	-1.8	5.55e-12	8.78e-11	Down
RchiOBHm_Chr2g0100271	-	-	-	-	1.11	0.00807	0.0274	Up	-	-	-	-
RchiOBHm_Chr2g0100281	-	-	-	-	-3.12	5.11e-20	2.63e-18	Down	-3.58	2.22e-18	6.65e-17	Down
RchiOBHm_Chr2g0100331	-	-	-	-	1.15	0.00106	0.00484	Up	1.8	9.47e-06	6.52e-05	Up
RchiOBHm_Chr2g0100381	1.79	0.0347	0.129	Up	-	-	-	-	2.69	9.99e-06	6.85e-05	Up
RchiOBHm_Chr2g0100551	-	-	-	-	2.43	3.17e-19	1.54e-17	Up	2.94	3.45e-21	1.28e-19	Up
RchiOBHm_Chr2g0100591	4.69	5.52e-26	7.26e-24	Up	-	-	-	-	3.79	1.21e-18	3.69e-17	Up
RchiOBHm_Chr2g0100601	4.79	8.63e-25	1e-22	Up	-	-	-	-	3.98	4.05e-19	1.29e-17	Up
RchiOBHm_Chr2g0100611	-	-	-	-	-	-	-	-	-1.22	1.36e-10	1.82e-09	Down
RchiOBHm_Chr2g0100651	-	-	-	-	1.15	0.000185	0.00104	Up	1.99	3.85e-09	4.34e-08	Up
RchiOBHm_Chr2g0100701	-	-	-	-	1.71	0.00412	0.0155	Up	1.21	0.00467	0.0167	Up
RchiOBHm_Chr2g0100731	-	-	-	-	-	-	-	-	1.04	9.05e-07	7.4e-06	Up
RchiOBHm_Chr2g0100761	-3.42	2.32e-06	3.28e-05	Down	-	-	-	-	-4.56	4.29e-07	3.7e-06	Down
RchiOBHm_Chr2g0100781	-	-	-	-	1.54	0.0352	0.0928	Up	-	-	-	-
RchiOBHm_Chr2g0100801	-	-	-	-	4.08	0.0305	-	Up	3.42	0.0392	0.1	Up
RchiOBHm_Chr2g0100831	-	-	-	-	1.41	0.00132	0.00584	Up	1.11	0.00414	0.015	Up
RchiOBHm_Chr2g0100871	5.18	7.52e-06	9.61e-05	Up	2.54	1.09e-14	3.23e-13	Up	7.66	4.4e-13	7.94e-12	Up
RchiOBHm_Chr2g0100881	2.43	0.000165	0.00152	Up	1.38	0.000602	0.00294	Up	3.75	6.15e-12	9.68e-11	Up
RchiOBHm_Chr2g0100891	3.06	1.71e-23	1.79e-21	Up	-	-	-	-	3.84	1.08e-39	1.26e-37	Up
RchiOBHm_Chr2g0100911	3.07	3.51e-18	2.34e-16	Up	-	-	-	-	2.68	1.42e-12	2.41e-11	Up
RchiOBHm_Chr2g0100951	-2.8	5.45e-07	8.78e-06	Down	-	-	-	-	-3.33	1.04e-09	1.26e-08	Down
RchiOBHm_Chr2g0100991	-	-	-	-	1.58	6.89e-17	2.67e-15	Up	1.48	9.93e-17	2.59e-15	Up
RchiOBHm_Chr2g0101011	-	-	-	-	3.81	0.0172	0.0514	Up	-	-	-	-
RchiOBHm_Chr2g0101021	-	-	-	-	-	-	-	-	-1.05	2.57e-08	2.62e-07	Down
RchiOBHm_Chr2g0101081	-	-	-	-	1.05	8.49e-05	0.00052	Up	-	-	-	-
RchiOBHm_Chr2g0101121	-	-	-	-	-	-	-	-	-1.16	0.000904	0.00396	Down
RchiOBHm_Chr2g0101131	1.52	0.019	0.0814	Up	-	-	-	-	2.34	6.57e-05	0.00038	Up
RchiOBHm_Chr2g0101161	-	-	-	-	-	-	-	-	-1.02	0.0152	0.0459	Down
RchiOBHm_Chr2g0101171	-	-	-	-	-1.16	5.67e-07	5.44e-06	Down	-1.99	7.95e-19	2.46e-17	Down
RchiOBHm_Chr2g0101191	-1.1	1.48e-05	0.000177	Down	-	-	-	-	-1.86	3.49e-14	6.96e-13	Down
RchiOBHm_Chr2g0101231	-1.43	4.38e-06	5.89e-05	Down	-	-	-	-	-1.51	8.16e-08	7.8e-07	Down
RchiOBHm_Chr2g0101241	1.44	2.01e-07	3.55e-06	Up	-	-	-	-	-	-	-	-
RchiOBHm_Chr2g0101281	-	-	-	-	1.7	0.0112	0.0361	Up	1.96	3.1e-05	0.000191	Up
RchiOBHm_Chr2g0101301	-1.13	0.00959	0.0473	Down	-2.74	0.0036	0.0138	Down	-3.92	7.82e-06	5.47e-05	Down
RchiOBHm_Chr2g0101381	-	-	-	-	-3.38	1.25e-08	1.57e-07	Down	-4.37	6.35e-26	3.23e-24	Down
RchiOBHm_Chr2g0101391	-	-	-	-	1.92	2.61e-08	3.11e-07	Up	1.1	0.00073	0.00328	Up
RchiOBHm_Chr2g0101411	-	-	-	-	1.49	0.000166	0.000948	Up	-	-	-	-
RchiOBHm_Chr2g0101511	-	-	-	-	-	-	-	-	-1.65	6.78e-06	4.8e-05	Down
RchiOBHm_Chr2g0101531	-4.27	0.00054	0.0043	Down	-	-	-	-	-6.3	6.24e-06	4.44e-05	Down
RchiOBHm_Chr2g0101601	-	-	-	-	1.02	2.14e-05	0.00015	Up	-	-	-	-
RchiOBHm_Chr2g0101681	3.43	0.00154	0.0104	Up	-	-	-	-	3.92	0.000138	0.000742	Up
RchiOBHm_Chr2g0101751	-	-	-	-	-2.57	3.79e-17	1.51e-15	Down	-2.22	1.31e-09	1.57e-08	Down
RchiOBHm_Chr2g0101821	-	-	-	-	1.66	1.44e-11	2.84e-10	Up	1.56	8.15e-10	1e-08	Up
RchiOBHm_Chr2g0101841	1.46	1.53e-05	0.000182	Up	-1.1	1.33e-08	1.66e-07	Down	-	-	-	-
RchiOBHm_Chr2g0101871	-	-	-	-	-1.33	3.91e-08	4.55e-07	Down	-1.51	3.56e-06	2.64e-05	Down
RchiOBHm_Chr2g0101891	-	-	-	-	1.61	0.00271	0.0108	Up	-	-	-	-
RchiOBHm_Chr2g0101931	-	-	-	-	-	-	-	-	-1.15	5.09e-07	4.33e-06	Down
RchiOBHm_Chr2g0101941	-	-	-	-	2.64	9.01e-05	0.000547	Up	2.32	2.76e-05	0.000173	Up
RchiOBHm_Chr2g0101961	2.74	9.44e-07	1.45e-05	Up	-1.14	0.000851	0.00398	Down	1.53	0.0179	0.0524	Up
RchiOBHm_Chr2g0101971	1.16	0.000183	0.00167	Up	-1.64	8.56e-17	3.28e-15	Down	-	-	-	-
RchiOBHm_Chr2g0101981	4.59	9.35e-41	3e-38	Up	-1.49	5.59e-11	1.03e-09	Down	3.03	3.1e-20	1.08e-18	Up
RchiOBHm_Chr2g0102091	-1.89	0.0227	0.0934	Down	-	-	-	-	-2.23	0.00666	0.0227	Down
RchiOBHm_Chr2g0102121	2.04	8.36e-12	2.86e-10	Up	-	-	-	-	1.04	0.000355	0.00172	Up
RchiOBHm_Chr2g0102141	-3.05	1.46e-10	4.22e-09	Down	-3.52	1.59e-06	1.4e-05	Down	-6.62	3.09e-69	1.34e-66	Down
RchiOBHm_Chr2g0102181	-	-	-	-	-1.37	2.99e-10	4.88e-09	Down	-	-	-	-
RchiOBHm_Chr2g0102221	-	-	-	-	2.27	1.3e-05	9.5e-05	Up	2.56	1.8e-06	1.4e-05	Up
RchiOBHm_Chr2g0102431	-1.07	0.000596	0.00468	Down	-	-	-	-	-	-	-	-
RchiOBHm_Chr2g0102481	-	-	-	-	-2.37	0.0158	0.0479	Down	-	-	-	-
RchiOBHm_Chr2g0102591	-4.06	6.57e-24	7.06e-22	Down	-	-	-	-	-3.59	1.19e-21	4.62e-20	Down
RchiOBHm_Chr2g0102721	2.71	0.00505	0.028	Up	-1.97	0.0447	0.112	Down	-	-	-	-
RchiOBHm_Chr2g0102751	-	-	-	-	-	-	-	-	1.09	5.21e-06	3.75e-05	Up
RchiOBHm_Chr2g0102761	2.82	4.44e-30	7.8e-28	Up	-	-	-	-	2.06	7.86e-20	2.65e-18	Up
RchiOBHm_Chr2g0102791	1.36	7.11e-11	2.16e-09	Up	-	-	-	-	-	-	-	-
RchiOBHm_Chr2g0102811	1.4	4.41e-07	7.25e-06	Up	-	-	-	-	2.07	2.61e-12	4.27e-11	Up
RchiOBHm_Chr2g0102821	-	-	-	-	-2.58	1.57e-26	1.36e-24	Down	-3.37	4.2e-55	1.08e-52	Down
RchiOBHm_Chr2g0102961	-	-	-	-	1.15	0.00361	0.0138	Up	-	-	-	-
RchiOBHm_Chr2g0102971	-	-	-	-	1.1	1.57e-08	1.94e-07	Up	1.46	5.84e-11	8.2e-10	Up
RchiOBHm_Chr2g0103081	3.63	0.0391	-	Up	-	-	-	-	-	-	-	-
RchiOBHm_Chr2g0103091	1.18	0.0057	0.031	Up	-	-	-	-	-	-	-	-
RchiOBHm_Chr2g0103121	1.01	7.39e-06	9.48e-05	Up	-	-	-	-	-	-	-	-
RchiOBHm_Chr2g0103141	-	-	-	-	-	-	-	-	1.1	4.19e-05	0.000251	Up
RchiOBHm_Chr2g0103161	-	-	-	-	1.68	3.73e-09	5.1e-08	Up	1.09	0.00144	0.00597	Up
RchiOBHm_Chr2g0103221	-4.11	9.46e-20	7.23e-18	Down	1.35	0.00358	0.0137	Up	-2.82	3.26e-14	6.53e-13	Down
RchiOBHm_Chr2g0103261	-	-	-	-	-	-	-	-	-1.75	3.4e-11	4.91e-10	Down
RchiOBHm_Chr2g0103291	-	-	-	-	1.19	0.000159	0.000906	Up	-	-	-	-
RchiOBHm_Chr2g0103311	-1.57	2.13e-18	1.45e-16	Down	-5.17	4.07e-45	8.48e-43	Down	-6.8	6.86e-83	4.83e-80	Down
RchiOBHm_Chr2g0103331	-3.28	0.0135	0.0621	Down	-	-	-	-	-	-	-	-
RchiOBHm_Chr2g0103341	-	-	-	-	-2.28	4.56e-39	7.71e-37	Down	-2.48	1.19e-24	5.54e-23	Down
RchiOBHm_Chr2g0103351	-	-	-	-	-3.93	4.26e-82	3.81e-79	Down	-3.72	5.64e-37	5.75e-35	Down
RchiOBHm_Chr2g0103361	4.33	5.59e-38	1.53e-35	Up	-	-	-	-	3.45	6.07e-25	2.89e-23	Up
RchiOBHm_Chr2g0103401	-	-	-	-	-	-	-	-	1.62	0.0165	0.0489	Up
RchiOBHm_Chr2g0103451	-	-	-	-	1.26	0.0234	0.0662	Up	1.3	0.00447	0.0161	Up
RchiOBHm_Chr2g0103541	-1.41	0.00588	0.0319	Down	-1.9	0.0185	0.0547	Down	-3.37	6.13e-07	5.14e-06	Down
RchiOBHm_Chr2g0103621	1.2	0.0364	0.133	Up	-	-	-	-	1.26	0.0207	0.0592	Up
RchiOBHm_Chr2g0103631	2.11	0.0404	0.143	Up	-	-	-	-	2.17	0.0429	0.108	Up
RchiOBHm_Chr2g0103721	-	-	-	-	3.89	0.021	0.0608	Up	-	-	-	-
RchiOBHm_Chr2g0103751	-	-	-	-	1.55	0.0206	0.0598	Up	1.88	0.000958	0.00417	Up
RchiOBHm_Chr2g0103851	-	-	-	-	-	-	-	-	2.57	0.00559	0.0195	Up
RchiOBHm_Chr2g0103861	-	-	-	-	3.12	0.0379	0.0981	Up	3.4	0.018	0.0527	Up
RchiOBHm_Chr2g0104001	-	-	-	-	1.12	0.00968	0.0318	Up	-	-	-	-
RchiOBHm_Chr2g0104051	-3.48	2.6e-20	2.07e-18	Down	1.48	1.62e-06	1.42e-05	Up	-2.05	5.31e-11	7.5e-10	Down
RchiOBHm_Chr2g0104061	4.8	0.00406	-	Up	-	-	-	-	4.94	0.00206	0.00818	Up
RchiOBHm_Chr2g0104121	-1.15	0.00119	0.00841	Down	1.48	4.14e-05	0.000272	Up	-	-	-	-
RchiOBHm_Chr2g0104441	-	-	-	-	1.42	0.00971	0.0319	Up	-	-	-	-
RchiOBHm_Chr2g0104521	1.64	0.0177	0.0769	Up	-	-	-	-	-	-	-	-
RchiOBHm_Chr2g0104621	-2.74	0.0278	0.109	Down	2.82	0.0193	0.0566	Up	-	-	-	-
RchiOBHm_Chr2g0104641	-	-	-	-	1.54	0.0161	0.0487	Up	-	-	-	-
RchiOBHm_Chr2g0104651	-	-	-	-	1.43	0.0303	0.0824	Up	1.51	0.0165	0.0491	Up
RchiOBHm_Chr2g0104791	1.39	6.65e-06	8.64e-05	Up	-2.12	7.3e-16	2.5e-14	Down	-	-	-	-
RchiOBHm_Chr2g0104811	4.16	4.16e-53	2.5e-50	Up	-	-	-	-	3.49	9.22e-45	1.4e-42	Up
RchiOBHm_Chr2g0104821	4.47	9.69e-17	5.56e-15	Up	-	-	-	-	3.5	2.37e-09	2.75e-08	Up
RchiOBHm_Chr2g0104831	-	-	-	-	2.46	0.0353	0.0929	Up	-	-	-	-
RchiOBHm_Chr2g0104991	1.43	1.77e-07	3.16e-06	Up	2.07	3.2e-17	1.29e-15	Up	3.44	6.89e-32	5.14e-30	Up
RchiOBHm_Chr2g0105011	-	-	-	-	-	-	-	-	1.2	1.47e-05	9.72e-05	Up
RchiOBHm_Chr2g0105031	1.82	0.0101	0.0492	Up	-	-	-	-	-	-	-	-
RchiOBHm_Chr2g0105081	-	-	-	-	-3.69	5.59e-67	3e-64	Down	-3.29	5.92e-25	2.83e-23	Down
RchiOBHm_Chr2g0105131	-	-	-	-	-2.35	3.51e-11	6.61e-10	Down	-2.85	1.4e-17	3.92e-16	Down
RchiOBHm_Chr2g0105181	2.3	5.02e-10	1.37e-08	Up	-1.58	2.45e-06	2.08e-05	Down	-	-	-	-
RchiOBHm_Chr2g0105291	1.88	9.36e-09	2.09e-07	Up	-1.17	3.88e-10	6.22e-09	Down	-	-	-	-
RchiOBHm_Chr2g0105301	-1.39	0.0228	0.0936	Down	-	-	-	-	-2.71	2.33e-05	0.000148	Down
RchiOBHm_Chr2g0105321	-	-	-	-	1.24	0.00601	0.0213	Up	1.64	0.000169	0.000891	Up
RchiOBHm_Chr2g0105351	-	-	-	-	-	-	-	-	-1.03	1.4e-05	9.28e-05	Down
RchiOBHm_Chr2g0105501	-	-	-	-	4.4	0.0183	-	Up	4.71	0.00775	0.0259	Up
RchiOBHm_Chr2g0105591	-	-	-	-	2.36	1.37e-15	4.53e-14	Up	2.66	1.62e-16	4.11e-15	Up
RchiOBHm_Chr2g0105601	1.56	6.15e-13	2.45e-11	Up	-	-	-	-	1.3	2.66e-09	3.07e-08	Up
RchiOBHm_Chr2g0105661	1.26	6.06e-12	2.12e-10	Up	-	-	-	-	-	-	-	-
RchiOBHm_Chr2g0105691	-	-	-	-	-	-	-	-	-1.08	2.08e-07	1.88e-06	Down
RchiOBHm_Chr2g0105701	-	-	-	-	1.34	3.65e-17	1.46e-15	Up	-	-	-	-
RchiOBHm_Chr2g0105711	-	-	-	-	1.39	0.000393	0.00202	Up	1.05	0.0101	0.0325	Up
RchiOBHm_Chr2g0105751	-	-	-	-	1.16	8.54e-05	0.000523	Up	-	-	-	-
RchiOBHm_Chr2g0105821	-1.17	0.0302	0.116	Down	-	-	-	-	-1.35	0.00386	0.0142	Down
RchiOBHm_Chr2g0105861	-	-	-	-	-	-	-	-	1.21	7.1e-05	0.000408	Up
RchiOBHm_Chr2g0105901	-	-	-	-	-1.16	5.94e-12	1.24e-10	Down	-	-	-	-
RchiOBHm_Chr2g0105991	1.5	1e-08	2.22e-07	Up	-1.53	2.82e-10	4.61e-09	Down	-	-	-	-
RchiOBHm_Chr2g0106071	-	-	-	-	-	-	-	-	3.77	0.019	0.0551	Up
RchiOBHm_Chr2g0106111	-	-	-	-	-1.08	0.0143	0.0441	Down	-1.27	0.00319	0.012	Down
RchiOBHm_Chr2g0106221	-	-	-	-	1.45	1.12e-15	3.74e-14	Up	1.8	4.31e-21	1.59e-19	Up
RchiOBHm_Chr2g0106231	-	-	-	-	-	-	-	-	-1.16	6.25e-07	5.23e-06	Down
RchiOBHm_Chr2g0106281	-	-	-	-	-	-	-	-	-1.1	4.38e-07	3.76e-06	Down
RchiOBHm_Chr2g0106331	-	-	-	-	-2.07	2.17e-12	4.84e-11	Down	-2.31	1.06e-15	2.46e-14	Down
RchiOBHm_Chr2g0106341	-	-	-	-	-1.75	4.56e-07	4.45e-06	Down	-1.7	1.06e-07	9.95e-07	Down
RchiOBHm_Chr2g0106361	-	-	-	-	1.18	3.48e-06	2.88e-05	Up	1.48	4e-10	5.09e-09	Up
RchiOBHm_Chr2g0106441	-	-	-	-	-	-	-	-	-1.08	0.000163	0.000864	Down
RchiOBHm_Chr2g0106461	1.66	0.000169	0.00155	Up	-	-	-	-	1.63	0.000277	0.00138	Up
RchiOBHm_Chr2g0106481	1.65	5.74e-10	1.54e-08	Up	-	-	-	-	-	-	-	-
RchiOBHm_Chr2g0106521	-	-	-	-	-1.53	0.00152	0.00657	Down	-1.81	9.04e-05	0.000508	Down
RchiOBHm_Chr2g0106541	-	-	-	-	-	-	-	-	-1.85	0.0103	0.033	Down
RchiOBHm_Chr2g0106581	1.1	1.57e-05	0.000186	Up	-	-	-	-	-	-	-	-
RchiOBHm_Chr2g0106611	-	-	-	-	1.3	8.37e-12	1.71e-10	Up	1.62	4.92e-15	1.08e-13	Up
RchiOBHm_Chr2g0106631	-	-	-	-	-1.43	0.00399	0.015	Down	-	-	-	-
RchiOBHm_Chr2g0106661	-	-	-	-	-	-	-	-	1.26	6.83e-07	5.69e-06	Up
RchiOBHm_Chr2g0106671	-	-	-	-	1.65	1.03e-16	3.91e-15	Up	1.97	8.69e-16	2.04e-14	Up
RchiOBHm_Chr2g0106691	-	-	-	-	2.59	0.0287	0.0788	Up	3.9	0.00188	0.00753	Up
RchiOBHm_Chr2g0106801	-2.24	0.034	0.127	Down	2.81	0.0357	0.0938	Up	-	-	-	-
RchiOBHm_Chr2g0106811	-	-	-	-	1.43	0.000303	0.00161	Up	1.1	0.00155	0.00635	Up
RchiOBHm_Chr2g0106911	-	-	-	-	-	-	-	-	1.04	0.0485	0.119	Up
RchiOBHm_Chr2g0106961	-	-	-	-	-1.41	1.19e-17	4.97e-16	Down	-1.33	5.61e-11	7.88e-10	Down
RchiOBHm_Chr2g0106991	-	-	-	-	-1.04	5.81e-06	4.61e-05	Down	-1.07	2.67e-05	0.000167	Down
RchiOBHm_Chr2g0107031	-	-	-	-	1.11	0.0251	0.0703	Up	-	-	-	-
RchiOBHm_Chr2g0107071	1.37	0.000953	0.00698	Up	2.11	3.09e-13	7.54e-12	Up	3.41	3.81e-36	3.76e-34	Up
RchiOBHm_Chr2g0107081	-2.17	0.0455	0.156	Down	2.31	0.0493	0.121	Up	-	-	-	-
RchiOBHm_Chr2g0107091	-2.06	0.03	0.115	Down	2.99	0.00107	0.00484	Up	-	-	-	-
RchiOBHm_Chr2g0107231	-1.09	0.000323	0.00275	Down	2	4.82e-10	7.6e-09	Up	-	-	-	-
RchiOBHm_Chr2g0107251	-	-	-	-	-	-	-	-	1.03	0.00103	0.00443	Up
RchiOBHm_Chr2g0107281	-	-	-	-	1.65	9.76e-19	4.51e-17	Up	1.48	5.52e-10	6.91e-09	Up
RchiOBHm_Chr2g0107291	-	-	-	-	1.93	1.25e-16	4.66e-15	Up	2.07	1.01e-13	1.94e-12	Up
RchiOBHm_Chr2g0107321	-	-	-	-	-1.83	3.27e-12	7.03e-11	Down	-1.54	2.92e-08	2.95e-07	Down
RchiOBHm_Chr2g0107351	-	-	-	-	1.92	2.99e-26	2.54e-24	Up	2.84	1.36e-56	3.87e-54	Up
RchiOBHm_Chr2g0107471	-	-	-	-	1.34	2.07e-05	0.000146	Up	-	-	-	-
RchiOBHm_Chr2g0107481	-	-	-	-	1.41	1.58e-05	0.000114	Up	1.66	0.000139	0.000749	Up
RchiOBHm_Chr2g0107561	-	-	-	-	1.25	1.46e-06	1.3e-05	Up	1.69	4.6e-10	5.79e-09	Up
RchiOBHm_Chr2g0107591	-1.12	0.000461	0.00375	Down	-	-	-	-	-	-	-	-
RchiOBHm_Chr2g0107611	-	-	-	-	-1.44	0.000515	0.00257	Down	-	-	-	-
RchiOBHm_Chr2g0107651	-	-	-	-	3.06	1.53e-33	2.15e-31	Up	2.83	2.59e-28	1.56e-26	Up
RchiOBHm_Chr2g0107741	-	-	-	-	-1.05	1.07e-09	1.59e-08	Down	-	-	-	-
RchiOBHm_Chr2g0107771	-	-	-	-	1.03	0.00192	0.00807	Up	-	-	-	-
RchiOBHm_Chr2g0107791	-	-	-	-	-	-	-	-	-1.37	0.0334	0.0879	Down
RchiOBHm_Chr2g0107911	-	-	-	-	-	-	-	-	-1.12	0.000304	0.0015	Down
RchiOBHm_Chr2g0107951	-	-	-	-	-	-	-	-	-1.02	4.57e-10	5.76e-09	Down
RchiOBHm_Chr2g0108031	-	-	-	-	1.63	2.66e-10	4.37e-09	Up	1.49	6.91e-08	6.67e-07	Up
RchiOBHm_Chr2g0108061	1.19	0.00165	0.0111	Up	-2.07	9.81e-09	1.26e-07	Down	-	-	-	-
RchiOBHm_Chr2g0108271	-	-	-	-	1.04	1.37e-05	9.96e-05	Up	-	-	-	-
RchiOBHm_Chr2g0108341	1.24	1.3e-05	0.000157	Up	-2.25	1.04e-41	1.88e-39	Down	-1.07	0.000195	0.00101	Down
RchiOBHm_Chr2g0108351	-	-	-	-	-1.02	1.34e-12	3.04e-11	Down	-	-	-	-
RchiOBHm_Chr2g0108401	-1.28	0.00998	0.0488	Down	-	-	-	-	-1.59	0.00212	0.00836	Down
RchiOBHm_Chr2g0108461	4.43	0.0142	-	Up	-	-	-	-	-	-	-	-
RchiOBHm_Chr2g0108541	-	-	-	-	-1.61	7.21e-06	5.61e-05	Down	-1.29	0.002	0.00796	Down
RchiOBHm_Chr2g0108661	-	-	-	-	-1.97	2.45e-05	0.00017	Down	-2.43	4.2e-06	3.08e-05	Down
RchiOBHm_Chr2g0108771	-1.34	0.0125	0.0582	Down	-	-	-	-	-1.19	0.0203	0.0583	Down
RchiOBHm_Chr2g0108831	-	-	-	-	-	-	-	-	1.04	0.000434	0.00206	Up
RchiOBHm_Chr2g0108871	-	-	-	-	1.2	3.79e-05	0.000251	Up	1.14	1.99e-05	0.000128	Up
RchiOBHm_Chr2g0109191	-	-	-	-	1.32	4.46e-10	7.08e-09	Up	-	-	-	-
RchiOBHm_Chr2g0109241	-	-	-	-	4.06	2.13e-95	3.42e-92	Up	4.45	1.2e-97	1.64e-94	Up
RchiOBHm_Chr2g0109261	-	-	-	-	1.6	1.13e-14	3.34e-13	Up	1.95	3.75e-18	1.09e-16	Up
RchiOBHm_Chr2g0109411	-	-	-	-	-	-	-	-	-1.26	9.04e-14	1.74e-12	Down
RchiOBHm_Chr2g0109431	-4.34	6.37e-05	0.000653	Down	-	-	-	-	-6.01	7.84e-06	5.48e-05	Down
RchiOBHm_Chr2g0109441	1.73	0.00862	0.0434	Up	2.04	6.11e-07	5.83e-06	Up	3.71	7.28e-14	1.41e-12	Up
RchiOBHm_Chr2g0109461	-2.42	0.00498	0.0277	Down	-	-	-	-	-	-	-	-
RchiOBHm_Chr2g0109471	-	-	-	-	1.56	0.000483	0.00243	Up	1.27	0.000771	0.00344	Up
RchiOBHm_Chr2g0109521	-	-	-	-	1.48	1.15e-09	1.7e-08	Up	1.31	3.9e-07	3.37e-06	Up
RchiOBHm_Chr2g0109591	-	-	-	-	-2.08	2.24e-10	3.74e-09	Down	-2.76	7.51e-15	1.6e-13	Down
RchiOBHm_Chr2g0109621	-1.82	0.00446	0.0253	Down	-	-	-	-	-2.34	0.000321	0.00157	Down
RchiOBHm_Chr2g0109641	-	-	-	-	-1.14	2.76e-09	3.85e-08	Down	-1.23	2.49e-07	2.22e-06	Down
RchiOBHm_Chr2g0109661	2.2	2.42e-10	6.86e-09	Up	-	-	-	-	1.29	0.000121	0.00066	Up
RchiOBHm_Chr2g0109721	-2.65	1.34e-29	2.29e-27	Down	-	-	-	-	-2.82	2.4e-34	2.13e-32	Down
RchiOBHm_Chr2g0109851	-	-	-	-	-1.4	3.84e-11	7.19e-10	Down	-	-	-	-
RchiOBHm_Chr2g0109941	-	-	-	-	1.38	0.000813	0.00382	Up	1.14	0.00232	0.00907	Up
RchiOBHm_Chr2g0110011	-	-	-	-	1.07	0.0113	0.0362	Up	-	-	-	-
RchiOBHm_Chr2g0110071	-	-	-	-	1.51	9.98e-09	1.28e-07	Up	1.25	0.000134	0.000723	Up
RchiOBHm_Chr2g0110251	-	-	-	-	1.84	0.0311	0.0841	Up	2.48	0.00612	0.0211	Up
RchiOBHm_Chr2g0110431	6.3	9.08e-40	2.67e-37	Up	-	-	-	-	5.4	6.85e-33	5.48e-31	Up
RchiOBHm_Chr2g0110471	-	-	-	-	-1.07	1.62e-07	1.7e-06	Down	-1.48	4.96e-08	4.86e-07	Down
RchiOBHm_Chr2g0110571	-	-	-	-	3.09	5.53e-06	4.4e-05	Up	3.76	1.32e-07	1.23e-06	Up
RchiOBHm_Chr2g0110701	-	-	-	-	-	-	-	-	-1.33	2.47e-10	3.22e-09	Down
RchiOBHm_Chr2g0110791	2.06	0.0129	0.06	Up	-	-	-	-	-	-	-	-
RchiOBHm_Chr2g0110841	-	-	-	-	-2.18	3.03e-06	2.54e-05	Down	-1.93	0.000173	0.000907	Down
RchiOBHm_Chr2g0110861	-	-	-	-	1.93	0.000208	0.00115	Up	1.75	0.000215	0.0011	Up
RchiOBHm_Chr2g0110901	-	-	-	-	2.31	0.000103	0.000617	Up	1.69	0.0025	0.00966	Up
RchiOBHm_Chr2g0111001	3.61	1.04e-31	2.03e-29	Up	-	-	-	-	3.01	4.12e-27	2.23e-25	Up
RchiOBHm_Chr2g0111151	1.05	0.0015	0.0102	Up	-	-	-	-	-	-	-	-
RchiOBHm_Chr2g0111181	-	-	-	-	-1.15	2.55e-07	2.6e-06	Down	-	-	-	-
RchiOBHm_Chr2g0111201	-	-	-	-	1.17	0.00613	0.0217	Up	-	-	-	-
RchiOBHm_Chr2g0111241	1.44	0.00851	0.043	Up	-	-	-	-	1.28	0.0144	0.0437	Up
RchiOBHm_Chr2g0111251	-	-	-	-	-	-	-	-	-1.38	8.98e-07	7.34e-06	Down
RchiOBHm_Chr2g0111261	-	-	-	-	-2.2	1.67e-21	9.74e-20	Down	-2.1	3.75e-12	6.04e-11	Down
RchiOBHm_Chr2g0111321	-	-	-	-	-	-	-	-	-1.27	2.09e-06	1.61e-05	Down
RchiOBHm_Chr2g0111371	-	-	-	-	1.67	0.0168	0.0505	Up	1.52	0.0231	0.0648	Up
RchiOBHm_Chr2g0111431	1.34	1.24e-08	2.69e-07	Up	-	-	-	-	-	-	-	-
RchiOBHm_Chr2g0111471	5.95	4.35e-06	5.85e-05	Up	-1.42	0.0242	0.0681	Down	4.46	0.0028	0.0107	Up
RchiOBHm_Chr2g0111581	-	-	-	-	1.69	0.00436	0.0162	Up	3.18	2.23e-12	3.7e-11	Up
RchiOBHm_Chr2g0111611	-	-	-	-	-	-	-	-	2.51	1.6e-06	1.26e-05	Up
RchiOBHm_Chr2g0111661	2.53	6.08e-30	1.06e-27	Up	-	-	-	-	3.03	4.64e-40	5.61e-38	Up
RchiOBHm_Chr2g0111771	-	-	-	-	-1.29	1.45e-05	0.000105	Down	-	-	-	-
RchiOBHm_Chr2g0111791	-	-	-	-	-1.95	0.000417	0.00214	Down	-1.9	0.000834	0.00369	Down
RchiOBHm_Chr2g0111921	-	-	-	-	-2.77	3.91e-33	5.39e-31	Down	-3.78	1.65e-55	4.39e-53	Down
RchiOBHm_Chr2g0111951	-	-	-	-	-3.24	9.53e-65	4.51e-62	Down	-2.82	5.23e-41	6.67e-39	Down
RchiOBHm_Chr2g0111971	-1.45	0.00858	0.0432	Down	-	-	-	-	-1.5	0.00639	0.0219	Down
RchiOBHm_Chr2g0112031	-	-	-	-	1.98	0.0181	0.0537	Up	-	-	-	-
RchiOBHm_Chr2g0112041	1.24	1.45e-06	2.15e-05	Up	-	-	-	-	-	-	-	-
RchiOBHm_Chr2g0112051	1.62	5.82e-33	1.29e-30	Up	-	-	-	-	2.05	1.61e-17	4.46e-16	Up
RchiOBHm_Chr2g0112101	-	-	-	-	1.61	9.69e-11	1.72e-09	Up	2.25	4.69e-16	1.13e-14	Up
RchiOBHm_Chr2g0112251	2.57	2.22e-06	3.16e-05	Up	-2.08	5.74e-05	0.000364	Down	-	-	-	-
RchiOBHm_Chr2g0112261	-	-	-	-	-2.75	1.16e-25	9.34e-24	Down	-2.86	1.94e-27	1.07e-25	Down
RchiOBHm_Chr2g0112271	2.9	5.2e-10	1.41e-08	Up	-	-	-	-	2.13	7.8e-06	5.47e-05	Up
RchiOBHm_Chr2g0112381	1.16	0.000125	0.0012	Up	-	-	-	-	1.98	2.53e-11	3.7e-10	Up
RchiOBHm_Chr2g0112431	1.84	6.33e-08	1.23e-06	Up	-	-	-	-	-	-	-	-
RchiOBHm_Chr2g0112461	1.01	3.24e-05	0.000354	Up	-	-	-	-	1.14	4.61e-06	3.35e-05	Up
RchiOBHm_Chr2g0112481	3.42	0.000966	0.00705	Up	-	-	-	-	2.57	0.00983	0.0317	Up
RchiOBHm_Chr2g0112491	1.24	0.0449	0.155	Up	1.31	0.00717	0.0248	Up	2.49	2.77e-07	2.46e-06	Up
RchiOBHm_Chr2g0112631	-	-	-	-	-	-	-	-	-1.2	0.00336	0.0126	Down
RchiOBHm_Chr2g0112781	-	-	-	-	-	-	-	-	1.23	0.0166	0.0491	Up
RchiOBHm_Chr2g0112811	2.59	0.000158	0.00147	Up	-	-	-	-	2.29	0.00182	0.00733	Up
RchiOBHm_Chr2g0112881	-	-	-	-	1.32	0.000594	0.00291	Up	1.43	0.000706	0.00319	Up
RchiOBHm_Chr2g0112891	-	-	-	-	1.45	0.000182	0.00103	Up	1.18	0.00364	0.0134	Up
RchiOBHm_Chr2g0113011	1.16	0.0153	0.0686	Up	-	-	-	-	1.51	0.00299	0.0113	Up
RchiOBHm_Chr2g0113041	-	-	-	-	-	-	-	-	-1.07	0.000184	0.000962	Down
RchiOBHm_Chr2g0113071	-	-	-	-	-	-	-	-	-3.98	0.0273	0.0745	Down
RchiOBHm_Chr2g0113151	-	-	-	-	-	-	-	-	-1.03	0.000685	0.0031	Down
RchiOBHm_Chr2g0113461	-	-	-	-	2.6	0.0195	0.057	Up	-	-	-	-
RchiOBHm_Chr2g0113471	-	-	-	-	-1.18	0.000196	0.0011	Down	-1.22	0.00122	0.00517	Down
RchiOBHm_Chr2g0113481	-	-	-	-	4.98	1.33e-10	2.3e-09	Up	4.64	8.06e-11	1.1e-09	Up
RchiOBHm_Chr2g0113571	-	-	-	-	-1.09	1.37e-07	1.46e-06	Down	-	-	-	-
RchiOBHm_Chr2g0113631	-2.35	0.0309	0.118	Down	2.92	0.00723	0.025	Up	-	-	-	-
RchiOBHm_Chr2g0113741	-	-	-	-	-	-	-	-	1.03	0.00323	0.0122	Up
RchiOBHm_Chr2g0114281	1.45	0.0373	0.135	Up	-	-	-	-	-	-	-	-
RchiOBHm_Chr2g0114381	-	-	-	-	1.18	0.0314	0.0847	Up	-	-	-	-
RchiOBHm_Chr2g0114441	-	-	-	-	-	-	-	-	-1.26	6.98e-12	1.09e-10	Down
RchiOBHm_Chr2g0114481	-	-	-	-	-	-	-	-	-1.14	0.000206	0.00106	Down
RchiOBHm_Chr2g0114501	-	-	-	-	1.17	0.0168	0.0505	Up	-	-	-	-
RchiOBHm_Chr2g0114511	-	-	-	-	1.63	2.48e-09	3.47e-08	Up	1.64	7.67e-12	1.19e-10	Up
RchiOBHm_Chr2g0114521	1.79	1.92e-08	4.06e-07	Up	1.04	4.5e-06	3.63e-05	Up	2.78	1.1e-20	3.94e-19	Up
RchiOBHm_Chr2g0114541	-1.27	6.86e-11	2.08e-09	Down	-	-	-	-	-2.29	1.06e-25	5.32e-24	Down
RchiOBHm_Chr2g0114731	-	-	-	-	-	-	-	-	-3.97	0.0303	0.0811	Down
RchiOBHm_Chr2g0114891	-	-	-	-	1.19	1.36e-05	9.91e-05	Up	1.42	7.99e-08	7.65e-07	Up
RchiOBHm_Chr2g0114901	-	-	-	-	-	-	-	-	-1.13	0.0213	0.0606	Down
RchiOBHm_Chr2g0114921	1.52	1.51e-05	0.00018	Up	-	-	-	-	-	-	-	-
RchiOBHm_Chr2g0115011	3.64	9.67e-21	8.06e-19	Up	-	-	-	-	2.86	1.43e-14	2.96e-13	Up
RchiOBHm_Chr2g0115021	1.15	1.36e-07	2.48e-06	Up	1.25	1.35e-07	1.45e-06	Up	2.34	8.66e-20	2.91e-18	Up
RchiOBHm_Chr2g0115041	-	-	-	-	-1.17	2.58e-10	4.25e-09	Down	-1.09	5.16e-08	5.05e-07	Down
RchiOBHm_Chr2g0115121	-	-	-	-	-1.31	8.52e-10	1.29e-08	Down	-	-	-	-
RchiOBHm_Chr2g0115151	11.68	7.32e-22	6.62e-20	Up	-1.68	2.52e-10	4.16e-09	Down	9.94	2.64e-16	6.5e-15	Up
RchiOBHm_Chr2g0115201	-1.02	0.00852	0.043	Down	-	-	-	-	-	-	-	-
RchiOBHm_Chr2g0115241	-	-	-	-	-	-	-	-	-1.54	1.13e-09	1.37e-08	Down
RchiOBHm_Chr2g0115271	-	-	-	-	1.02	2.4e-10	3.97e-09	Up	-	-	-	-
RchiOBHm_Chr2g0115361	-1.11	0.00439	0.025	Down	-	-	-	-	-	-	-	-
RchiOBHm_Chr2g0115431	-	-	-	-	-	-	-	-	3.01	0.0168	0.0497	Up
RchiOBHm_Chr2g0115441	1.27	0.00559	0.0305	Up	-	-	-	-	-	-	-	-
RchiOBHm_Chr2g0115511	-	-	-	-	-1.6	2.69e-14	7.58e-13	Down	-1.14	7.04e-05	0.000405	Down
RchiOBHm_Chr2g0115661	-	-	-	-	-	-	-	-	1.57	0.00195	0.00777	Up
RchiOBHm_Chr2g0115721	-	-	-	-	-	-	-	-	1.45	0.042	0.106	Up
RchiOBHm_Chr2g0115841	2.4	1.76e-05	0.000205	Up	-	-	-	-	3.16	2.42e-15	5.46e-14	Up
RchiOBHm_Chr2g0115911	-	-	-	-	1.7	4.83e-05	0.000312	Up	2.43	1.14e-09	1.38e-08	Up
RchiOBHm_Chr2g0115931	-	-	-	-	-	-	-	-	-1.2	3.76e-11	5.38e-10	Down
RchiOBHm_Chr2g0116131	-	-	-	-	-	-	-	-	-1.08	6.27e-07	5.25e-06	Down
RchiOBHm_Chr2g0116161	-	-	-	-	2.16	1.45e-33	2.05e-31	Up	1.55	9.38e-13	1.63e-11	Up
RchiOBHm_Chr2g0116211	-3.93	0.0279	-	Down	-	-	-	-	-	-	-	-
RchiOBHm_Chr2g0116271	-3.52	0.0215	0.0898	Down	-	-	-	-	-4.64	0.00378	0.0139	Down
RchiOBHm_Chr2g0116351	1.74	2.86e-08	5.84e-07	Up	-1.12	2.48e-09	3.47e-08	Down	-	-	-	-
RchiOBHm_Chr2g0116361	-	-	-	-	1.38	2.62e-12	5.75e-11	Up	1.38	2.9e-07	2.56e-06	Up
RchiOBHm_Chr2g0116371	-	-	-	-	-1.65	5.76e-30	6.41e-28	Down	-2.2	2.79e-29	1.79e-27	Down
RchiOBHm_Chr2g0116391	-	-	-	-	-	-	-	-	1.17	2.61e-13	4.82e-12	Up
RchiOBHm_Chr2g0116401	-	-	-	-	1.08	5.03e-06	4.03e-05	Up	1.63	6.54e-12	1.03e-10	Up
RchiOBHm_Chr2g0116611	-	-	-	-	-	-	-	-	1.27	3.42e-06	2.54e-05	Up
RchiOBHm_Chr2g0116631	-	-	-	-	1.38	2.96e-15	9.41e-14	Up	1.33	1.17e-10	1.57e-09	Up
RchiOBHm_Chr2g0116781	5.51	3.63e-16	2.01e-14	Up	-1.45	6.85e-05	0.000427	Down	4	1.12e-07	1.05e-06	Up
RchiOBHm_Chr2g0116881	-	-	-	-	1.91	0.00248	0.0101	Up	1.46	0.00514	0.0181	Up
RchiOBHm_Chr2g0116921	-	-	-	-	-	-	-	-	1.61	0.0124	0.0386	Up
RchiOBHm_Chr2g0116951	3.07	1.6e-06	2.36e-05	Up	-1.23	0.0229	0.0653	Down	1.79	0.022	0.0621	Up
RchiOBHm_Chr2g0116981	-	-	-	-	1.12	0.0256	0.0715	Up	-	-	-	-
RchiOBHm_Chr2g0117061	3.05	1.94e-07	3.44e-06	Up	-1.37	0.00647	0.0227	Down	1.62	0.0244	0.0679	Up
RchiOBHm_Chr2g0117081	-2.14	1.6e-06	2.35e-05	Down	-3.56	2.55e-06	2.16e-05	Down	-5.76	3.07e-40	3.73e-38	Down
RchiOBHm_Chr2g0117211	-	-	-	-	3.47	1.89e-08	2.3e-07	Up	3.61	5.32e-09	5.88e-08	Up
RchiOBHm_Chr2g0117231	-	-	-	-	-	-	-	-	-1.23	2.01e-16	5.03e-15	Down
RchiOBHm_Chr2g0117341	-4.41	5.02e-19	3.56e-17	Down	-3.17	0.000267	0.00144	Down	-7.62	2.52e-64	9.36e-62	Down
RchiOBHm_Chr2g0117391	-	-	-	-	-	-	-	-	-1.08	0.0127	0.0395	Down
RchiOBHm_Chr2g0117521	3.2	3.11e-05	0.000342	Up	-2.92	7.37e-07	6.93e-06	Down	-	-	-	-
RchiOBHm_Chr2g0117531	10.98	1.63e-37	4.35e-35	Up	-	-	-	-	10.53	1.58e-126	5.13e-123	Up
RchiOBHm_Chr2g0117881	-	-	-	-	1.19	0.00162	0.00696	Up	1.07	0.0116	0.0365	Up
RchiOBHm_Chr2g0117891	-	-	-	-	1.18	0.0126	0.0397	Up	-	-	-	-
RchiOBHm_Chr2g0118101	-	-	-	-	4.54	5.27e-33	7.14e-31	Up	4.85	2.74e-32	2.12e-30	Up
RchiOBHm_Chr2g0118211	-	-	-	-	2.37	5.18e-05	0.000332	Up	2.29	9.79e-05	0.000547	Up
RchiOBHm_Chr2g0118321	-	-	-	-	2.39	0.00598	0.0213	Up	-	-	-	-
RchiOBHm_Chr2g0118471	5.12	0.000984	0.00715	Up	-	-	-	-	-	-	-	-
RchiOBHm_Chr2g0118611	-	-	-	-	-	-	-	-	-1.17	0.0016	0.00655	Down
RchiOBHm_Chr2g0118741	-1.45	0.00129	0.00899	Down	1.79	1.62e-05	0.000117	Up	-	-	-	-
RchiOBHm_Chr2g0118751	-2.66	0.0207	0.0872	Down	3.01	0.0128	0.0402	Up	-	-	-	-
RchiOBHm_Chr2g0118771	-1.58	0.0139	0.0635	Down	1.78	0.00819	0.0278	Up	-	-	-	-
RchiOBHm_Chr2g0118901	-	-	-	-	2.36	0.000395	0.00203	Up	2.67	1.98e-05	0.000128	Up
RchiOBHm_Chr2g0119191	-	-	-	-	1.33	0.0224	0.064	Up	-	-	-	-
RchiOBHm_Chr2g0119231	-	-	-	-	1.76	2.53e-11	4.87e-10	Up	2.61	1.27e-17	3.56e-16	Up
RchiOBHm_Chr2g0119291	-2.1	0.00104	0.00754	Down	2.71	0.00166	0.00711	Up	-	-	-	-
RchiOBHm_Chr2g0119351	-	-	-	-	1.55	2.15e-05	0.00015	Up	1.76	1.2e-05	8.08e-05	Up
RchiOBHm_Chr2g0119411	2.79	0.00792	0.0406	Up	-	-	-	-	-	-	-	-
RchiOBHm_Chr2g0119591	-1.03	0.0189	0.0812	Down	-	-	-	-	-1.85	0.00226	0.00884	Down
RchiOBHm_Chr2g0119621	-	-	-	-	1.59	3.95e-06	3.23e-05	Up	1.27	0.000112	0.000617	Up
RchiOBHm_Chr2g0119681	-2.69	9.27e-14	4.11e-12	Down	-	-	-	-	-1.86	2.57e-09	2.96e-08	Down
RchiOBHm_Chr2g0119701	-	-	-	-	-3.96	0.0464	-	Down	-5.01	0.0012	0.0051	Down
RchiOBHm_Chr2g0119731	-	-	-	-	-	-	-	-	-1.05	3.08e-08	3.11e-07	Down
RchiOBHm_Chr2g0119881	-	-	-	-	-	-	-	-	-1.23	4.38e-15	9.61e-14	Down
RchiOBHm_Chr2g0119901	-	-	-	-	1.64	0.00843	0.0284	Up	3.14	2.67e-05	0.000167	Up
RchiOBHm_Chr2g0119911	-	-	-	-	-1.69	1.86e-14	5.36e-13	Down	-2.2	3.06e-15	6.81e-14	Down
RchiOBHm_Chr2g0119981	-	-	-	-	1.25	0.00377	0.0143	Up	-	-	-	-
RchiOBHm_Chr2g0120071	-	-	-	-	1.36	0.0439	0.11	Up	-	-	-	-
RchiOBHm_Chr2g0120101	2.04	4.92e-09	1.14e-07	Up	-	-	-	-	1.18	0.000424	0.00202	Up
RchiOBHm_Chr2g0120111	-	-	-	-	-	-	-	-	1.07	0.0243	0.0676	Up
RchiOBHm_Chr2g0120121	-	-	-	-	-	-	-	-	2.48	0.00885	0.029	Up
RchiOBHm_Chr2g0120131	1.5	3.7e-06	5.07e-05	Up	-	-	-	-	-	-	-	-
RchiOBHm_Chr2g0120151	-1.49	2.06e-06	2.95e-05	Down	-	-	-	-	-1.99	1.3e-07	1.2e-06	Down
RchiOBHm_Chr2g0120181	-	-	-	-	1.85	0.00147	0.00638	Up	2.23	2.44e-05	0.000155	Up
RchiOBHm_Chr2g0120311	-	-	-	-	-	-	-	-	1.2	3.35e-06	2.5e-05	Up
RchiOBHm_Chr2g0120351	-	-	-	-	-	-	-	-	-1.56	5.41e-10	6.78e-09	Down
RchiOBHm_Chr2g0120421	-	-	-	-	-	-	-	-	4.02	0.0403	0.103	Up
RchiOBHm_Chr2g0120531	3.09	4.89e-25	5.8e-23	Up	1.57	1.18e-10	2.06e-09	Up	4.6	2.41e-46	3.95e-44	Up
RchiOBHm_Chr2g0120561	1.61	0.0383	0.138	Up	1.63	0.00419	0.0157	Up	3.18	3.66e-07	3.18e-06	Up
RchiOBHm_Chr2g0120581	4.5	0.00519	0.0287	Up	-	-	-	-	-	-	-	-
RchiOBHm_Chr2g0120621	-1.92	0.000617	0.00481	Down	-	-	-	-	-3.34	4.93e-08	4.84e-07	Down
RchiOBHm_Chr2g0120671	1.33	5.41e-05	0.000561	Up	-1.95	2.35e-09	3.31e-08	Down	-	-	-	-
RchiOBHm_Chr2g0120681	3.47	0.00154	0.0104	Up	-	-	-	-	4.43	2.68e-05	0.000168	Up
RchiOBHm_Chr2g0120781	-	-	-	-	-1.67	1.76e-13	4.48e-12	Down	-	-	-	-
RchiOBHm_Chr2g0120831	1.17	0.000201	0.00181	Up	-	-	-	-	-	-	-	-
RchiOBHm_Chr2g0120841	-	-	-	-	1.51	0.00489	0.0179	Up	1.22	0.0126	0.0392	Up
RchiOBHm_Chr2g0120861	3.01	0.0447	0.154	Up	-	-	-	-	-	-	-	-
RchiOBHm_Chr2g0120881	1.24	6.69e-09	1.52e-07	Up	-	-	-	-	-	-	-	-
RchiOBHm_Chr2g0120891	-	-	-	-	1.76	4.31e-09	5.86e-08	Up	1.03	0.00229	0.00895	Up
RchiOBHm_Chr2g0120931	2.76	0.0219	0.0909	Up	-	-	-	-	3.97	0.00017	0.000897	Up
RchiOBHm_Chr2g0120941	2.87	7.51e-08	1.44e-06	Up	1.37	0.000565	0.00279	Up	4.18	1.37e-16	3.51e-15	Up
RchiOBHm_Chr2g0120971	-	-	-	-	-	-	-	-	3.51	0.0133	0.0411	Up
RchiOBHm_Chr2g0121051	2.7	5.06e-10	1.38e-08	Up	1.33	0.000656	0.00317	Up	3.96	2.52e-16	6.23e-15	Up
RchiOBHm_Chr2g0121081	7.91	7.27e-14	3.26e-12	Up	-2.64	1.09e-16	4.12e-15	Down	5.2	4.98e-06	3.59e-05	Up
RchiOBHm_Chr2g0121151	-	-	-	-	-	-	-	-	1.58	1.57e-05	0.000104	Up
RchiOBHm_Chr2g0121181	2.74	0.0297	0.114	Up	-	-	-	-	3.68	0.000564	0.00261	Up
RchiOBHm_Chr2g0121211	-	-	-	-	3.63	0.00583	0.0208	Up	2.9	0.01	0.0322	Up
RchiOBHm_Chr2g0121301	2.54	0.0411	0.145	Up	-	-	-	-	-	-	-	-
RchiOBHm_Chr2g0121511	1.38	0.0255	0.102	Up	-	-	-	-	-	-	-	-
RchiOBHm_Chr2g0121551	1.5	0.0293	0.113	Up	-	-	-	-	1.92	0.00177	0.00715	Up
RchiOBHm_Chr2g0121601	7.77	1.96e-09	4.84e-08	Up	-1.55	1.16e-15	3.89e-14	Down	6.16	1.79e-06	1.4e-05	Up
RchiOBHm_Chr2g0121751	-	-	-	-	-	-	-	-	-1.08	0.000316	0.00155	Down
RchiOBHm_Chr2g0121851	-	-	-	-	1.53	4.4e-07	4.31e-06	Up	1.09	1.73e-05	0.000113	Up
RchiOBHm_Chr2g0121931	-	-	-	-	-	-	-	-	1.22	1.21e-05	8.17e-05	Up
RchiOBHm_Chr2g0121941	-	-	-	-	1.59	9.65e-05	0.000582	Up	1.1	0.00618	0.0213	Up
RchiOBHm_Chr2g0121991	-	-	-	-	-3.02	2.03e-06	1.75e-05	Down	-2.72	2.06e-10	2.72e-09	Down
RchiOBHm_Chr2g0122041	3.21	0.0305	0.116	Up	-	-	-	-	-	-	-	-
RchiOBHm_Chr2g0122171	4.2	1.09e-27	1.59e-25	Up	-	-	-	-	3.38	9.54e-20	3.18e-18	Up
RchiOBHm_Chr2g0122311	-	-	-	-	-	-	-	-	1.7	1.76e-05	0.000115	Up
RchiOBHm_Chr2g0122431	4.4	1.53e-10	4.43e-09	Up	-	-	-	-	3.48	2.27e-06	1.74e-05	Up
RchiOBHm_Chr2g0122491	-	-	-	-	-4.77	0.0164	0.0495	Down	-	-	-	-
RchiOBHm_Chr2g0122791	-1.31	3.85e-10	1.06e-08	Down	-	-	-	-	-1.59	3.78e-14	7.5e-13	Down
RchiOBHm_Chr2g0122851	-1.96	0.00119	0.00839	Down	-	-	-	-	-	-	-	-
RchiOBHm_Chr2g0122871	-	-	-	-	1.66	9.31e-20	4.73e-18	Up	1.33	7.51e-09	8.17e-08	Up
RchiOBHm_Chr2g0122911	-1.87	2.64e-05	0.000297	Down	-2.12	7.77e-05	0.000479	Down	-4.05	9.61e-18	2.71e-16	Down
RchiOBHm_Chr2g0122951	-	-	-	-	-	-	-	-	3.53	0.0374	0.0968	Up
RchiOBHm_Chr2g0123131	-	-	-	-	-	-	-	-	-1.57	1.44e-07	1.33e-06	Down
RchiOBHm_Chr2g0123301	5.12	6.25e-63	6.54e-60	Up	-	-	-	-	4.54	2.81e-65	1.08e-62	Up
RchiOBHm_Chr2g0123391	-4.86	1.69e-35	4.28e-33	Down	-1.49	0.00219	0.00904	Down	-6.4	2.92e-42	3.98e-40	Down
RchiOBHm_Chr2g0123451	-	-	-	-	-	-	-	-	1.42	0.00564	0.0197	Up
RchiOBHm_Chr2g0123461	1.13	0.000575	0.00454	Up	-	-	-	-	1.21	9.76e-05	0.000545	Up
RchiOBHm_Chr2g0123571	-	-	-	-	-	-	-	-	3.31	9.79e-15	2.07e-13	Up
RchiOBHm_Chr2g0123611	-1.32	2.02e-07	3.56e-06	Down	-	-	-	-	-1.28	4.12e-08	4.1e-07	Down
RchiOBHm_Chr2g0123681	-1.87	0.000862	0.00639	Down	-	-	-	-	-2.73	1.13e-05	7.65e-05	Down
RchiOBHm_Chr2g0123721	-	-	-	-	-1.23	0.0288	0.0789	Down	-	-	-	-
RchiOBHm_Chr2g0123751	-	-	-	-	-1.6	0.000302	0.0016	Down	-	-	-	-
RchiOBHm_Chr2g0123781	-	-	-	-	-	-	-	-	3.82	0.00381	0.014	Up
RchiOBHm_Chr2g0124231	-	-	-	-	1.52	0.000681	0.00328	Up	1.04	0.00259	0.00998	Up
RchiOBHm_Chr2g0124241	1.27	5.25e-17	3.12e-15	Up	-	-	-	-	1.85	5.61e-21	2.05e-19	Up
RchiOBHm_Chr2g0124281	-	-	-	-	1.24	0.00211	0.00874	Up	1.12	0.00744	0.025	Up
RchiOBHm_Chr2g0124291	-	-	-	-	1.25	7.34e-08	8.18e-07	Up	-	-	-	-
RchiOBHm_Chr2g0124301	-	-	-	-	-1.35	0.00845	0.0284	Down	-	-	-	-
RchiOBHm_Chr2g0124321	-	-	-	-	-1.15	0.00984	0.0323	Down	-1.34	0.00252	0.00974	Down
RchiOBHm_Chr2g0124401	-	-	-	-	2.32	7.5e-26	6.18e-24	Up	1.71	1.99e-16	4.99e-15	Up
RchiOBHm_Chr2g0124411	-	-	-	-	2.64	1.19e-12	2.72e-11	Up	1.63	1.78e-10	2.36e-09	Up
RchiOBHm_Chr2g0124451	-1.36	0.0436	0.152	Down	2.82	5.87e-07	5.62e-06	Up	1.39	0.00215	0.00846	Up
RchiOBHm_Chr2g0124461	-3.01	2.55e-07	4.42e-06	Down	3.61	4.66e-14	1.27e-12	Up	-	-	-	-
RchiOBHm_Chr2g0124471	-	-	-	-	-	-	-	-	1.05	4.8e-05	0.000285	Up
RchiOBHm_Chr2g0124491	-	-	-	-	1.15	0.00941	0.031	Up	1.29	0.00106	0.00456	Up
RchiOBHm_Chr2g0124501	-	-	-	-	2.17	0.0088	0.0294	Up	-	-	-	-
RchiOBHm_Chr2g0124531	-1.18	1.72e-05	0.000201	Down	3.54	5.98e-40	1.03e-37	Up	2.3	2.17e-20	7.64e-19	Up
RchiOBHm_Chr2g0124551	-	-	-	-	3.52	0.0015	0.00651	Up	1.3	0.0497	0.122	Up
RchiOBHm_Chr2g0124561	-	-	-	-	2.36	5.62e-07	5.4e-06	Up	1.58	1.84e-05	0.000119	Up
RchiOBHm_Chr2g0124651	-	-	-	-	-1.02	0.00197	0.00824	Down	-1.71	3.1e-08	3.12e-07	Down
RchiOBHm_Chr2g0124691	-	-	-	-	-3.52	2.36e-22	1.46e-20	Down	-3.21	1.85e-21	7.01e-20	Down
RchiOBHm_Chr2g0124701	4.94	3.55e-39	1.02e-36	Up	-	-	-	-	4.08	1.57e-29	1.01e-27	Up
RchiOBHm_Chr2g0124811	1.64	9.56e-09	2.13e-07	Up	-	-	-	-	-	-	-	-
RchiOBHm_Chr2g0124821	-	-	-	-	1.36	6.3e-16	2.16e-14	Up	-	-	-	-
RchiOBHm_Chr2g0124891	-	-	-	-	1.89	2.71e-06	2.29e-05	Up	2.64	2.28e-14	4.63e-13	Up
RchiOBHm_Chr2g0125021	-	-	-	-	-	-	-	-	-1.35	0.000101	0.000563	Down
RchiOBHm_Chr2g0125031	-	-	-	-	-	-	-	-	-2.05	0.00753	0.0252	Down
RchiOBHm_Chr2g0125041	-	-	-	-	-1.14	2.54e-11	4.88e-10	Down	-1.45	4.08e-11	5.82e-10	Down
RchiOBHm_Chr2g0125081	-	-	-	-	-1.34	5.61e-07	5.39e-06	Down	-1.34	1.99e-06	1.55e-05	Down
RchiOBHm_Chr2g0125351	-	-	-	-	1.37	0.000169	0.000961	Up	1.93	2e-07	1.8e-06	Up
RchiOBHm_Chr2g0125421	-	-	-	-	2.03	0.0022	0.00908	Up	2.3	0.000239	0.00121	Up
RchiOBHm_Chr2g0125511	-	-	-	-	-1.81	1.37e-11	2.72e-10	Down	-	-	-	-
RchiOBHm_Chr2g0125581	-1.27	6.11e-06	8.01e-05	Down	-1.39	1.01e-08	1.3e-07	Down	-2.72	1.44e-22	5.87e-21	Down
RchiOBHm_Chr2g0125591	-1.03	0.0166	0.0734	Down	-	-	-	-	-2.05	6.34e-06	4.5e-05	Down
RchiOBHm_Chr2g0125651	-	-	-	-	1.12	0.0474	0.117	Up	-	-	-	-
RchiOBHm_Chr2g0126071	-	-	-	-	-	-	-	-	-1.04	0.0036	0.0133	Down
RchiOBHm_Chr2g0126111	-	-	-	-	1.74	2.12e-08	2.57e-07	Up	1.43	0.000282	0.0014	Up
RchiOBHm_Chr2g0126191	-	-	-	-	1.08	0.00117	0.00525	Up	1.16	0.000605	0.00279	Up
RchiOBHm_Chr2g0126211	-	-	-	-	-1.38	2.17e-08	2.61e-07	Down	-	-	-	-
RchiOBHm_Chr2g0126231	-1.81	0.00473	0.0266	Down	-	-	-	-	-	-	-	-
RchiOBHm_Chr2g0126241	-1.54	7.8e-06	9.92e-05	Down	-2.09	1.14e-08	1.44e-07	Down	-3.69	1.44e-20	5.12e-19	Down
RchiOBHm_Chr2g0126301	-	-	-	-	1.78	7.3e-06	5.67e-05	Up	1.82	1.07e-07	1e-06	Up
RchiOBHm_Chr2g0126321	-	-	-	-	1.23	1.11e-08	1.42e-07	Up	1.63	2.38e-11	3.49e-10	Up
RchiOBHm_Chr2g0126351	-	-	-	-	-1.7	5.03e-07	4.88e-06	Down	-2.07	7.33e-11	1.01e-09	Down
RchiOBHm_Chr2g0126411	-3.18	1.56e-10	4.49e-09	Down	-	-	-	-	-3.37	1.48e-12	2.51e-11	Down
RchiOBHm_Chr2g0126481	2.5	8.5e-31	1.56e-28	Up	-	-	-	-	1.58	5.45e-12	8.65e-11	Up
RchiOBHm_Chr2g0126531	-	-	-	-	1.2	3.97e-06	3.25e-05	Up	1.05	5.72e-05	0.000334	Up
RchiOBHm_Chr2g0126551	-	-	-	-	1.89	1.21e-20	6.6e-19	Up	2.25	7.37e-21	2.67e-19	Up
RchiOBHm_Chr2g0126631	-	-	-	-	-1.49	6.44e-10	9.95e-09	Down	-2.06	1.32e-16	3.39e-15	Down
RchiOBHm_Chr2g0126731	-	-	-	-	-	-	-	-	1.02	3.71e-08	3.71e-07	Up
RchiOBHm_Chr2g0126781	2.25	9.87e-09	2.19e-07	Up	-1.44	1.55e-09	2.26e-08	Down	-	-	-	-
RchiOBHm_Chr2g0126901	-	-	-	-	-3.32	6.4e-14	1.72e-12	Down	-3.76	1.19e-17	3.35e-16	Down
RchiOBHm_Chr2g0127101	1.23	0.0201	0.0851	Up	-	-	-	-	-	-	-	-
RchiOBHm_Chr2g0127121	1.37	0.0381	0.137	Up	2.4	5.41e-09	7.24e-08	Up	3.71	5.88e-15	1.28e-13	Up
RchiOBHm_Chr2g0127131	-	-	-	-	5.52	0.000225	0.00124	Up	5.82	5.11e-05	0.0003	Up
RchiOBHm_Chr2g0127161	-	-	-	-	1.59	2.24e-08	2.7e-07	Up	1.55	2.31e-09	2.69e-08	Up
RchiOBHm_Chr2g0127601	-	-	-	-	1.09	0.00346	0.0133	Up	-	-	-	-
RchiOBHm_Chr2g0127611	-	-	-	-	1.43	4.76e-09	6.42e-08	Up	-	-	-	-
RchiOBHm_Chr2g0127621	-1.8	2.16e-06	3.09e-05	Down	-	-	-	-	-1.92	7.32e-08	7.04e-07	Down
RchiOBHm_Chr2g0128091	-1.79	1.33e-08	2.88e-07	Down	-	-	-	-	-	-	-	-
RchiOBHm_Chr2g0128111	4.44	0.0156	-	Up	-	-	-	-	-	-	-	-
RchiOBHm_Chr2g0128231	-1.22	0.0108	0.0518	Down	-	-	-	-	-	-	-	-
RchiOBHm_Chr2g0128251	-	-	-	-	-2.38	1.79e-06	1.56e-05	Down	-1.57	0.00362	0.0134	Down
RchiOBHm_Chr2g0128331	-	-	-	-	1.98	1.38e-08	1.72e-07	Up	1.55	1.72e-05	0.000112	Up
RchiOBHm_Chr2g0128371	-	-	-	-	1.97	0.0291	0.0797	Up	-	-	-	-
RchiOBHm_Chr2g0128711	-	-	-	-	1.68	3.19e-05	0.000216	Up	1.4	0.000791	0.00352	Up
RchiOBHm_Chr2g0128811	1.24	4.87e-08	9.6e-07	Up	-2.26	2e-25	1.59e-23	Down	-1.08	0.000102	0.000565	Down
RchiOBHm_Chr2g0128881	-	-	-	-	-	-	-	-	-1.37	2.36e-05	0.00015	Down
RchiOBHm_Chr2g0128901	-	-	-	-	-	-	-	-	1.3	8.86e-06	6.13e-05	Up
RchiOBHm_Chr2g0129071	1.24	5.75e-06	7.57e-05	Up	-1.76	9.78e-19	4.51e-17	Down	-	-	-	-
RchiOBHm_Chr2g0129151	-	-	-	-	-	-	-	-	4.21	0.0203	0.0583	Up
RchiOBHm_Chr2g0129221	3.46	0.0113	0.0537	Up	-	-	-	-	3.47	0.0107	0.0342	Up
RchiOBHm_Chr2g0129311	4.72	0.0146	-	Up	-	-	-	-	-	-	-	-
RchiOBHm_Chr2g0129331	1.12	2.62e-05	0.000295	Up	-	-	-	-	-	-	-	-
RchiOBHm_Chr2g0129341	-	-	-	-	-1	0.00747	0.0256	Down	-	-	-	-
RchiOBHm_Chr2g0129511	-	-	-	-	1.43	0.000866	0.00404	Up	1.14	0.00831	0.0275	Up
RchiOBHm_Chr2g0129691	-	-	-	-	1.74	3.52e-08	4.11e-07	Up	1.45	0.000302	0.00149	Up
RchiOBHm_Chr2g0129791	1.23	0.000137	0.0013	Up	-	-	-	-	-	-	-	-
RchiOBHm_Chr2g0130201	-	-	-	-	-1.24	1.94e-06	1.68e-05	Down	-	-	-	-
RchiOBHm_Chr2g0130301	-	-	-	-	1.18	0.000915	0.00423	Up	-	-	-	-
RchiOBHm_Chr2g0130331	-	-	-	-	-	-	-	-	1.43	0.0283	0.0768	Up
RchiOBHm_Chr2g0130551	-	-	-	-	-1.71	1.07e-15	3.6e-14	Down	-2.07	2.97e-18	8.76e-17	Down
RchiOBHm_Chr2g0130821	-	-	-	-	1.05	0.0289	0.079	Up	-	-	-	-
RchiOBHm_Chr2g0130851	-	-	-	-	1.27	4.81e-10	7.59e-09	Up	1.36	8.45e-13	1.48e-11	Up
RchiOBHm_Chr2g0130861	-	-	-	-	-	-	-	-	4.68	0.001	0.00433	Up
RchiOBHm_Chr2g0131021	-	-	-	-	-1.91	8.74e-10	1.32e-08	Down	-1.9	2.14e-07	1.93e-06	Down
RchiOBHm_Chr2g0131061	-	-	-	-	1.49	3.7e-17	1.48e-15	Up	1.7	1.13e-14	2.36e-13	Up
RchiOBHm_Chr2g0131091	-1.28	0.0401	0.142	Down	-	-	-	-	-	-	-	-
RchiOBHm_Chr2g0131121	-	-	-	-	-	-	-	-	1.58	0.000228	0.00116	Up
RchiOBHm_Chr2g0131201	-	-	-	-	-	-	-	-	-1.22	2.22e-11	3.27e-10	Down
RchiOBHm_Chr2g0131401	-	-	-	-	2.53	0.015	0.046	Up	2.16	0.0149	0.0451	Up
RchiOBHm_Chr2g0131421	-	-	-	-	-	-	-	-	4.07	0.029	0.0782	Up
RchiOBHm_Chr2g0131441	1.72	1.97e-11	6.43e-10	Up	1.22	2.52e-05	0.000174	Up	2.88	1.88e-19	6.11e-18	Up
RchiOBHm_Chr2g0131501	-	-	-	-	1.01	4.11e-08	4.76e-07	Up	-	-	-	-
RchiOBHm_Chr2g0131621	-	-	-	-	-	-	-	-	-1.48	0.0301	0.0807	Down
RchiOBHm_Chr2g0131701	-	-	-	-	1.21	8.98e-12	1.83e-10	Up	1.22	1.48e-09	1.75e-08	Up
RchiOBHm_Chr2g0131711	-	-	-	-	-4.47	0.00044	0.00223	Down	-5.77	2.88e-07	2.55e-06	Down
RchiOBHm_Chr2g0131781	1.49	7.09e-06	9.12e-05	Up	-1.57	4.63e-12	9.81e-11	Down	-	-	-	-
RchiOBHm_Chr2g0131851	-	-	-	-	1.06	0.000572	0.00282	Up	-	-	-	-
RchiOBHm_Chr2g0131931	-	-	-	-	1.01	0.00124	0.00555	Up	-	-	-	-
RchiOBHm_Chr2g0132251	-1.3	0.0031	0.0187	Down	1.34	0.0151	0.0461	Up	-	-	-	-
RchiOBHm_Chr2g0132301	-	-	-	-	-	-	-	-	1.34	2.61e-14	5.27e-13	Up
RchiOBHm_Chr2g0132311	-	-	-	-	-	-	-	-	1.22	1.88e-08	1.96e-07	Up
RchiOBHm_Chr2g0132361	-	-	-	-	-1.39	5.25e-11	9.67e-10	Down	-1.67	5.34e-09	5.9e-08	Down
RchiOBHm_Chr2g0132491	-1.41	0.0106	0.0511	Down	-1.51	0.0462	0.115	Down	-2.97	4.24e-07	3.66e-06	Down
RchiOBHm_Chr2g0132541	-	-	-	-	2.05	9.58e-09	1.24e-07	Up	1.33	0.000408	0.00195	Up
RchiOBHm_Chr2g0132641	-	-	-	-	-	-	-	-	-2.71	0.0493	0.121	Down
RchiOBHm_Chr2g0132681	4.05	0.0385	-	Up	-	-	-	-	-	-	-	-
RchiOBHm_Chr2g0132691	-1	1.7e-05	0.000199	Down	-	-	-	-	-1.24	2.96e-08	3e-07	Down
RchiOBHm_Chr2g0132701	2.84	1.66e-31	3.18e-29	Up	-	-	-	-	2.87	2.93e-55	7.62e-53	Up
RchiOBHm_Chr2g0132861	-	-	-	-	4.03	4.12e-14	1.13e-12	Up	3.91	1.92e-15	4.36e-14	Up
RchiOBHm_Chr2g0132901	1.55	2.56e-05	0.000289	Up	-1.8	1.38e-12	3.12e-11	Down	-	-	-	-
RchiOBHm_Chr2g0132941	-	-	-	-	7.01	3.35e-08	3.93e-07	Up	5.84	7.06e-10	8.75e-09	Up
RchiOBHm_Chr2g0132951	-1.4	4.62e-06	6.18e-05	Down	-	-	-	-	-1.72	1.88e-08	1.96e-07	Down
RchiOBHm_Chr2g0132981	-	-	-	-	1.38	0.000139	0.000804	Up	-	-	-	-
RchiOBHm_Chr2g0133031	2.06	1.11e-14	5.43e-13	Up	-	-	-	-	2.02	2.71e-15	6.06e-14	Up
RchiOBHm_Chr2g0133121	1.16	8.71e-06	0.000109	Up	-	-	-	-	1.16	1.31e-06	1.05e-05	Up
RchiOBHm_Chr2g0133141	-	-	-	-	-3.21	0.0411	0.104	Down	-3.19	0.0264	0.0724	Down
RchiOBHm_Chr2g0133151	-	-	-	-	-1.08	1.28e-10	2.23e-09	Down	-	-	-	-
RchiOBHm_Chr2g0133181	-1.71	2.62e-06	3.68e-05	Down	1.81	1.59e-15	5.24e-14	Up	-	-	-	-
RchiOBHm_Chr2g0133211	-	-	-	-	-1.49	2.41e-10	3.98e-09	Down	-1.1	0.00224	0.00879	Down
RchiOBHm_Chr2g0133411	-	-	-	-	-1.37	1.08e-05	8.04e-05	Down	-1.67	3.92e-11	5.61e-10	Down
RchiOBHm_Chr2g0133421	2.3	1.9e-20	1.52e-18	Up	-	-	-	-	1.54	6.31e-13	1.12e-11	Up
RchiOBHm_Chr2g0133471	-	-	-	-	-3.18	0.000665	0.00321	Down	-4.17	4.01e-06	2.95e-05	Down
RchiOBHm_Chr2g0133501	-	-	-	-	-	-	-	-	-1.01	1.23e-05	8.27e-05	Down
RchiOBHm_Chr2g0133691	-	-	-	-	-	-	-	-	-1.11	0.00495	0.0176	Down
RchiOBHm_Chr2g0133701	-	-	-	-	-	-	-	-	1.1	1.36e-08	1.44e-07	Up
RchiOBHm_Chr2g0134191	-	-	-	-	-2.22	6.44e-05	0.000404	Down	-2.75	4.39e-16	1.06e-14	Down
RchiOBHm_Chr2g0134241	1	0.0212	0.0887	Up	-	-	-	-	-	-	-	-
RchiOBHm_Chr2g0134261	1.01	0.000119	0.00114	Up	-2.02	1.51e-14	4.42e-13	Down	-1.06	0.000164	0.000865	Down
RchiOBHm_Chr2g0134291	-	-	-	-	-	-	-	-	1.02	0.000159	0.000845	Up
RchiOBHm_Chr2g0134431	-	-	-	-	3.02	0.016	0.0484	Up	2.28	0.0147	0.0446	Up
RchiOBHm_Chr2g0134491	-	-	-	-	-	-	-	-	-1.28	3.4e-10	4.36e-09	Down
RchiOBHm_Chr2g0134501	-	-	-	-	-	-	-	-	-1.18	6.11e-13	1.09e-11	Down
RchiOBHm_Chr2g0134771	1.05	0.00174	0.0116	Up	-	-	-	-	-	-	-	-
RchiOBHm_Chr2g0134791	-	-	-	-	-	-	-	-	-1.04	1.8e-05	0.000117	Down
RchiOBHm_Chr2g0134871	-	-	-	-	1.03	0.00501	0.0183	Up	-	-	-	-
RchiOBHm_Chr2g0135111	-	-	-	-	-	-	-	-	1.26	1.5e-16	3.84e-15	Up
RchiOBHm_Chr2g0135251	-	-	-	-	-	-	-	-	1.65	3.72e-05	0.000225	Up
RchiOBHm_Chr2g0135261	2.76	1.6e-22	1.54e-20	Up	-	-	-	-	2.16	1.16e-18	3.55e-17	Up
RchiOBHm_Chr2g0135281	-2.13	0.00208	0.0135	Down	-	-	-	-	-1.99	0.00367	0.0136	Down
RchiOBHm_Chr2g0135361	-4.01	0.0315	-	Down	-	-	-	-	-4.17	0.0246	0.0682	Down
RchiOBHm_Chr2g0135371	-1.4	0.0422	0.148	Down	-3.29	0.0233	0.0661	Down	-4.73	8.39e-05	0.000475	Down
RchiOBHm_Chr2g0135381	-	-	-	-	-3.54	0.00258	0.0104	Down	-4.55	1.64e-05	0.000108	Down
RchiOBHm_Chr2g0135471	-	-	-	-	1.96	2.18e-11	4.23e-10	Up	1.01	0.000215	0.0011	Up
RchiOBHm_Chr2g0135631	-1.46	0.0101	0.0494	Down	1.37	0.0216	0.062	Up	-	-	-	-
RchiOBHm_Chr2g0135711	-	-	-	-	-1.17	1.66e-05	0.000119	Down	-1.43	1.62e-05	0.000106	Down
RchiOBHm_Chr2g0135771	-	-	-	-	1.03	0.00227	0.00932	Up	1.61	1.58e-06	1.25e-05	Up
RchiOBHm_Chr2g0135801	1.17	1.59e-05	0.000187	Up	-	-	-	-	-	-	-	-
RchiOBHm_Chr2g0135861	-	-	-	-	1.55	0.00195	0.00818	Up	2.42	1.47e-05	9.73e-05	Up
RchiOBHm_Chr2g0135921	-1.28	3.11e-09	7.46e-08	Down	-7.54	1.05e-48	2.4e-46	Down	-8.88	5.78e-60	1.86e-57	Down
RchiOBHm_Chr2g0135961	1.22	2.65e-09	6.37e-08	Up	-	-	-	-	-	-	-	-
RchiOBHm_Chr2g0135981	1.58	0.00032	0.00272	Up	-	-	-	-	1.6	0.000472	0.00222	Up
RchiOBHm_Chr2g0135991	1.79	5.73e-07	9.19e-06	Up	-1.08	1.31e-09	1.92e-08	Down	-	-	-	-
RchiOBHm_Chr2g0136001	2.31	4.27e-11	1.33e-09	Up	-	-	-	-	1.26	0.0005	0.00234	Up
RchiOBHm_Chr2g0136011	2.11	1.77e-11	5.81e-10	Up	-1.02	1.83e-08	2.23e-07	Down	1.03	0.000709	0.0032	Up
RchiOBHm_Chr2g0136311	4.42	0.00323	0.0194	Up	-	-	-	-	5.14	0.000312	0.00153	Up
RchiOBHm_Chr2g0136381	1.28	0.000272	0.00236	Up	3.1	1.36e-25	1.1e-23	Up	4.32	6.56e-59	1.99e-56	Up
[truncated: 6,588 more rows]

## Sheet: Table S6
Table S6. KEGG pathway enrichment analysis of DEGs in S2 vs. S3
PathwayID	Pathway	level1	level2	Pvalue	adjustPvalue	Up_gene	Down_gene
ko00500	Starch and sucrose metabolism	Metabolism	Carbohydrate metabolism	4.64752e-09	5.20523e-07	RchiOBHm_Chr5g0071491(RchiOBHm_Chr5g0071491|K01188);RchiOBHm_Chr5g0077961(RchiOBHm_Chr5g0077961|K01188);RchiOBHm_Chr6g0311961(RchiOBHm_Chr6g0311961|K01179);RchiOBHm_Chr5g0077971(RchiOBHm_Chr5g0077971|K01188);RchiOBHm_Chr5g0002941(RchiOBHm_Chr5g0002941|K00703);RchiOBHm_Chr1g0380511(RchiOBHm_Chr1g0380511|K00703);RchiOBHm_Chr7g0239531(RchiOBHm_Chr7g0239531|K01087);RchiOBHm_Chr4g0444141(RchiOBHm_Chr4…	RchiOBHm_Chr3g0474381(RchiOBHm_Chr3g0474381|K01193);RchiOBHm_Chr5g0009141(RchiOBHm_Chr5g0009141|K00688);RchiOBHm_Chr4g0443511(RchiOBHm_Chr4g0443511|K01835);RchiOBHm_Chr5g0049431(RchiOBHm_Chr5g0049431|K05349);RchiOBHm_Chr6g0300881(RchiOBHm_Chr6g0300881|K01810);RchiOBHm_Chr2g0160291(RchiOBHm_Chr2g0160291|K01177);RchiOBHm_Chr3g0488851(RchiOBHm_Chr3g0488851|K00963);RchiOBHm_Chr2g0095901(RchiOBHm_Chr2…
ko04626	Plant-pathogen interaction	Organismal Systems	Environmental adaptation	5.8318e-06	0.000326581	RchiOBHm_Chr3g0459681(RchiOBHm_Chr3g0459681|K13448);RchiOBHm_Chr7g0184291(RchiOBHm_Chr7g0184291|K13448);RchiOBHm_Chr4g0406651(RchiOBHm_Chr4g0406651|K13448);RchiOBHm_Chr7g0196471(RchiOBHm_Chr7g0196471|K13447);RchiOBHm_Chr7g0212631(RchiOBHm_Chr7g0212631|K13457);RchiOBHm_Chr4g0436421(RchiOBHm_Chr4g0436421|K13448);RchiOBHm_Chr5g0044731(RchiOBHm_Chr5g0044731|K13448);RchiOBHm_Chr7g0178551(RchiOBHm_Chr7…	RchiOBHm_Chr3g0447881(RchiOBHm_Chr3g0447881|K18835);RchiOBHm_Chr6g0303071(RchiOBHm_Chr6g0303071|K09487);RchiOBHm_Chr5g0062381(RchiOBHm_Chr5g0062381|K15397);RchiOBHm_Chr7g0211631(RchiOBHm_Chr7g0211631|K13448);RchiOBHm_Chr1g0378391(RchiOBHm_Chr1g0378391|K04079);RchiOBHm_Chr6g0304771(RchiOBHm_Chr6g0304771|K15397);RchiOBHm_Chr1g0364941(RchiOBHm_Chr1g0364941|K02183);RchiOBHm_Chr7g0181581(RchiOBHm_Chr7…
ko00040	Pentose and glucuronate interconversions	Metabolism	Carbohydrate metabolism	3.07892e-05	0.00114946	RchiOBHm_Chr2g0169091(RchiOBHm_Chr2g0169091|K01728);RchiOBHm_Chr1g0373011(RchiOBHm_Chr1g0373011|K01051);RchiOBHm_Chr1g0316321(RchiOBHm_Chr1g0316321|K01184);RchiOBHm_Chr4g0427511(RchiOBHm_Chr4g0427511|K01051);RchiOBHm_Chr1g0373031(RchiOBHm_Chr1g0373031|K01051);RchiOBHm_Chr4g0423391(RchiOBHm_Chr4g0423391|K01051);RchiOBHm_Chr6g0294381(RchiOBHm_Chr6g0294381|K01213);RchiOBHm_Chr4g0440551(RchiOBHm_Chr4…	RchiOBHm_Chr1g0330991(RchiOBHm_Chr1g0330991|K01051);RchiOBHm_Chr7g0232391(RchiOBHm_Chr7g0232391|K00854);RchiOBHm_Chr2g0095851(RchiOBHm_Chr2g0095851|K01051);RchiOBHm_Chr4g0403601(RchiOBHm_Chr4g0403601|K01805);RchiOBHm_Chr6g0281151(RchiOBHm_Chr6g0281151|K01213);RchiOBHm_Chr3g0488851(RchiOBHm_Chr3g0488851|K00963);RchiOBHm_Chr6g0294341(RchiOBHm_Chr6g0294341|K01051);RchiOBHm_Chr7g0232401(RchiOBHm_Chr7…
ko00940	Phenylpropanoid biosynthesis	Metabolism	Biosynthesis of other secondary metabolites	0.000324784	0.00909397	RchiOBHm_Chr4g0433341(RchiOBHm_Chr4g0433341|K00430);RchiOBHm_Chr5g0034661(RchiOBHm_Chr5g0034661|K00430);RchiOBHm_Chr4g0444711(RchiOBHm_Chr4g0444711|K00430);RchiOBHm_Chr7g0179641(RchiOBHm_Chr7g0179641|K00430);RchiOBHm_Chr4g0407891(RchiOBHm_Chr4g0407891|K00430);RchiOBHm_Chr2g0088361(RchiOBHm_Chr2g0088361|K00430);RchiOBHm_Chr6g0294021(RchiOBHm_Chr6g0294021|K18368);RchiOBHm_Chr4g0390171(RchiOBHm_Chr4…	RchiOBHm_Chr2g0102591(RchiOBHm_Chr2g0102591|K12356);RchiOBHm_Chr2g0119681(RchiOBHm_Chr2g0119681|K00083);RchiOBHm_Chr3g0469861(RchiOBHm_Chr3g0469861|K10775);RchiOBHm_Chr7g0230711(RchiOBHm_Chr7g0230711|K13065);RchiOBHm_Chr7g0190681(RchiOBHm_Chr7g0190681|K01904);RchiOBHm_Chr4g0425421(RchiOBHm_Chr4g0425421|K00430);RchiOBHm_Chr5g0003181(RchiOBHm_Chr5g0003181|K00430);RchiOBHm_Chr5g0017621(RchiOBHm_Chr5…
ko00061	Fatty acid biosynthesis	Metabolism	Lipid metabolism	0.000553496	0.0107393	RchiOBHm_Chr7g0189721(RchiOBHm_Chr7g0189721|K10781);RchiOBHm_Chr7g0194931(RchiOBHm_Chr7g0194931|K01897)	RchiOBHm_Chr2g0139171(RchiOBHm_Chr2g0139171|K18660);RchiOBHm_Chr2g0139181(RchiOBHm_Chr2g0139181|K18660);RchiOBHm_Chr3g0463941(RchiOBHm_Chr3g0463941|K01962);RchiOBHm_Chr7g0186071(RchiOBHm_Chr7g0186071|K09458);RchiOBHm_Chr3g0479801(RchiOBHm_Chr3g0479801|K00208);RchiOBHm_Chr2g0155721(RchiOBHm_Chr2g0155721|K01897);RchiOBHm_Chr5g0013571(RchiOBHm_Chr5g0013571|K09458);RchiOBHm_Chr6g0261981(RchiOBHm_Chr6…
ko00564	Glycerophospholipid metabolism	Metabolism	Lipid metabolism	0.000575317	0.0107393	RchiOBHm_Chr4g0429481(RchiOBHm_Chr4g0429481|K18696);RchiOBHm_Chr4g0398131(RchiOBHm_Chr4g0398131|K01047);RchiOBHm_Chr7g0179351(RchiOBHm_Chr7g0179351|K18693);RchiOBHm_Chr4g0429471(RchiOBHm_Chr4g0429471|K18696);RchiOBHm_Chr6g0303711(RchiOBHm_Chr6g0303711|K01115);RchiOBHm_Chr3g0459321(RchiOBHm_Chr3g0459321|K00967);RchiOBHm_Chr2g0124811(RchiOBHm_Chr2g0124811|K14674);RchiOBHm_Chr1g0322141(RchiOBHm_Chr1…	RchiOBHm_Chr3g0463591(RchiOBHm_Chr3g0463591|K13508);RchiOBHm_Chr2g0132951(RchiOBHm_Chr2g0132951|K00550);RchiOBHm_Chr2g0136771(RchiOBHm_Chr2g0136771|K06130)
ko00073	Cutin, suberine and wax biosynthesis	Metabolism	Lipid metabolism	0.00562694	0.0796435	RchiOBHm_Chr4g0443291(RchiOBHm_Chr4g0443291|K17991)	RchiOBHm_Chr3g0449461(RchiOBHm_Chr3g0449461|K17991);RchiOBHm_Chr1g0333181(RchiOBHm_Chr1g0333181|K21995);RchiOBHm_Chr1g0355891(RchiOBHm_Chr1g0355891|K15398);RchiOBHm_Chr2g0143221(RchiOBHm_Chr2g0143221|K15403);RchiOBHm_Chr2g0133181(RchiOBHm_Chr2g0133181|K21995);RchiOBHm_Chr7g0197251(RchiOBHm_Chr7g0197251|K15398);RchiOBHm_Chr5g0044101(RchiOBHm_Chr5g0044101|K13356);RchiOBHm_Chr1g0343431(RchiOBHm_Chr1…
ko00562	Inositol phosphate metabolism	Metabolism	Carbohydrate metabolism	0.00568882	0.0796435	RchiOBHm_Chr7g0206031(RchiOBHm_Chr7g0206031|K00469);RchiOBHm_Chr5g0069851(RchiOBHm_Chr5g0069851|K05857);RchiOBHm_Chr2g0166601(RchiOBHm_Chr2g0166601|K01110);RchiOBHm_Chr6g0268991(RchiOBHm_Chr6g0268991|K01110);RchiOBHm_Chr7g0208651(RchiOBHm_Chr7g0208651|K24221);RchiOBHm_Chr5g0069451(RchiOBHm_Chr5g0069451|K19517);RchiOBHm_Chr4g0446111(RchiOBHm_Chr4g0446111|K00469);RchiOBHm_Chr2g0147811(RchiOBHm_Chr2…	RchiOBHm_Chr6g0245261(RchiOBHm_Chr6g0245261|K01803);RchiOBHm_Chr1g0370931(RchiOBHm_Chr1g0370931|K03103);RchiOBHm_Chr1g0384451(RchiOBHm_Chr1g0384451|K00913)
ko00010	Glycolysis / Gluconeogenesis	Metabolism	Carbohydrate metabolism	0.00754665	0.0939138	RchiOBHm_Chr7g0202841(RchiOBHm_Chr7g0202841|K00016);RchiOBHm_Chr7g0239871(RchiOBHm_Chr7g0239871|K01834);RchiOBHm_Chr2g0092311(RchiOBHm_Chr2g0092311|K00850)	RchiOBHm_Chr7g0209601(RchiOBHm_Chr7g0209601|K00134);RchiOBHm_Chr2g0109721(RchiOBHm_Chr2g0109721|K01610);RchiOBHm_Chr5g0054131(RchiOBHm_Chr5g0054131|K01610);RchiOBHm_Chr6g0245261(RchiOBHm_Chr6g0245261|K01803);RchiOBHm_Chr4g0419181(RchiOBHm_Chr4g0419181|K00895);RchiOBHm_Chr5g0070371(RchiOBHm_Chr5g0070371|K01568);RchiOBHm_Chr4g0443511(RchiOBHm_Chr4g0443511|K01835);RchiOBHm_Chr6g0300881(RchiOBHm_Chr6…
ko04016	MAPK signaling pathway - plant	Environmental Information Processing	Signal transduction	0.00963363	0.107897	RchiOBHm_Chr6g0279841(RchiOBHm_Chr6g0279841|K20547);RchiOBHm_Chr7g0196631(RchiOBHm_Chr7g0196631|K20772);RchiOBHm_Chr7g0196471(RchiOBHm_Chr7g0196471|K13447);RchiOBHm_Chr6g0247411(RchiOBHm_Chr6g0247411|K13449);RchiOBHm_Chr6g0247601(RchiOBHm_Chr6g0247601|K13449);RchiOBHm_Chr5g0061451(RchiOBHm_Chr5g0061451|K20536);RchiOBHm_Chr6g0247551(RchiOBHm_Chr6g0247551|K13449);RchiOBHm_Chr7g0188251(RchiOBHm_Chr7…	RchiOBHm_Chr1g0371101(RchiOBHm_Chr1g0371101|K14496);RchiOBHm_Chr7g0194711(RchiOBHm_Chr7g0194711|K00940);RchiOBHm_Chr1g0375261(RchiOBHm_Chr1g0375261|K20718);RchiOBHm_Chr1g0364941(RchiOBHm_Chr1g0364941|K02183);RchiOBHm_Chr7g0181581(RchiOBHm_Chr7g0181581|K02183);RchiOBHm_Chr5g0013311(RchiOBHm_Chr5g0013311|K13420);RchiOBHm_Chr7g0242771(RchiOBHm_Chr7g0242771|K14498);RchiOBHm_Chr2g0150341(RchiOBHm_Chr2…
ko00440	Phosphonate and phosphinate metabolism	Metabolism	Metabolism of other amino acids	0.0108252	0.11022	RchiOBHm_Chr3g0459321(RchiOBHm_Chr3g0459321|K00967);RchiOBHm_Chr2g0153491(RchiOBHm_Chr2g0153491|K00968);RchiOBHm_Chr4g0398251(RchiOBHm_Chr4g0398251|K00967)	-
ko00052	Galactose metabolism	Metabolism	Carbohydrate metabolism	0.0141585	0.132146	RchiOBHm_Chr2g0087631(RchiOBHm_Chr2g0087631|K06617);RchiOBHm_Chr3g0486641(RchiOBHm_Chr3g0486641|K18819);RchiOBHm_Chr7g0198901(RchiOBHm_Chr7g0198901|K01784);RchiOBHm_Chr2g0092311(RchiOBHm_Chr2g0092311|K00850);RchiOBHm_Chr3g0487291(RchiOBHm_Chr3g0487291|K06611)	RchiOBHm_Chr3g0474381(RchiOBHm_Chr3g0474381|K01193);RchiOBHm_Chr4g0443511(RchiOBHm_Chr4g0443511|K01835);RchiOBHm_Chr3g0488851(RchiOBHm_Chr3g0488851|K00963);RchiOBHm_Chr1g0376171(RchiOBHm_Chr1g0376171|K01835);RchiOBHm_Chr7g0192961(RchiOBHm_Chr7g0192961|K06617);RchiOBHm_Chr6g0272391(RchiOBHm_Chr6g0272391|K07407)
ko00780	Biotin metabolism	Metabolism	Metabolism of cofactors and vitamins	0.0235937	0.196797	-	RchiOBHm_Chr7g0186071(RchiOBHm_Chr7g0186071|K09458);RchiOBHm_Chr3g0479801(RchiOBHm_Chr3g0479801|K00208);RchiOBHm_Chr5g0013571(RchiOBHm_Chr5g0013571|K09458);RchiOBHm_Chr4g0408131(RchiOBHm_Chr4g0408131|K01012);RchiOBHm_Chr4g0431201(RchiOBHm_Chr4g0431201|K00059)
ko00520	Amino sugar and nucleotide sugar metabolism	Metabolism	Carbohydrate metabolism	0.0245996	0.196797	RchiOBHm_Chr6g0279841(RchiOBHm_Chr6g0279841|K20547);RchiOBHm_Chr1g0351681(RchiOBHm_Chr1g0351681|K00847);RchiOBHm_Chr7g0208231(RchiOBHm_Chr7g0208231|K01809);RchiOBHm_Chr1g0368511(RchiOBHm_Chr1g0368511|K00966);RchiOBHm_Chr6g0255151(RchiOBHm_Chr6g0255151|K01183);RchiOBHm_Chr7g0198901(RchiOBHm_Chr7g0198901|K01784);RchiOBHm_Chr6g0305421(RchiOBHm_Chr6g0305421|K12446);RchiOBHm_Chr4g0406221(RchiOBHm_Chr4…	RchiOBHm_Chr4g0443511(RchiOBHm_Chr4g0443511|K01835);RchiOBHm_Chr6g0300881(RchiOBHm_Chr6g0300881|K01810);RchiOBHm_Chr3g0448321(RchiOBHm_Chr3g0448321|K13379);RchiOBHm_Chr3g0488851(RchiOBHm_Chr3g0488851|K00963);RchiOBHm_Chr7g0225581(RchiOBHm_Chr7g0225581|K15920);RchiOBHm_Chr1g0376171(RchiOBHm_Chr1g0376171|K01835)
ko04075	Plant hormone signal transduction	Environmental Information Processing	Signal transduction	0.026422	0.197285	RchiOBHm_Chr7g0186081(RchiOBHm_Chr7g0186081|K14486);RchiOBHm_Chr6g0247411(RchiOBHm_Chr6g0247411|K13449);RchiOBHm_Chr6g0247601(RchiOBHm_Chr6g0247601|K13449);RchiOBHm_Chr6g0247551(RchiOBHm_Chr6g0247551|K13449);RchiOBHm_Chr5g0036891(RchiOBHm_Chr5g0036891|K14487);RchiOBHm_Chr4g0402981(RchiOBHm_Chr4g0402981|K14504);RchiOBHm_Chr3g0470231(RchiOBHm_Chr3g0470231|K14488);RchiOBHm_Chr4g0402961(RchiOBHm_Chr4…	RchiOBHm_Chr1g0371101(RchiOBHm_Chr1g0371101|K14496);RchiOBHm_Chr6g0293491(RchiOBHm_Chr6g0293491|K14487);RchiOBHm_Chr2g0124461(RchiOBHm_Chr2g0124461|K14488);RchiOBHm_Chr2g0151431(RchiOBHm_Chr2g0151431|K14504);RchiOBHm_Chr4g0435611(RchiOBHm_Chr4g0435611|K14431);RchiOBHm_Chr6g0268551(RchiOBHm_Chr6g0268551|K14488);RchiOBHm_Chr7g0242771(RchiOBHm_Chr7g0242771|K14498);RchiOBHm_Chr5g0073221(RchiOBHm_Chr5…
ko00561	Glycerolipid metabolism	Metabolism	Lipid metabolism	0.0293917	0.205742	RchiOBHm_Chr7g0179351(RchiOBHm_Chr7g0179351|K18693);RchiOBHm_Chr7g0177791(RchiOBHm_Chr7g0177791|K01054);RchiOBHm_Chr2g0087331(RchiOBHm_Chr2g0087331|K03715);RchiOBHm_Chr2g0124811(RchiOBHm_Chr2g0124811|K14674);RchiOBHm_Chr2g0161401(RchiOBHm_Chr2g0161401|K00901);RchiOBHm_Chr6g0300431(RchiOBHm_Chr6g0300431|K13513);RchiOBHm_Chr7g0219171(RchiOBHm_Chr7g0219171|K13523);RchiOBHm_Chr2g0149461(RchiOBHm_Chr2…	RchiOBHm_Chr3g0463591(RchiOBHm_Chr3g0463591|K13508);RchiOBHm_Chr2g0093781(RchiOBHm_Chr2g0093781|K11155);RchiOBHm_Chr6g0299211(RchiOBHm_Chr6g0299211|K03715);RchiOBHm_Chr6g0272391(RchiOBHm_Chr6g0272391|K07407);RchiOBHm_Chr4g0444001(RchiOBHm_Chr4g0444001|K00128)
ko00051	Fructose and mannose metabolism	Metabolism	Carbohydrate metabolism	0.0361388	0.238091	RchiOBHm_Chr1g0351681(RchiOBHm_Chr1g0351681|K00847);RchiOBHm_Chr7g0208231(RchiOBHm_Chr7g0208231|K01809);RchiOBHm_Chr1g0368511(RchiOBHm_Chr1g0368511|K00966);RchiOBHm_Chr2g0092311(RchiOBHm_Chr2g0092311|K00850)	RchiOBHm_Chr6g0245261(RchiOBHm_Chr6g0245261|K01803);RchiOBHm_Chr4g0419181(RchiOBHm_Chr4g0419181|K00895);RchiOBHm_Chr4g0403601(RchiOBHm_Chr4g0403601|K01805);RchiOBHm_Chr2g0100951(RchiOBHm_Chr2g0100951|K19355);RchiOBHm_Chr7g0200241(RchiOBHm_Chr7g0200241|K18447);RchiOBHm_Chr4g0403961(RchiOBHm_Chr4g0403961|K18447);RchiOBHm_Chr6g0265101(RchiOBHm_Chr6g0265101|K18447)
ko00020	Citrate cycle (TCA cycle)	Metabolism	Carbohydrate metabolism	0.0499202	0.310614	RchiOBHm_Chr6g0294511(RchiOBHm_Chr6g0294511|K01679)	RchiOBHm_Chr2g0109721(RchiOBHm_Chr2g0109721|K01610);RchiOBHm_Chr5g0054131(RchiOBHm_Chr5g0054131|K01610);RchiOBHm_Chr5g0023331(RchiOBHm_Chr5g0023331|K00025);RchiOBHm_Chr2g0097601(RchiOBHm_Chr2g0097601|K00030);RchiOBHm_Chr1g0365921(RchiOBHm_Chr1g0365921|K00164);RchiOBHm_Chr5g0014341(RchiOBHm_Chr5g0014341|K00162);RchiOBHm_Chr6g0272101(RchiOBHm_Chr6g0272101|K00627);RchiOBHm_Chr5g0040581(RchiOBHm_Chr5…
ko00380	Tryptophan metabolism	Metabolism	Amino acid metabolism	0.07279	0.429078	RchiOBHm_Chr2g0139131(RchiOBHm_Chr2g0139131|K22588);RchiOBHm_Chr7g0192941(RchiOBHm_Chr7g0192941|K16903);RchiOBHm_Chr4g0390171(RchiOBHm_Chr4g0390171|K13066);RchiOBHm_Chr4g0396271(RchiOBHm_Chr4g0396271|K13066);RchiOBHm_Chr6g0247151(RchiOBHm_Chr6g0247151|K01593)	RchiOBHm_Chr1g0324861(RchiOBHm_Chr1g0324861|K01593);RchiOBHm_Chr6g0305661(RchiOBHm_Chr6g0305661|K11816);RchiOBHm_Chr4g0444001(RchiOBHm_Chr4g0444001|K00128);RchiOBHm_Chr7g0179611(RchiOBHm_Chr7g0179611|K11820);RchiOBHm_Chr5g0040581(RchiOBHm_Chr5g0040581|K00658);RchiOBHm_Chr3g0454411(RchiOBHm_Chr3g0454411|K01426);RchiOBHm_Chr1g0361241(RchiOBHm_Chr1g0361241|K13066)
ko00730	Thiamine metabolism	Metabolism	Metabolism of cofactors and vitamins	0.0877471	0.491384	-	RchiOBHm_Chr5g0060911(RchiOBHm_Chr5g0060911|K03146);RchiOBHm_Chr5g0037761(RchiOBHm_Chr5g0037761|K03146);RchiOBHm_Chr5g0060861(RchiOBHm_Chr5g0060861|K03146);RchiOBHm_Chr5g0068641(RchiOBHm_Chr5g0068641|K03147);RchiOBHm_Chr4g0403671(RchiOBHm_Chr4g0403671|K01662);RchiOBHm_Chr2g0086531(RchiOBHm_Chr2g0086531|K00939)
ko00511	Other glycan degradation	Metabolism	Glycan biosynthesis and metabolism	0.105033	0.557347	RchiOBHm_Chr6g0254541(RchiOBHm_Chr6g0254541|K15923);RchiOBHm_Chr1g0375841(RchiOBHm_Chr1g0375841|K01206);RchiOBHm_Chr7g0241141(RchiOBHm_Chr7g0241141|K17108)	RchiOBHm_Chr7g0188771(RchiOBHm_Chr7g0188771|K01191)
ko02010	ABC transporters	Environmental Information Processing	Membrane transport	0.109479	0.557347	RchiOBHm_Chr6g0298851(RchiOBHm_Chr6g0298851|K08711);RchiOBHm_Chr5g0012641(RchiOBHm_Chr5g0012641|K05658)	RchiOBHm_Chr7g0210291(RchiOBHm_Chr7g0210291|K05658);RchiOBHm_Chr2g0089741(RchiOBHm_Chr2g0089741|K08711);RchiOBHm_Chr3g0456491(RchiOBHm_Chr3g0456491|K05681);RchiOBHm_Chr5g0069411(RchiOBHm_Chr5g0069411|K08711);RchiOBHm_Chr5g0034741(RchiOBHm_Chr5g0034741|K05681);RchiOBHm_Chr7g0211531(RchiOBHm_Chr7g0211531|K08711);RchiOBHm_Chr1g0378951(RchiOBHm_Chr1g0378951|K05681);RchiOBHm_Chr2g0137121(RchiOBHm_Chr2…
ko00620	Pyruvate metabolism	Metabolism	Carbohydrate metabolism	0.114764	0.558852	RchiOBHm_Chr6g0294511(RchiOBHm_Chr6g0294511|K01679);RchiOBHm_Chr7g0202841(RchiOBHm_Chr7g0202841|K00016)	RchiOBHm_Chr2g0109721(RchiOBHm_Chr2g0109721|K01610);RchiOBHm_Chr5g0054131(RchiOBHm_Chr5g0054131|K01610);RchiOBHm_Chr5g0023331(RchiOBHm_Chr5g0023331|K00025);RchiOBHm_Chr5g0002821(RchiOBHm_Chr5g0002821|K01759);RchiOBHm_Chr3g0463941(RchiOBHm_Chr3g0463941|K01962);RchiOBHm_Chr5g0014341(RchiOBHm_Chr5g0014341|K00162);RchiOBHm_Chr4g0397731(RchiOBHm_Chr4g0397731|K01961);RchiOBHm_Chr6g0272101(RchiOBHm_Chr6…
ko00966	Glucosinolate biosynthesis	Metabolism	Biosynthesis of other secondary metabolites	0.134121	0.608381	-	RchiOBHm_Chr6g0310251(RchiOBHm_Chr6g0310251|K00826);RchiOBHm_Chr1g0327171(RchiOBHm_Chr1g0327171|K12153);RchiOBHm_Chr7g0179611(RchiOBHm_Chr7g0179611|K11820)
ko00196	Photosynthesis - antenna proteins	Metabolism	Energy metabolism	0.144327	0.608381	-	RchiOBHm_Chr2g0156601(RchiOBHm_Chr2g0156601|K08913);RchiOBHm_Chr2g0156621(RchiOBHm_Chr2g0156621|K08913);RchiOBHm_Chr5g0036051(RchiOBHm_Chr5g0036051|K08914);RchiOBHm_Chr3g0486251(RchiOBHm_Chr3g0486251|K08912)
ko00591	Linoleic acid metabolism	Metabolism	Lipid metabolism	0.144327	0.608381	RchiOBHm_Chr4g0398131(RchiOBHm_Chr4g0398131|K01047);RchiOBHm_Chr2g0124811(RchiOBHm_Chr2g0124811|K14674);RchiOBHm_Chr1g0314111(RchiOBHm_Chr1g0314111|K00454)	RchiOBHm_Chr5g0078091(RchiOBHm_Chr5g0078091|K00454)
ko00592	alpha-Linolenic acid metabolism	Metabolism	Lipid metabolism	0.152319	0.608381	RchiOBHm_Chr4g0398131(RchiOBHm_Chr4g0398131|K01047);RchiOBHm_Chr2g0124811(RchiOBHm_Chr2g0124811|K14674);RchiOBHm_Chr6g0283711(RchiOBHm_Chr6g0283711|K00224);RchiOBHm_Chr1g0347941(RchiOBHm_Chr1g0347941|K16818);RchiOBHm_Chr1g0314111(RchiOBHm_Chr1g0314111|K00454)	RchiOBHm_Chr5g0078091(RchiOBHm_Chr5g0078091|K00454);RchiOBHm_Chr6g0301521(RchiOBHm_Chr6g0301521|K08241);RchiOBHm_Chr6g0277181(RchiOBHm_Chr6g0277181|K18857);RchiOBHm_Chr6g0283661(RchiOBHm_Chr6g0283661|K00224);RchiOBHm_Chr2g0167371(RchiOBHm_Chr2g0167371|K05894)
ko00531	Glycosaminoglycan degradation	Metabolism	Glycan biosynthesis and metabolism	0.160989	0.608381	RchiOBHm_Chr4g0428311(RchiOBHm_Chr4g0428311|K10532);RchiOBHm_Chr4g0438741(RchiOBHm_Chr4g0438741|K07964)	RchiOBHm_Chr2g0087151(RchiOBHm_Chr2g0087151|K07964)
ko00740	Riboflavin metabolism	Metabolism	Metabolism of cofactors and vitamins	0.165832	0.608381	RchiOBHm_Chr4g0442041(RchiOBHm_Chr4g0442041|K14379);RchiOBHm_Chr4g0442051(RchiOBHm_Chr4g0442051|K14379)	RchiOBHm_Chr7g0177841(RchiOBHm_Chr7g0177841|K14379);RchiOBHm_Chr7g0177851(RchiOBHm_Chr7g0177851|K14379)
ko00460	Cyanoamino acid metabolism	Metabolism	Metabolism of other amino acids	0.165933	0.608381	RchiOBHm_Chr5g0071491(RchiOBHm_Chr5g0071491|K01188);RchiOBHm_Chr5g0077961(RchiOBHm_Chr5g0077961|K01188);RchiOBHm_Chr5g0077971(RchiOBHm_Chr5g0077971|K01188)	RchiOBHm_Chr5g0049431(RchiOBHm_Chr5g0049431|K05349);RchiOBHm_Chr7g0233441(RchiOBHm_Chr7g0233441|K00600);RchiOBHm_Chr1g0327171(RchiOBHm_Chr1g0327171|K12153);RchiOBHm_Chr5g0049481(RchiOBHm_Chr5g0049481|K05349)
ko00965	Betalain biosynthesis	Metabolism	Biosynthesis of other secondary metabolites	0.171852	0.608381	RchiOBHm_Chr6g0247151(RchiOBHm_Chr6g0247151|K01593)	RchiOBHm_Chr1g0324861(RchiOBHm_Chr1g0324861|K01593)
ko04070	Phosphatidylinositol signaling system	Environmental Information Processing	Signal transduction	0.173823	0.608381	RchiOBHm_Chr5g0069851(RchiOBHm_Chr5g0069851|K05857);RchiOBHm_Chr2g0166601(RchiOBHm_Chr2g0166601|K01110);RchiOBHm_Chr6g0268991(RchiOBHm_Chr6g0268991|K01110);RchiOBHm_Chr2g0147811(RchiOBHm_Chr2g0147811|K00921);RchiOBHm_Chr2g0161401(RchiOBHm_Chr2g0161401|K00901);RchiOBHm_Chr1g0358451(RchiOBHm_Chr1g0358451|K00889)	RchiOBHm_Chr1g0364941(RchiOBHm_Chr1g0364941|K02183);RchiOBHm_Chr7g0181581(RchiOBHm_Chr7g0181581|K02183);RchiOBHm_Chr1g0384451(RchiOBHm_Chr1g0384451|K00913)
ko00910	Nitrogen metabolism	Metabolism	Energy metabolism	0.191378	0.649525	RchiOBHm_Chr3g0470681(RchiOBHm_Chr3g0470681|K01674)	RchiOBHm_Chr1g0373211(RchiOBHm_Chr1g0373211|K00261);RchiOBHm_Chr2g0172751(RchiOBHm_Chr2g0172751|K02575);RchiOBHm_Chr3g0470661(RchiOBHm_Chr3g0470661|K01674);RchiOBHm_Chr5g0057861(RchiOBHm_Chr5g0057861|K02575);RchiOBHm_Chr3g0473841(RchiOBHm_Chr3g0473841|K01674)
ko00100	Steroid biosynthesis	Metabolism	Lipid metabolism	0.212483	0.68426	RchiOBHm_Chr4g0397241(RchiOBHm_Chr4g0397241|K01853);RchiOBHm_Chr2g0175251(RchiOBHm_Chr2g0175251|K01052);RchiOBHm_Chr2g0124811(RchiOBHm_Chr2g0124811|K14674);RchiOBHm_Chr6g0310151(RchiOBHm_Chr6g0310151|K00511)	RchiOBHm_Chr1g0350531(RchiOBHm_Chr1g0350531|K14423);RchiOBHm_Chr4g0386051(RchiOBHm_Chr4g0386051|K08242);RchiOBHm_Chr2g0157451(RchiOBHm_Chr2g0157451|K01052)
ko00071	Fatty acid degradation	Metabolism	Lipid metabolism	0.213831	0.68426	RchiOBHm_Chr7g0194931(RchiOBHm_Chr7g0194931|K01897)	RchiOBHm_Chr2g0155721(RchiOBHm_Chr2g0155721|K01897);RchiOBHm_Chr6g0261981(RchiOBHm_Chr6g0261981|K01897);RchiOBHm_Chr2g0155701(RchiOBHm_Chr2g0155701|K01897);RchiOBHm_Chr7g0187501(RchiOBHm_Chr7g0187501|K00001);RchiOBHm_Chr4g0444001(RchiOBHm_Chr4g0444001|K00128);RchiOBHm_Chr6g0277181(RchiOBHm_Chr6g0277181|K18857);RchiOBHm_Chr1g0384561(RchiOBHm_Chr1g0384561|K00121)
ko00230	Purine metabolism	Metabolism	Nucleotide metabolism	0.221078	0.687798	RchiOBHm_Chr3g0497061(RchiOBHm_Chr3g0497061|K00860);RchiOBHm_Chr2g0145751(RchiOBHm_Chr2g0145751|K00951);RchiOBHm_Chr6g0253831(RchiOBHm_Chr6g0253831|K00860);RchiOBHm_Chr4g0439831(RchiOBHm_Chr4g0439831|K01510)	RchiOBHm_Chr7g0194711(RchiOBHm_Chr7g0194711|K00940);RchiOBHm_Chr4g0443511(RchiOBHm_Chr4g0443511|K01835);RchiOBHm_Chr1g0376171(RchiOBHm_Chr1g0376171|K01835);RchiOBHm_Chr7g0200241(RchiOBHm_Chr7g0200241|K18447);RchiOBHm_Chr2g0086531(RchiOBHm_Chr2g0086531|K00939);RchiOBHm_Chr4g0403961(RchiOBHm_Chr4g0403961|K18447);RchiOBHm_Chr4g0445291(RchiOBHm_Chr4g0445291|K01490);RchiOBHm_Chr6g0265101(RchiOBHm_Chr6…
ko00565	Ether lipid metabolism	Metabolism	Lipid metabolism	0.260902	0.780186	RchiOBHm_Chr4g0398131(RchiOBHm_Chr4g0398131|K01047);RchiOBHm_Chr6g0303711(RchiOBHm_Chr6g0303711|K01115);RchiOBHm_Chr2g0124811(RchiOBHm_Chr2g0124811|K14674);RchiOBHm_Chr1g0337171(RchiOBHm_Chr1g0337171|K01114)	-
ko00906	Carotenoid biosynthesis	Metabolism	Metabolism of terpenoids and polyketides	0.264706	0.780186	RchiOBHm_Chr1g0348141(RchiOBHm_Chr1g0348141|K17912);RchiOBHm_Chr1g0378281(RchiOBHm_Chr1g0378281|K15746);RchiOBHm_Chr5g0014331(RchiOBHm_Chr5g0014331|K09840);RchiOBHm_Chr6g0307951(RchiOBHm_Chr6g0307951|K09843)	RchiOBHm_Chr6g0257401(RchiOBHm_Chr6g0257401|K09843)
ko00710	Carbon fixation in photosynthetic organisms	Metabolism	Energy metabolism	0.272056	0.781288	-	RchiOBHm_Chr7g0209601(RchiOBHm_Chr7g0209601|K00134);RchiOBHm_Chr2g0109721(RchiOBHm_Chr2g0109721|K01610);RchiOBHm_Chr5g0054131(RchiOBHm_Chr5g0054131|K01610);RchiOBHm_Chr5g0023331(RchiOBHm_Chr5g0023331|K00025);RchiOBHm_Chr6g0245261(RchiOBHm_Chr6g0245261|K01803);RchiOBHm_Chr2g0147841(RchiOBHm_Chr2g0147841|K00814);RchiOBHm_Chr1g0380411(RchiOBHm_Chr1g0380411|K00134);RchiOBHm_Chr4g0401741(RchiOBHm_Chr4…
ko00942	Anthocyanin biosynthesis	Metabolism	Biosynthesis of other secondary metabolites	0.292252	0.818306	-	RchiOBHm_Chr1g0378941(RchiOBHm_Chr1g0378941|K12938)
ko00905	Brassinosteroid biosynthesis	Metabolism	Metabolism of terpenoids and polyketides	0.340173	0.929252	RchiOBHm_Chr2g0165151(RchiOBHm_Chr2g0165151|K09590)	RchiOBHm_Chr2g0145921(RchiOBHm_Chr2g0145921|K20623)
ko04145	Phagosome	Cellular Processes	Transport and catabolism	0.386086	1	RchiOBHm_Chr7g0197791(RchiOBHm_Chr7g0197791|K07375);RchiOBHm_Chr6g0248011(RchiOBHm_Chr6g0248011|K07374);RchiOBHm_Chr6g0302901(RchiOBHm_Chr6g0302901|K07375);RchiOBHm_Chr2g0098991(RchiOBHm_Chr2g0098991|K04392);RchiOBHm_Chr2g0147811(RchiOBHm_Chr2g0147811|K00921)	RchiOBHm_Chr4g0428401(RchiOBHm_Chr4g0428401|K08054);RchiOBHm_Chr2g0175721(RchiOBHm_Chr2g0175721|K07342);RchiOBHm_Chr2g0168751(RchiOBHm_Chr2g0168751|K07374);RchiOBHm_Chr1g0345191(RchiOBHm_Chr1g0345191|K04392);RchiOBHm_Chr3g0460081(RchiOBHm_Chr3g0460081|K02150)
ko00310	Lysine degradation	Metabolism	Amino acid metabolism	0.415117	1	RchiOBHm_Chr2g0176511(RchiOBHm_Chr2g0176511|K11420)	RchiOBHm_Chr1g0330251(RchiOBHm_Chr1g0330251|K24405);RchiOBHm_Chr4g0444001(RchiOBHm_Chr4g0444001|K00128);RchiOBHm_Chr5g0040581(RchiOBHm_Chr5g0040581|K00658)
ko00030	Pentose phosphate pathway	Metabolism	Carbohydrate metabolism	0.425306	1	RchiOBHm_Chr2g0092311(RchiOBHm_Chr2g0092311|K00850)	RchiOBHm_Chr4g0419181(RchiOBHm_Chr4g0419181|K00895);RchiOBHm_Chr7g0202331(RchiOBHm_Chr7g0202331|K00616);RchiOBHm_Chr4g0443511(RchiOBHm_Chr4g0443511|K01835);RchiOBHm_Chr6g0300881(RchiOBHm_Chr6g0300881|K01810);RchiOBHm_Chr1g0376171(RchiOBHm_Chr1g0376171|K01835)
ko00053	Ascorbate and aldarate metabolism	Metabolism	Carbohydrate metabolism	0.429813	1	RchiOBHm_Chr7g0206031(RchiOBHm_Chr7g0206031|K00469);RchiOBHm_Chr3g0476601(RchiOBHm_Chr3g0476601|K00423);RchiOBHm_Chr3g0476621(RchiOBHm_Chr3g0476621|K00423);RchiOBHm_Chr4g0446111(RchiOBHm_Chr4g0446111|K00469);RchiOBHm_Chr7g0199031(RchiOBHm_Chr7g0199031|K00469)	RchiOBHm_Chr1g0365431(RchiOBHm_Chr1g0365431|K21888);RchiOBHm_Chr4g0444001(RchiOBHm_Chr4g0444001|K00128);RchiOBHm_Chr1g0360921(RchiOBHm_Chr1g0360921|K00103)
ko00430	Taurine and hypotaurine metabolism	Metabolism	Metabolism of other amino acids	0.437993	1	RchiOBHm_Chr4g0445561(RchiOBHm_Chr4g0445561|K01580)	-
ko00785	Lipoic acid metabolism	Metabolism	Metabolism of cofactors and vitamins	0.437993	1	RchiOBHm_Chr2g0162201(RchiOBHm_Chr2g0162201|K03644)	-
ko00944	Flavone and flavonol biosynthesis	Metabolism	Biosynthesis of other secondary metabolites	0.437993	1	-	RchiOBHm_Chr3g0452471(RchiOBHm_Chr3g0452471|K22794)
ko00590	Arachidonic acid metabolism	Metabolism	Lipid metabolism	0.460147	1	RchiOBHm_Chr4g0398131(RchiOBHm_Chr4g0398131|K01047);RchiOBHm_Chr2g0124811(RchiOBHm_Chr2g0124811|K14674)	-
ko00750	Vitamin B6 metabolism	Metabolism	Metabolism of cofactors and vitamins	0.497286	1	RchiOBHm_Chr2g0138251(RchiOBHm_Chr2g0138251|K06215)	RchiOBHm_Chr2g0097441(RchiOBHm_Chr2g0097441|K00831)
ko00190	Oxidative phosphorylation	Metabolism	Energy metabolism	0.502071	1	RchiOBHm_Chr2g0086371(RchiOBHm_Chr2g0086371|K01535);RchiOBHm_Chr3g0467401(RchiOBHm_Chr3g0467401|K01507);RchiOBHm_Chr5g0006761(RchiOBHm_Chr5g0006761|K03885)	RchiOBHm_Chr2g0161871(RchiOBHm_Chr2g0161871|K03885);RchiOBHm_Chr2g0142551(RchiOBHm_Chr2g0142551|K02140);RchiOBHm_Chr7g0179061(RchiOBHm_Chr7g0179061|K02133);RchiOBHm_Chr6g0269081(RchiOBHm_Chr6g0269081|K01507);RchiOBHm_Chr6g0298591(RchiOBHm_Chr6g0298591|K02265);RchiOBHm_Chr7g0207921(RchiOBHm_Chr7g0207921|K02134);RchiOBHm_Chr7g0187561(RchiOBHm_Chr7g0187561|K02137);RchiOBHm_Chr1g0347581(RchiOBHm_Chr1…
ko00945	Stilbenoid, diarylheptanoid and gingerol biosynthesis	Metabolism	Biosynthesis of other secondary metabolites	0.57144	1	RchiOBHm_Chr5g0066721(RchiOBHm_Chr5g0066721|K13065);RchiOBHm_Chr4g0431881(RchiOBHm_Chr4g0431881|K13065);RchiOBHm_Chr4g0431791(RchiOBHm_Chr4g0431791|K13065);RchiOBHm_Chr5g0028081(RchiOBHm_Chr5g0028081|K13065)	RchiOBHm_Chr7g0230711(RchiOBHm_Chr7g0230711|K13065)
ko00904	Diterpenoid biosynthesis	Metabolism	Metabolism of terpenoids and polyketides	0.575705	1	RchiOBHm_Chr3g0486971(RchiOBHm_Chr3g0486971|K04125);RchiOBHm_Chr7g0209061(RchiOBHm_Chr7g0209061|K04123)	RchiOBHm_Chr1g0351591(RchiOBHm_Chr1g0351591|K05282)
ko00400	Phenylalanine, tyrosine and tryptophan biosynthesis	Metabolism	Amino acid metabolism	0.59125	1	RchiOBHm_Chr6g0299441(RchiOBHm_Chr6g0299441|K01850)	RchiOBHm_Chr4g0438951(RchiOBHm_Chr4g0438951|K01850);RchiOBHm_Chr3g0453131(RchiOBHm_Chr3g0453131|K13832);RchiOBHm_Chr3g0453141(RchiOBHm_Chr3g0453141|K13832);RchiOBHm_Chr2g0128231(RchiOBHm_Chr2g0128231|K15227)
ko00240	Pyrimidine metabolism	Metabolism	Nucleotide metabolism	0.598097	1	RchiOBHm_Chr1g0343601(RchiOBHm_Chr1g0343601|K13800);RchiOBHm_Chr4g0439831(RchiOBHm_Chr4g0439831|K01510);RchiOBHm_Chr5g0000951(RchiOBHm_Chr5g0000951|K00857)	RchiOBHm_Chr7g0194711(RchiOBHm_Chr7g0194711|K00940);RchiOBHm_Chr6g0283171(RchiOBHm_Chr6g0283171|K16904);RchiOBHm_Chr5g0022491(RchiOBHm_Chr5g0022491|K01937)
ko00360	Phenylalanine metabolism	Metabolism	Amino acid metabolism	0.605608	1	RchiOBHm_Chr6g0247151(RchiOBHm_Chr6g0247151|K01593)	RchiOBHm_Chr1g0324861(RchiOBHm_Chr1g0324861|K01593);RchiOBHm_Chr3g0469861(RchiOBHm_Chr3g0469861|K10775);RchiOBHm_Chr3g0454411(RchiOBHm_Chr3g0454411|K01426)
ko00650	Butanoate metabolism	Metabolism	Carbohydrate metabolism	0.628519	1	RchiOBHm_Chr4g0445561(RchiOBHm_Chr4g0445561|K01580)	RchiOBHm_Chr5g0023391(RchiOBHm_Chr5g0023391|K17761)
ko00903	Limonene and pinene degradation	Metabolism	Metabolism of terpenoids and polyketides	0.645729	1	-	RchiOBHm_Chr4g0444001(RchiOBHm_Chr4g0444001|K00128)
ko00350	Tyrosine metabolism	Metabolism	Amino acid metabolism	0.647506	1	RchiOBHm_Chr6g0247151(RchiOBHm_Chr6g0247151|K01593)	RchiOBHm_Chr1g0324861(RchiOBHm_Chr1g0324861|K01593);RchiOBHm_Chr7g0187501(RchiOBHm_Chr7g0187501|K00001);RchiOBHm_Chr6g0277181(RchiOBHm_Chr6g0277181|K18857);RchiOBHm_Chr1g0384561(RchiOBHm_Chr1g0384561|K00121)
ko04120	Ubiquitin mediated proteolysis	Genetic Information Processing	Folding, sorting and degradation	0.663157	1	RchiOBHm_Chr6g0300551(RchiOBHm_Chr6g0300551|K10579);RchiOBHm_Chr3g0468671(RchiOBHm_Chr3g0468671|K10590);RchiOBHm_Chr1g0380621(RchiOBHm_Chr1g0380621|K04506);RchiOBHm_Chr1g0366471(RchiOBHm_Chr1g0366471|K10575);RchiOBHm_Chr6g0251901(RchiOBHm_Chr6g0251901|K06689);RchiOBHm_Chr3g0470691(RchiOBHm_Chr3g0470691|K10144);RchiOBHm_Chr6g0251761(RchiOBHm_Chr6g0251761|K03094);RchiOBHm_Chr5g0037651(RchiOBHm_Chr5…	RchiOBHm_Chr6g0253841(RchiOBHm_Chr6g0253841|K04506);RchiOBHm_Chr5g0024251(RchiOBHm_Chr5g0024251|K03094)
ko03440	Homologous recombination	Genetic Information Processing	Replication and repair	0.665136	1	RchiOBHm_Chr5g0015091(RchiOBHm_Chr5g0015091|K10683);RchiOBHm_Chr4g0446351(RchiOBHm_Chr4g0446351|K10879);RchiOBHm_Chr5g0061521(RchiOBHm_Chr5g0061521|K10869);RchiOBHm_Chr7g0206521(RchiOBHm_Chr7g0206521|K10875);RchiOBHm_Chr4g0402491(RchiOBHm_Chr4g0402491|K10880)	-
ko00260	Glycine, serine and threonine metabolism	Metabolism	Amino acid metabolism	0.665404	1	RchiOBHm_Chr7g0239871(RchiOBHm_Chr7g0239871|K01834)	RchiOBHm_Chr5g0020141(RchiOBHm_Chr5g0020141|K02437);RchiOBHm_Chr7g0233441(RchiOBHm_Chr7g0233441|K00600);RchiOBHm_Chr2g0170111(RchiOBHm_Chr2g0170111|K00130);RchiOBHm_Chr2g0097441(RchiOBHm_Chr2g0097441|K00831);RchiOBHm_Chr3g0449781(RchiOBHm_Chr3g0449781|K01620)
ko00941	Flavonoid biosynthesis	Metabolism	Biosynthesis of other secondary metabolites	0.665404	1	RchiOBHm_Chr5g0066721(RchiOBHm_Chr5g0066721|K13065);RchiOBHm_Chr4g0431881(RchiOBHm_Chr4g0431881|K13065);RchiOBHm_Chr4g0431791(RchiOBHm_Chr4g0431791|K13065);RchiOBHm_Chr5g0028081(RchiOBHm_Chr5g0028081|K13065)	RchiOBHm_Chr7g0230711(RchiOBHm_Chr7g0230711|K13065);RchiOBHm_Chr1g0316451(RchiOBHm_Chr1g0316451|K00660)
ko00603	Glycosphingolipid biosynthesis - globo and isoglobo series	Metabolism	Glycan biosynthesis and metabolism	0.68435	1	-	RchiOBHm_Chr6g0272391(RchiOBHm_Chr6g0272391|K07407)
ko00997	Biosynthesis of various secondary metabolites - part 3	Metabolism	Biosynthesis of other secondary metabolites	0.718767	1	RchiOBHm_Chr3g0470421(RchiOBHm_Chr3g0470421|K00789)	-
ko00300	Lysine biosynthesis	Metabolism	Amino acid metabolism	0.749439	1	RchiOBHm_Chr7g0226031(RchiOBHm_Chr7g0226031|K10206)	-
ko00062	Fatty acid elongation	Metabolism	Lipid metabolism	0.750133	1	-	RchiOBHm_Chr5g0062381(RchiOBHm_Chr5g0062381|K15397);RchiOBHm_Chr6g0304771(RchiOBHm_Chr6g0304771|K15397);RchiOBHm_Chr4g0432051(RchiOBHm_Chr4g0432051|K10251)
ko00130	Ubiquinone and other terpenoid-quinone biosynthesis	Metabolism	Metabolism of cofactors and vitamins	0.768203	1	-	RchiOBHm_Chr6g0299791(RchiOBHm_Chr6g0299791|K09833);RchiOBHm_Chr6g0289771(RchiOBHm_Chr6g0289771|K12502);RchiOBHm_Chr7g0190681(RchiOBHm_Chr7g0190681|K01904);RchiOBHm_Chr4g0388681(RchiOBHm_Chr4g0388681|K12502)
ko00563	Glycosylphosphatidylinositol (GPI)-anchor biosynthesis	Metabolism	Glycan biosynthesis and metabolism	0.773284	1	-	RchiOBHm_Chr2g0170441(RchiOBHm_Chr2g0170441|K05285);RchiOBHm_Chr4g0428061(RchiOBHm_Chr4g0428061|K05288)
ko00908	Zeatin biosynthesis	Metabolism	Metabolism of terpenoids and polyketides	0.773284	1	RchiOBHm_Chr2g0093491(RchiOBHm_Chr2g0093491|K00279);RchiOBHm_Chr6g0311781(RchiOBHm_Chr6g0311781|K00279)	-
ko00950	Isoquinoline alkaloid biosynthesis	Metabolism	Biosynthesis of other secondary metabolites	0.773284	1	RchiOBHm_Chr6g0247151(RchiOBHm_Chr6g0247151|K01593)	RchiOBHm_Chr1g0324861(RchiOBHm_Chr1g0324861|K01593)
ko00480	Glutathione metabolism	Metabolism	Metabolism of other amino acids	0.791888	1	RchiOBHm_Chr6g0305381(RchiOBHm_Chr6g0305381|K22596);RchiOBHm_Chr4g0445201(RchiOBHm_Chr4g0445201|K00799);RchiOBHm_Chr6g0293341(RchiOBHm_Chr6g0293341|K00799);RchiOBHm_Chr7g0215201(RchiOBHm_Chr7g0215201|K00799);RchiOBHm_Chr3g0488551(RchiOBHm_Chr3g0488551|K00799)	RchiOBHm_Chr7g0215041(RchiOBHm_Chr7g0215041|K00799);RchiOBHm_Chr1g0365431(RchiOBHm_Chr1g0365431|K21888);RchiOBHm_Chr1g0364651(RchiOBHm_Chr1g0364651|K00799);RchiOBHm_Chr3g0491741(RchiOBHm_Chr3g0491741|K00799);RchiOBHm_Chr4g0426681(RchiOBHm_Chr4g0426681|K11188)
ko00600	Sphingolipid metabolism	Metabolism	Lipid metabolism	0.791953	1	RchiOBHm_Chr7g0241141(RchiOBHm_Chr7g0241141|K17108)	RchiOBHm_Chr6g0272391(RchiOBHm_Chr6g0272391|K07407)
ko00640	Propanoate metabolism	Metabolism	Carbohydrate metabolism	0.798722	1	RchiOBHm_Chr7g0202841(RchiOBHm_Chr7g0202841|K00016)	RchiOBHm_Chr3g0463941(RchiOBHm_Chr3g0463941|K01962);RchiOBHm_Chr4g0397731(RchiOBHm_Chr4g0397731|K01961)
ko01040	Biosynthesis of unsaturated fatty acids	Metabolism	Lipid metabolism	0.809253	1	RchiOBHm_Chr3g0479761(RchiOBHm_Chr3g0479761|K10256)	RchiOBHm_Chr4g0432051(RchiOBHm_Chr4g0432051|K10251)
ko00630	Glyoxylate and dicarboxylate metabolism	Metabolism	Carbohydrate metabolism	0.830872	1	-	RchiOBHm_Chr5g0023331(RchiOBHm_Chr5g0023331|K00025);RchiOBHm_Chr5g0020141(RchiOBHm_Chr5g0020141|K02437);RchiOBHm_Chr7g0233441(RchiOBHm_Chr7g0233441|K00600);RchiOBHm_Chr4g0401741(RchiOBHm_Chr4g0401741|K01602);RchiOBHm_Chr7g0190721(RchiOBHm_Chr7g0190721|K01638)
ko00250	Alanine, aspartate and glutamate metabolism	Metabolism	Amino acid metabolism	0.843891	1	RchiOBHm_Chr4g0445561(RchiOBHm_Chr4g0445561|K01580)	RchiOBHm_Chr5g0023391(RchiOBHm_Chr5g0023391|K17761);RchiOBHm_Chr2g0147841(RchiOBHm_Chr2g0147841|K00814);RchiOBHm_Chr1g0373211(RchiOBHm_Chr1g0373211|K00261)
ko00270	Cysteine and methionine metabolism	Metabolism	Amino acid metabolism	0.846117	1	RchiOBHm_Chr7g0196631(RchiOBHm_Chr7g0196631|K20772);RchiOBHm_Chr7g0202841(RchiOBHm_Chr7g0202841|K00016);RchiOBHm_Chr2g0163961(RchiOBHm_Chr2g0163961|K01611);RchiOBHm_Chr3g0470421(RchiOBHm_Chr3g0470421|K00789)	RchiOBHm_Chr5g0023331(RchiOBHm_Chr5g0023331|K00025);RchiOBHm_Chr6g0296661(RchiOBHm_Chr6g0296661|K05933);RchiOBHm_Chr2g0093091(RchiOBHm_Chr2g0093091|K05933);RchiOBHm_Chr2g0097441(RchiOBHm_Chr2g0097441|K00831);RchiOBHm_Chr6g0310251(RchiOBHm_Chr6g0310251|K00826)
ko00280	Valine, leucine and isoleucine degradation	Metabolism	Amino acid metabolism	0.864006	1	-	RchiOBHm_Chr2g0139171(RchiOBHm_Chr2g0139171|K18660);RchiOBHm_Chr2g0139181(RchiOBHm_Chr2g0139181|K18660);RchiOBHm_Chr6g0310251(RchiOBHm_Chr6g0310251|K00826);RchiOBHm_Chr4g0444001(RchiOBHm_Chr4g0444001|K00128)
ko00290	Valine, leucine and isoleucine biosynthesis	Metabolism	Amino acid metabolism	0.874753	1	-	RchiOBHm_Chr6g0310251(RchiOBHm_Chr6g0310251|K00826)
ko00670	One carbon pool by folate	Metabolism	Metabolism of cofactors and vitamins	0.874753	1	-	RchiOBHm_Chr7g0233441(RchiOBHm_Chr7g0233441|K00600)
ko00330	Arginine and proline metabolism	Metabolism	Amino acid metabolism	0.881862	1	RchiOBHm_Chr2g0163961(RchiOBHm_Chr2g0163961|K01611)	RchiOBHm_Chr3g0465091(RchiOBHm_Chr3g0465091|K12657);RchiOBHm_Chr4g0444001(RchiOBHm_Chr4g0444001|K00128);RchiOBHm_Chr3g0454411(RchiOBHm_Chr3g0454411|K01426)
ko00860	Porphyrin metabolism	Metabolism	Metabolism of cofactors and vitamins	0.899385	1	-	RchiOBHm_Chr7g0181511(RchiOBHm_Chr7g0181511|K10960);RchiOBHm_Chr3g0462631(RchiOBHm_Chr3g0462631|K04040);RchiOBHm_Chr6g0290141(RchiOBHm_Chr6g0290141|K08099)
ko00340	Histidine metabolism	Metabolism	Amino acid metabolism	0.90062	1	-	RchiOBHm_Chr4g0444001(RchiOBHm_Chr4g0444001|K00128)
ko00920	Sulfur metabolism	Metabolism	Energy metabolism	0.907265	1	RchiOBHm_Chr3g0497061(RchiOBHm_Chr3g0497061|K00860);RchiOBHm_Chr6g0253831(RchiOBHm_Chr6g0253831|K00860)	-
ko04712	Circadian rhythm - plant	Organismal Systems	Environmental adaptation	0.907265	1	-	RchiOBHm_Chr4g0439111(RchiOBHm_Chr4g0439111|K16223);RchiOBHm_Chr1g0316451(RchiOBHm_Chr1g0316451|K00660)
ko00220	Arginine biosynthesis	Metabolism	Amino acid metabolism	0.915499	1	-	RchiOBHm_Chr2g0147841(RchiOBHm_Chr2g0147841|K00814);RchiOBHm_Chr1g0373211(RchiOBHm_Chr1g0373211|K00261)
ko04141	Protein processing in endoplasmic reticulum	Genetic Information Processing	Folding, sorting and degradation	0.918006	1	RchiOBHm_Chr6g0259871(RchiOBHm_Chr6g0259871|K13525);RchiOBHm_Chr4g0412361(RchiOBHm_Chr4g0412361|K14006);RchiOBHm_Chr2g0102791(RchiOBHm_Chr2g0102791|K10666);RchiOBHm_Chr1g0366471(RchiOBHm_Chr1g0366471|K10575);RchiOBHm_Chr6g0251901(RchiOBHm_Chr6g0251901|K06689);RchiOBHm_Chr6g0251761(RchiOBHm_Chr6g0251761|K03094);RchiOBHm_Chr5g0014551(RchiOBHm_Chr5g0014551|K10950);RchiOBHm_Chr5g0033921(RchiOBHm_Chr5…	RchiOBHm_Chr1g0366521(RchiOBHm_Chr1g0366521|K03283);RchiOBHm_Chr6g0303071(RchiOBHm_Chr6g0303071|K09487);RchiOBHm_Chr4g0428401(RchiOBHm_Chr4g0428401|K08054);RchiOBHm_Chr7g0212841(RchiOBHm_Chr7g0212841|K14016);RchiOBHm_Chr1g0378391(RchiOBHm_Chr1g0378391|K04079);RchiOBHm_Chr6g0311451(RchiOBHm_Chr6g0311451|K13993);RchiOBHm_Chr5g0002591(RchiOBHm_Chr5g0002591|K14009);RchiOBHm_Chr2g0175721(RchiOBHm_Chr2…
ko00760	Nicotinate and nicotinamide metabolism	Metabolism	Metabolism of cofactors and vitamins	0.921154	1	RchiOBHm_Chr7g0192351(RchiOBHm_Chr7g0192351|K03517)	-
ko04130	SNARE interactions in vesicular transport	Genetic Information Processing	Folding, sorting and degradation	0.923043	1	RchiOBHm_Chr5g0006581(RchiOBHm_Chr5g0006581|K08486);RchiOBHm_Chr5g0059791(RchiOBHm_Chr5g0059791|K08506)	-
ko04146	Peroxisome	Cellular Processes	Transport and catabolism	0.928636	1	RchiOBHm_Chr6g0305731(RchiOBHm_Chr6g0305731|K13348);RchiOBHm_Chr7g0194931(RchiOBHm_Chr7g0194931|K01897)	RchiOBHm_Chr2g0155721(RchiOBHm_Chr2g0155721|K01897);RchiOBHm_Chr6g0261981(RchiOBHm_Chr6g0261981|K01897);RchiOBHm_Chr2g0155701(RchiOBHm_Chr2g0155701|K01897);RchiOBHm_Chr5g0044101(RchiOBHm_Chr5g0044101|K13356)
ko03060	Protein export	Genetic Information Processing	Folding, sorting and degradation	0.933159	1	RchiOBHm_Chr6g0296471(RchiOBHm_Chr6g0296471|K03100)	RchiOBHm_Chr6g0299621(RchiOBHm_Chr6g0299621|K12947);RchiOBHm_Chr2g0175721(RchiOBHm_Chr2g0175721|K07342)
ko00770	Pantothenate and CoA biosynthesis	Metabolism	Metabolism of cofactors and vitamins	0.936269	1	-	RchiOBHm_Chr6g0310251(RchiOBHm_Chr6g0310251|K00826);RchiOBHm_Chr4g0444001(RchiOBHm_Chr4g0444001|K00128)
ko03410	Base excision repair	Genetic Information Processing	Replication and repair	0.936269	1	RchiOBHm_Chr5g0021771(RchiOBHm_Chr5g0021771|K01246);RchiOBHm_Chr5g0052821(RchiOBHm_Chr5g0052821|K03575)	-
ko00790	Folate biosynthesis	Metabolism	Metabolism of cofactors and vitamins	0.937451	1	-	RchiOBHm_Chr7g0217631(RchiOBHm_Chr7g0217631|K01113)
ko00900	Terpenoid backbone biosynthesis	Metabolism	Metabolism of terpenoids and polyketides	0.943473	1	-	RchiOBHm_Chr7g0181511(RchiOBHm_Chr7g0181511|K10960);RchiOBHm_Chr4g0403671(RchiOBHm_Chr4g0403671|K01662);RchiOBHm_Chr1g0357211(RchiOBHm_Chr1g0357211|K06013)
ko04144	Endocytosis	Cellular Processes	Transport and catabolism	0.94566	1	RchiOBHm_Chr6g0303711(RchiOBHm_Chr6g0303711|K01115);RchiOBHm_Chr1g0368751(RchiOBHm_Chr1g0368751|K07904);RchiOBHm_Chr7g0209771(RchiOBHm_Chr7g0209771|K12493);RchiOBHm_Chr4g0426591(RchiOBHm_Chr4g0426591|K07937);RchiOBHm_Chr5g0031861(RchiOBHm_Chr5g0031861|K07904);RchiOBHm_Chr7g0177281(RchiOBHm_Chr7g0177281|K12486);RchiOBHm_Chr5g0000971(RchiOBHm_Chr5g0000971|K07904);RchiOBHm_Chr7g0188801(RchiOBHm_Chr7…	RchiOBHm_Chr1g0366521(RchiOBHm_Chr1g0366521|K03283);RchiOBHm_Chr6g0273541(RchiOBHm_Chr6g0273541|K10365);RchiOBHm_Chr3g0454101(RchiOBHm_Chr3g0454101|K10396)
ko00513	Various types of N-glycan biosynthesis	Metabolism	Glycan biosynthesis and metabolism	0.960648	1	RchiOBHm_Chr6g0257471(RchiOBHm_Chr6g0257471|K00753)	-
ko00410	beta-Alanine metabolism	Metabolism	Metabolism of other amino acids	0.967519	1	RchiOBHm_Chr4g0445561(RchiOBHm_Chr4g0445561|K01580)	RchiOBHm_Chr4g0444001(RchiOBHm_Chr4g0444001|K00128)
ko00960	Tropane, piperidine and pyridine alkaloid biosynthesis	Metabolism	Biosynthesis of other secondary metabolites	0.972209	1	RchiOBHm_Chr5g0045851(RchiOBHm_Chr5g0045851|K08081)	-
ko00195	Photosynthesis	Metabolism	Energy metabolism	0.986149	1	RchiOBHm_Chr4g0446251(RchiOBHm_Chr4g0446251|K08901)	-
ko03020	RNA polymerase	Genetic Information Processing	Transcription	0.987971	1	RchiOBHm_Chr6g0258831(RchiOBHm_Chr6g0258831|K03023)	RchiOBHm_Chr2g0166351(RchiOBHm_Chr2g0166351|K03005)
ko03018	RNA degradation	Genetic Information Processing	Folding, sorting and degradation	0.989122	1	RchiOBHm_Chr2g0092311(RchiOBHm_Chr2g0092311|K00850);RchiOBHm_Chr6g0282651(RchiOBHm_Chr6g0282651|K01148);RchiOBHm_Chr4g0436871(RchiOBHm_Chr4g0436871|K04077);RchiOBHm_Chr6g0271671(RchiOBHm_Chr6g0271671|K11600)	RchiOBHm_Chr6g0273861(RchiOBHm_Chr6g0273861|K13126)
ko00909	Sesquiterpenoid and triterpenoid biosynthesis	Metabolism	Metabolism of terpenoids and polyketides	0.990173	1	RchiOBHm_Chr6g0310151(RchiOBHm_Chr6g0310151|K00511);RchiOBHm_Chr5g0038101(RchiOBHm_Chr5g0038101|K15803)	-
ko00510	N-Glycan biosynthesis	Metabolism	Glycan biosynthesis and metabolism	0.992253	1	RchiOBHm_Chr2g0173231(RchiOBHm_Chr2g0173231|K00737)	-
ko03030	DNA replication	Genetic Information Processing	Replication and repair	0.99386	1	RchiOBHm_Chr4g0418271(RchiOBHm_Chr4g0418271|K02685)	-
ko03015	mRNA surveillance pathway	Genetic Information Processing	Translation	0.998429	1	RchiOBHm_Chr4g0431481(RchiOBHm_Chr4g0431481|K11584);RchiOBHm_Chr3g0459571(RchiOBHm_Chr3g0459571|K06269);RchiOBHm_Chr5g0042461(RchiOBHm_Chr5g0042461|K14411);RchiOBHm_Chr3g0482981(RchiOBHm_Chr3g0482981|K15542)	RchiOBHm_Chr6g0273861(RchiOBHm_Chr6g0273861|K13126)
ko03050	Proteasome	Genetic Information Processing	Folding, sorting and degradation	0.999048	1	RchiOBHm_Chr5g0069941(RchiOBHm_Chr5g0069941|K03062)	-
ko00970	Aminoacyl-tRNA biosynthesis	Genetic Information Processing	Translation	0.999626	1	-	RchiOBHm_Chr6g0283201(RchiOBHm_Chr6g0283201|K01893)
ko03040	Spliceosome	Genetic Information Processing	Transcription	0.999993	1	RchiOBHm_Chr2g0160631(RchiOBHm_Chr2g0160631|K12856);RchiOBHm_Chr4g0430911(RchiOBHm_Chr4g0430911|K12818);RchiOBHm_Chr2g0092541(RchiOBHm_Chr2g0092541|K12813);RchiOBHm_Chr4g0446821(RchiOBHm_Chr4g0446821|K12859)	RchiOBHm_Chr1g0366521(RchiOBHm_Chr1g0366521|K03283);RchiOBHm_Chr5g0073091(RchiOBHm_Chr5g0073091|K12813);RchiOBHm_Chr5g0032281(RchiOBHm_Chr5g0032281|K12860)
ko03013	Nucleocytoplasmic transport	Genetic Information Processing	Translation	0.999997	1	-	RchiOBHm_Chr5g0060421(RchiOBHm_Chr5g0060421|K03231)
ko03010	Ribosome	Genetic Information Processing	Translation	1	1	RchiOBHm_Chr3g0469581(RchiOBHm_Chr3g0469581|K02870);RchiOBHm_Chr5g0001741(RchiOBHm_Chr5g0001741|K02943);RchiOBHm_Chr4g0416191(RchiOBHm_Chr4g0416191|K02881)	RchiOBHm_Chr3g0451851(RchiOBHm_Chr3g0451851|K02984);RchiOBHm_Chr7g0180961(RchiOBHm_Chr7g0180961|K02997);RchiOBHm_Chr1g0370941(RchiOBHm_Chr1g0370941|K02987);RchiOBHm_Chr4g0394971(RchiOBHm_Chr4g0394971|K02941);RchiOBHm_Chr1g0376871(RchiOBHm_Chr1g0376871|K02896);RchiOBHm_Chr6g0294091(RchiOBHm_Chr6g0294091|K02979)

## Sheet: Table S7
Table S7. KEGG pathway enrichment analysis of DEGs in S2 vs. S4
PathwayID	Pathway	level1	level2	Pvalue	adjustPvalue	Up_gene	Down_gene
ko00020	Citrate cycle (TCA cycle)	Metabolism	Carbohydrate metabolism	1.03174e-10	7.91773e-09	RchiOBHm_Chr6g0294511(RchiOBHm_Chr6g0294511|K01679);RchiOBHm_Chr6g0246321(RchiOBHm_Chr6g0246321|K00026)	RchiOBHm_Chr5g0031491(RchiOBHm_Chr5g0031491|K00026);RchiOBHm_Chr6g0294521(RchiOBHm_Chr6g0294521|K01679);RchiOBHm_Chr5g0023331(RchiOBHm_Chr5g0023331|K00025);RchiOBHm_Chr2g0097601(RchiOBHm_Chr2g0097601|K00030);RchiOBHm_Chr1g0365921(RchiOBHm_Chr1g0365921|K00164);RchiOBHm_Chr2g0109721(RchiOBHm_Chr2g0109721|K01610);RchiOBHm_Chr2g0159291(RchiOBHm_Chr2g0159291|K01681);RchiOBHm_Chr5g0054131(RchiOBHm_Chr5…
ko00190	Oxidative phosphorylation	Metabolism	Energy metabolism	1.31962e-10	7.91773e-09	RchiOBHm_Chr3g0467401(RchiOBHm_Chr3g0467401|K01507);RchiOBHm_Chr2g0086371(RchiOBHm_Chr2g0086371|K01535);RchiOBHm_Chr1g0360571(RchiOBHm_Chr1g0360571|K02113);RchiOBHm_Chr5g0006761(RchiOBHm_Chr5g0006761|K03885);RchiOBHm_Chr6g0304901(RchiOBHm_Chr6g0304901|K01535);RchiOBHm_Chr5g0002961(RchiOBHm_Chr5g0002961|K02115)	RchiOBHm_Chr2g0161871(RchiOBHm_Chr2g0161871|K03885);RchiOBHm_Chr7g0207921(RchiOBHm_Chr7g0207921|K02134);RchiOBHm_Chr6g0267931(RchiOBHm_Chr6g0267931|K03965);RchiOBHm_Chr4g0433891(RchiOBHm_Chr4g0433891|K02133);RchiOBHm_Chr7g0179061(RchiOBHm_Chr7g0179061|K02133);RchiOBHm_Chr2g0142551(RchiOBHm_Chr2g0142551|K02140);RchiOBHm_Chr7g0185431(RchiOBHm_Chr7g0185431|K03966);RchiOBHm_Chr1g0344041(RchiOBHm_Chr1…
ko00710	Carbon fixation in photosynthetic organisms	Metabolism	Energy metabolism	2.70115e-09	1.0667e-07	RchiOBHm_Chr4g0440871(RchiOBHm_Chr4g0440871|K01807);RchiOBHm_Chr4g0435151(RchiOBHm_Chr4g0435151|K01602);RchiOBHm_Chr1g0334961(RchiOBHm_Chr1g0334961|K00051);RchiOBHm_Chr5g0075371(RchiOBHm_Chr5g0075371|K01623);RchiOBHm_Chr6g0306591(RchiOBHm_Chr6g0306591|K00029);RchiOBHm_Chr2g0126111(RchiOBHm_Chr2g0126111|K01602);RchiOBHm_Chr5g0025831(RchiOBHm_Chr5g0025831|K01100);RchiOBHm_Chr7g0212791(RchiOBHm_Chr7…	RchiOBHm_Chr7g0209601(RchiOBHm_Chr7g0209601|K00134);RchiOBHm_Chr5g0031491(RchiOBHm_Chr5g0031491|K00026);RchiOBHm_Chr5g0023331(RchiOBHm_Chr5g0023331|K00025);RchiOBHm_Chr2g0109721(RchiOBHm_Chr2g0109721|K01610);RchiOBHm_Chr5g0054131(RchiOBHm_Chr5g0054131|K01610);RchiOBHm_Chr5g0024101(RchiOBHm_Chr5g0024101|K00134);RchiOBHm_Chr2g0174401(RchiOBHm_Chr2g0174401|K00134);RchiOBHm_Chr7g0181501(RchiOBHm_Chr7…
ko00010	Glycolysis / Gluconeogenesis	Metabolism	Carbohydrate metabolism	3.55567e-09	1.0667e-07	RchiOBHm_Chr2g0092311(RchiOBHm_Chr2g0092311|K00850);RchiOBHm_Chr7g0202841(RchiOBHm_Chr7g0202841|K00016);RchiOBHm_Chr5g0075371(RchiOBHm_Chr5g0075371|K01623);RchiOBHm_Chr6g0267861(RchiOBHm_Chr6g0267861|K01623);RchiOBHm_Chr3g0464191(RchiOBHm_Chr3g0464191|K03841)	RchiOBHm_Chr7g0209601(RchiOBHm_Chr7g0209601|K00134);RchiOBHm_Chr2g0111921(RchiOBHm_Chr2g0111921|K00850);RchiOBHm_Chr6g0247971(RchiOBHm_Chr6g0247971|K00873);RchiOBHm_Chr5g0070371(RchiOBHm_Chr5g0070371|K01568);RchiOBHm_Chr2g0109721(RchiOBHm_Chr2g0109721|K01610);RchiOBHm_Chr4g0443511(RchiOBHm_Chr4g0443511|K01835);RchiOBHm_Chr7g0217221(RchiOBHm_Chr7g0217221|K00895);RchiOBHm_Chr5g0054131(RchiOBHm_Chr5…
ko00500	Starch and sucrose metabolism	Metabolism	Carbohydrate metabolism	1.10049e-07	2.64118e-06	RchiOBHm_Chr5g0071491(RchiOBHm_Chr5g0071491|K01188);RchiOBHm_Chr5g0077961(RchiOBHm_Chr5g0077961|K01188);RchiOBHm_Chr7g0239531(RchiOBHm_Chr7g0239531|K01087);RchiOBHm_Chr7g0193901(RchiOBHm_Chr7g0193901|K16055);RchiOBHm_Chr4g0444141(RchiOBHm_Chr4g0444141|K16055);RchiOBHm_Chr6g0311961(RchiOBHm_Chr6g0311961|K01179);RchiOBHm_Chr6g0249631(RchiOBHm_Chr6g0249631|K00696);RchiOBHm_Chr2g0115021(RchiOBHm_Chr2…	RchiOBHm_Chr1g0374511(RchiOBHm_Chr1g0374511|K01193);RchiOBHm_Chr3g0474381(RchiOBHm_Chr3g0474381|K01193);RchiOBHm_Chr7g0194991(RchiOBHm_Chr7g0194991|K01179);RchiOBHm_Chr5g0009141(RchiOBHm_Chr5g0009141|K00688);RchiOBHm_Chr5g0068321(RchiOBHm_Chr5g0068321|K00688);RchiOBHm_Chr2g0160291(RchiOBHm_Chr2g0160291|K01177);RchiOBHm_Chr4g0443511(RchiOBHm_Chr4g0443511|K01835);RchiOBHm_Chr3g0488851(RchiOBHm_Chr3…
ko00620	Pyruvate metabolism	Metabolism	Carbohydrate metabolism	2.92309e-07	5.84618e-06	RchiOBHm_Chr6g0294511(RchiOBHm_Chr6g0294511|K01679);RchiOBHm_Chr7g0202841(RchiOBHm_Chr7g0202841|K00016);RchiOBHm_Chr1g0334961(RchiOBHm_Chr1g0334961|K00051);RchiOBHm_Chr3g0487981(RchiOBHm_Chr3g0487981|K18881);RchiOBHm_Chr6g0306591(RchiOBHm_Chr6g0306591|K00029);RchiOBHm_Chr6g0246321(RchiOBHm_Chr6g0246321|K00026)	RchiOBHm_Chr5g0031491(RchiOBHm_Chr5g0031491|K00026);RchiOBHm_Chr6g0247971(RchiOBHm_Chr6g0247971|K00873);RchiOBHm_Chr6g0294521(RchiOBHm_Chr6g0294521|K01679);RchiOBHm_Chr5g0023331(RchiOBHm_Chr5g0023331|K00025);RchiOBHm_Chr2g0109721(RchiOBHm_Chr2g0109721|K01610);RchiOBHm_Chr5g0054131(RchiOBHm_Chr5g0054131|K01610);RchiOBHm_Chr3g0463941(RchiOBHm_Chr3g0463941|K01962);RchiOBHm_Chr3g0471721(RchiOBHm_Chr3…
ko04075	Plant hormone signal transduction	Environmental Information Processing	Signal transduction	7.66871e-07	1.31464e-05	RchiOBHm_Chr1g0381041(RchiOBHm_Chr1g0381041|K14497);RchiOBHm_Chr4g0428671(RchiOBHm_Chr4g0428671|K14487);RchiOBHm_Chr7g0186081(RchiOBHm_Chr7g0186081|K14486);RchiOBHm_Chr6g0308031(RchiOBHm_Chr6g0308031|K14432);RchiOBHm_Chr4g0402961(RchiOBHm_Chr4g0402961|K14504);RchiOBHm_Chr4g0402981(RchiOBHm_Chr4g0402981|K14504);RchiOBHm_Chr4g0402891(RchiOBHm_Chr4g0402891|K14504);RchiOBHm_Chr4g0389611(RchiOBHm_Chr4…	RchiOBHm_Chr2g0151431(RchiOBHm_Chr2g0151431|K14504);RchiOBHm_Chr1g0371101(RchiOBHm_Chr1g0371101|K14496);RchiOBHm_Chr3g0480361(RchiOBHm_Chr3g0480361|K14431);RchiOBHm_Chr2g0095481(RchiOBHm_Chr2g0095481|K13464);RchiOBHm_Chr3g0453451(RchiOBHm_Chr3g0453451|K14493);RchiOBHm_Chr7g0233101(RchiOBHm_Chr7g0233101|K14484);RchiOBHm_Chr6g0296091(RchiOBHm_Chr6g0296091|K14492);RchiOBHm_Chr2g0089571(RchiOBHm_Chr2…
ko00520	Amino sugar and nucleotide sugar metabolism	Metabolism	Carbohydrate metabolism	6.96319e-06	0.000104448	RchiOBHm_Chr6g0279841(RchiOBHm_Chr6g0279841|K20547);RchiOBHm_Chr6g0255151(RchiOBHm_Chr6g0255151|K01183);RchiOBHm_Chr7g0208231(RchiOBHm_Chr7g0208231|K01809);RchiOBHm_Chr5g0013691(RchiOBHm_Chr5g0013691|K01183);RchiOBHm_Chr1g0351681(RchiOBHm_Chr1g0351681|K00847);RchiOBHm_Chr7g0198901(RchiOBHm_Chr7g0198901|K01784);RchiOBHm_Chr1g0379721(RchiOBHm_Chr1g0379721|K01183);RchiOBHm_Chr4g0406221(RchiOBHm_Chr4…	RchiOBHm_Chr4g0443511(RchiOBHm_Chr4g0443511|K01835);RchiOBHm_Chr3g0488851(RchiOBHm_Chr3g0488851|K00963);RchiOBHm_Chr7g0199641(RchiOBHm_Chr7g0199641|K12451);RchiOBHm_Chr6g0249341(RchiOBHm_Chr6g0249341|K00847);RchiOBHm_Chr2g0155241(RchiOBHm_Chr2g0155241|K00975);RchiOBHm_Chr1g0365681(RchiOBHm_Chr1g0365681|K12373);RchiOBHm_Chr1g0376171(RchiOBHm_Chr1g0376171|K01835);RchiOBHm_Chr6g0300881(RchiOBHm_Chr6…
ko00073	Cutin, suberine and wax biosynthesis	Metabolism	Lipid metabolism	2.08496e-05	0.000277995	RchiOBHm_Chr4g0443291(RchiOBHm_Chr4g0443291|K17991);RchiOBHm_Chr5g0043321(RchiOBHm_Chr5g0043321|K13356);RchiOBHm_Chr5g0044071(RchiOBHm_Chr5g0044071|K13356);RchiOBHm_Chr1g0343301(RchiOBHm_Chr1g0343301|K15404);RchiOBHm_Chr6g0299671(RchiOBHm_Chr6g0299671|K15400);RchiOBHm_Chr5g0068771(RchiOBHm_Chr5g0068771|K15401)	RchiOBHm_Chr3g0449461(RchiOBHm_Chr3g0449461|K17991);RchiOBHm_Chr1g0333181(RchiOBHm_Chr1g0333181|K21995);RchiOBHm_Chr7g0197251(RchiOBHm_Chr7g0197251|K15398);RchiOBHm_Chr4g0446771(RchiOBHm_Chr4g0446771|K15402);RchiOBHm_Chr1g0343691(RchiOBHm_Chr1g0343691|K15404);RchiOBHm_Chr1g0343791(RchiOBHm_Chr1g0343791|K15404);RchiOBHm_Chr2g0143221(RchiOBHm_Chr2g0143221|K15403);RchiOBHm_Chr1g0355891(RchiOBHm_Chr1…
ko00630	Glyoxylate and dicarboxylate metabolism	Metabolism	Carbohydrate metabolism	4.30063e-05	0.000516075	RchiOBHm_Chr1g0351551(RchiOBHm_Chr1g0351551|K15919);RchiOBHm_Chr1g0351471(RchiOBHm_Chr1g0351471|K15919);RchiOBHm_Chr4g0435151(RchiOBHm_Chr4g0435151|K01602);RchiOBHm_Chr7g0198211(RchiOBHm_Chr7g0198211|K22133);RchiOBHm_Chr5g0050781(RchiOBHm_Chr5g0050781|K00830);RchiOBHm_Chr2g0146451(RchiOBHm_Chr2g0146451|K11517);RchiOBHm_Chr2g0110071(RchiOBHm_Chr2g0110071|K00600);RchiOBHm_Chr2g0126111(RchiOBHm_Chr2…	RchiOBHm_Chr5g0031491(RchiOBHm_Chr5g0031491|K00026);RchiOBHm_Chr5g0023331(RchiOBHm_Chr5g0023331|K00025);RchiOBHm_Chr7g0178021(RchiOBHm_Chr7g0178021|K01915);RchiOBHm_Chr2g0159291(RchiOBHm_Chr2g0159291|K01681);RchiOBHm_Chr7g0233441(RchiOBHm_Chr7g0233441|K00600);RchiOBHm_Chr4g0446601(RchiOBHm_Chr4g0446601|K01915);RchiOBHm_Chr2g0098381(RchiOBHm_Chr2g0098381|K01681);RchiOBHm_Chr7g0181501(RchiOBHm_Chr7…
ko00061	Fatty acid biosynthesis	Metabolism	Lipid metabolism	0.00011154	0.0012168	RchiOBHm_Chr7g0189721(RchiOBHm_Chr7g0189721|K10781);RchiOBHm_Chr2g0089811(RchiOBHm_Chr2g0089811|K10781);RchiOBHm_Chr4g0413231(RchiOBHm_Chr4g0413231|K01897)	RchiOBHm_Chr2g0155721(RchiOBHm_Chr2g0155721|K01897);RchiOBHm_Chr5g0013571(RchiOBHm_Chr5g0013571|K09458);RchiOBHm_Chr2g0139181(RchiOBHm_Chr2g0139181|K18660);RchiOBHm_Chr2g0139171(RchiOBHm_Chr2g0139171|K18660);RchiOBHm_Chr3g0463941(RchiOBHm_Chr3g0463941|K01962);RchiOBHm_Chr7g0186071(RchiOBHm_Chr7g0186071|K09458);RchiOBHm_Chr1g0344041(RchiOBHm_Chr1g0344041|K03955);RchiOBHm_Chr2g0095651(RchiOBHm_Chr2…
ko00195	Photosynthesis	Metabolism	Energy metabolism	0.000254482	0.00254482	RchiOBHm_Chr1g0360571(RchiOBHm_Chr1g0360571|K02113);RchiOBHm_Chr6g0295831(RchiOBHm_Chr6g0295831|K03542);RchiOBHm_Chr5g0015361(RchiOBHm_Chr5g0015361|K02698);RchiOBHm_Chr2g0138931(RchiOBHm_Chr2g0138931|K02695);RchiOBHm_Chr5g0004501(RchiOBHm_Chr5g0004501|K08901);RchiOBHm_Chr7g0221031(RchiOBHm_Chr7g0221031|K02639);RchiOBHm_Chr2g0099331(RchiOBHm_Chr2g0099331|K02641);RchiOBHm_Chr1g0365751(RchiOBHm_Chr1…	RchiOBHm_Chr5g0016001(RchiOBHm_Chr5g0016001|K02641)
ko00051	Fructose and mannose metabolism	Metabolism	Carbohydrate metabolism	0.000297087	0.00274234	RchiOBHm_Chr2g0092311(RchiOBHm_Chr2g0092311|K00850);RchiOBHm_Chr7g0208231(RchiOBHm_Chr7g0208231|K01809);RchiOBHm_Chr1g0351681(RchiOBHm_Chr1g0351681|K00847);RchiOBHm_Chr6g0301441(RchiOBHm_Chr6g0301441|K19355);RchiOBHm_Chr5g0075371(RchiOBHm_Chr5g0075371|K01623);RchiOBHm_Chr6g0267861(RchiOBHm_Chr6g0267861|K01623);RchiOBHm_Chr3g0464191(RchiOBHm_Chr3g0464191|K03841)	RchiOBHm_Chr2g0111921(RchiOBHm_Chr2g0111921|K00850);RchiOBHm_Chr7g0217221(RchiOBHm_Chr7g0217221|K00895);RchiOBHm_Chr6g0249341(RchiOBHm_Chr6g0249341|K00847);RchiOBHm_Chr4g0403601(RchiOBHm_Chr4g0403601|K01805);RchiOBHm_Chr4g0434081(RchiOBHm_Chr4g0434081|K01623);RchiOBHm_Chr6g0245261(RchiOBHm_Chr6g0245261|K01803);RchiOBHm_Chr2g0126631(RchiOBHm_Chr2g0126631|K19355);RchiOBHm_Chr4g0419181(RchiOBHm_Chr4…
ko00196	Photosynthesis - antenna proteins	Metabolism	Energy metabolism	0.000646131	0.00553826	RchiOBHm_Chr5g0013251(RchiOBHm_Chr5g0013251|K08912);RchiOBHm_Chr2g0156601(RchiOBHm_Chr2g0156601|K08913);RchiOBHm_Chr2g0155141(RchiOBHm_Chr2g0155141|K08909);RchiOBHm_Chr7g0181611(RchiOBHm_Chr7g0181611|K08910);RchiOBHm_Chr5g0013261(RchiOBHm_Chr5g0013261|K08912);RchiOBHm_Chr1g0363641(RchiOBHm_Chr1g0363641|K08907);RchiOBHm_Chr4g0430241(RchiOBHm_Chr4g0430241|K08908);RchiOBHm_Chr2g0156611(RchiOBHm_Chr2…	-
ko00030	Pentose phosphate pathway	Metabolism	Carbohydrate metabolism	0.00142923	0.0114338	RchiOBHm_Chr2g0092311(RchiOBHm_Chr2g0092311|K00850);RchiOBHm_Chr4g0440871(RchiOBHm_Chr4g0440871|K01807);RchiOBHm_Chr1g0383841(RchiOBHm_Chr1g0383841|K00851);RchiOBHm_Chr5g0075371(RchiOBHm_Chr5g0075371|K01623);RchiOBHm_Chr6g0267861(RchiOBHm_Chr6g0267861|K01623);RchiOBHm_Chr5g0018511(RchiOBHm_Chr5g0018511|K01807);RchiOBHm_Chr3g0464191(RchiOBHm_Chr3g0464191|K03841)	RchiOBHm_Chr2g0111921(RchiOBHm_Chr2g0111921|K00850);RchiOBHm_Chr4g0443511(RchiOBHm_Chr4g0443511|K01835);RchiOBHm_Chr7g0217221(RchiOBHm_Chr7g0217221|K00895);RchiOBHm_Chr4g0434081(RchiOBHm_Chr4g0434081|K01623);RchiOBHm_Chr7g0202331(RchiOBHm_Chr7g0202331|K00616);RchiOBHm_Chr1g0376171(RchiOBHm_Chr1g0376171|K01835);RchiOBHm_Chr6g0300881(RchiOBHm_Chr6g0300881|K01810);RchiOBHm_Chr4g0419181(RchiOBHm_Chr4…
ko00562	Inositol phosphate metabolism	Metabolism	Carbohydrate metabolism	0.00170668	0.0128001	RchiOBHm_Chr7g0206031(RchiOBHm_Chr7g0206031|K00469);RchiOBHm_Chr7g0208651(RchiOBHm_Chr7g0208651|K24221);RchiOBHm_Chr7g0232171(RchiOBHm_Chr7g0232171|K00913);RchiOBHm_Chr7g0222421(RchiOBHm_Chr7g0222421|K00889);RchiOBHm_Chr5g0069151(RchiOBHm_Chr5g0069151|K01114);RchiOBHm_Chr5g0069851(RchiOBHm_Chr5g0069851|K05857);RchiOBHm_Chr2g0166601(RchiOBHm_Chr2g0166601|K01110);RchiOBHm_Chr7g0199031(RchiOBHm_Chr7…	RchiOBHm_Chr1g0384451(RchiOBHm_Chr1g0384451|K00913);RchiOBHm_Chr6g0245261(RchiOBHm_Chr6g0245261|K01803);RchiOBHm_Chr1g0370931(RchiOBHm_Chr1g0370931|K03103);RchiOBHm_Chr7g0188281(RchiOBHm_Chr7g0188281|K00915);RchiOBHm_Chr6g0247961(RchiOBHm_Chr6g0247961|K00913);RchiOBHm_Chr1g0367211(RchiOBHm_Chr1g0367211|K01803);RchiOBHm_Chr2g0084491(RchiOBHm_Chr2g0084491|K01765);RchiOBHm_Chr6g0270141(RchiOBHm_Chr6…
ko00052	Galactose metabolism	Metabolism	Carbohydrate metabolism	0.00193087	0.0136297	RchiOBHm_Chr2g0092311(RchiOBHm_Chr2g0092311|K00850);RchiOBHm_Chr3g0457631(RchiOBHm_Chr3g0457631|K18819);RchiOBHm_Chr7g0198901(RchiOBHm_Chr7g0198901|K01784);RchiOBHm_Chr2g0143501(RchiOBHm_Chr2g0143501|K01193);RchiOBHm_Chr3g0486641(RchiOBHm_Chr3g0486641|K18819);RchiOBHm_Chr3g0487291(RchiOBHm_Chr3g0487291|K06611);RchiOBHm_Chr4g0426261(RchiOBHm_Chr4g0426261|K18819)	RchiOBHm_Chr1g0374511(RchiOBHm_Chr1g0374511|K01193);RchiOBHm_Chr3g0474381(RchiOBHm_Chr3g0474381|K01193);RchiOBHm_Chr2g0111921(RchiOBHm_Chr2g0111921|K00850);RchiOBHm_Chr4g0443511(RchiOBHm_Chr4g0443511|K01835);RchiOBHm_Chr3g0488851(RchiOBHm_Chr3g0488851|K00963);RchiOBHm_Chr1g0376171(RchiOBHm_Chr1g0376171|K01835);RchiOBHm_Chr2g0109591(RchiOBHm_Chr2g0109591|K00844);RchiOBHm_Chr5g0075141(RchiOBHm_Chr5…
ko00780	Biotin metabolism	Metabolism	Metabolism of cofactors and vitamins	0.00269438	0.0179625	-	RchiOBHm_Chr5g0013571(RchiOBHm_Chr5g0013571|K09458);RchiOBHm_Chr7g0186071(RchiOBHm_Chr7g0186071|K09458);RchiOBHm_Chr2g0095651(RchiOBHm_Chr2g0095651|K09458);RchiOBHm_Chr3g0479801(RchiOBHm_Chr3g0479801|K00208);RchiOBHm_Chr2g0115241(RchiOBHm_Chr2g0115241|K02372);RchiOBHm_Chr5g0080511(RchiOBHm_Chr5g0080511|K00208);RchiOBHm_Chr1g0348931(RchiOBHm_Chr1g0348931|K00652);RchiOBHm_Chr4g0408131(RchiOBHm_Chr4…
ko00900	Terpenoid backbone biosynthesis	Metabolism	Metabolism of terpenoids and polyketides	0.00304822	0.0192519	RchiOBHm_Chr4g0420531(RchiOBHm_Chr4g0420531|K01662);RchiOBHm_Chr6g0263721(RchiOBHm_Chr6g0263721|K11778);RchiOBHm_Chr5g0028851(RchiOBHm_Chr5g0028851|K05356);RchiOBHm_Chr7g0218881(RchiOBHm_Chr7g0218881|K00991);RchiOBHm_Chr2g0096771(RchiOBHm_Chr2g0096771|K00021);RchiOBHm_Chr2g0163451(RchiOBHm_Chr2g0163451|K15889)	RchiOBHm_Chr3g0447851(RchiOBHm_Chr3g0447851|K01823);RchiOBHm_Chr2g0155821(RchiOBHm_Chr2g0155821|K00626);RchiOBHm_Chr1g0332421(RchiOBHm_Chr1g0332421|K01597);RchiOBHm_Chr4g0403671(RchiOBHm_Chr4g0403671|K01662);RchiOBHm_Chr5g0075621(RchiOBHm_Chr5g0075621|K00787);RchiOBHm_Chr7g0212251(RchiOBHm_Chr7g0212251|K00938);RchiOBHm_Chr7g0181511(RchiOBHm_Chr7g0181511|K10960);RchiOBHm_Chr7g0199551(RchiOBHm_Chr7…
ko00960	Tropane, piperidine and pyridine alkaloid biosynthesis	Metabolism	Biosynthesis of other secondary metabolites	0.00895072	0.0537043	RchiOBHm_Chr5g0045851(RchiOBHm_Chr5g0045851|K08081);RchiOBHm_Chr2g0131701(RchiOBHm_Chr2g0131701|K08081);RchiOBHm_Chr5g0045781(RchiOBHm_Chr5g0045781|K08081);RchiOBHm_Chr5g0032401(RchiOBHm_Chr5g0032401|K00815);RchiOBHm_Chr7g0222951(RchiOBHm_Chr7g0222951|K08081);RchiOBHm_Chr4g0408441(RchiOBHm_Chr4g0408441|K08081);RchiOBHm_Chr4g0408561(RchiOBHm_Chr4g0408561|K08081);RchiOBHm_Chr4g0408661(RchiOBHm_Chr4…	RchiOBHm_Chr6g0299821(RchiOBHm_Chr6g0299821|K00811);RchiOBHm_Chr2g0130551(RchiOBHm_Chr2g0130551|K14455);RchiOBHm_Chr6g0305821(RchiOBHm_Chr6g0305821|K14454);RchiOBHm_Chr4g0416411(RchiOBHm_Chr4g0416411|K00276)
ko00942	Anthocyanin biosynthesis	Metabolism	Biosynthesis of other secondary metabolites	0.0102531	0.0585889	RchiOBHm_Chr1g0383951(RchiOBHm_Chr1g0383951|K12930)	RchiOBHm_Chr5g0032301(RchiOBHm_Chr5g0032301|K17193);RchiOBHm_Chr1g0378941(RchiOBHm_Chr1g0378941|K12938)
ko00910	Nitrogen metabolism	Metabolism	Energy metabolism	0.0144452	0.0787918	RchiOBHm_Chr7g0236851(RchiOBHm_Chr7g0236851|K01673);RchiOBHm_Chr3g0470681(RchiOBHm_Chr3g0470681|K01674);RchiOBHm_Chr6g0257431(RchiOBHm_Chr6g0257431|K00366);RchiOBHm_Chr3g0483901(RchiOBHm_Chr3g0483901|K01674);RchiOBHm_Chr2g0172171(RchiOBHm_Chr2g0172171|K01673)	RchiOBHm_Chr7g0178021(RchiOBHm_Chr7g0178021|K01915);RchiOBHm_Chr4g0446601(RchiOBHm_Chr4g0446601|K01915);RchiOBHm_Chr1g0373211(RchiOBHm_Chr1g0373211|K00261);RchiOBHm_Chr6g0271121(RchiOBHm_Chr6g0271121|K01673);RchiOBHm_Chr6g0276331(RchiOBHm_Chr6g0276331|K01673);RchiOBHm_Chr5g0057861(RchiOBHm_Chr5g0057861|K02575);RchiOBHm_Chr3g0470661(RchiOBHm_Chr3g0470661|K01674);RchiOBHm_Chr4g0443811(RchiOBHm_Chr4…
ko00565	Ether lipid metabolism	Metabolism	Lipid metabolism	0.0220639	0.115116	RchiOBHm_Chr4g0398131(RchiOBHm_Chr4g0398131|K01047);RchiOBHm_Chr5g0069151(RchiOBHm_Chr5g0069151|K01114);RchiOBHm_Chr2g0088301(RchiOBHm_Chr2g0088301|K01115);RchiOBHm_Chr7g0189931(RchiOBHm_Chr7g0189931|K01114);RchiOBHm_Chr6g0303711(RchiOBHm_Chr6g0303711|K01115);RchiOBHm_Chr1g0337121(RchiOBHm_Chr1g0337121|K01114);RchiOBHm_Chr1g0337171(RchiOBHm_Chr1g0337171|K01114)	RchiOBHm_Chr7g0221011(RchiOBHm_Chr7g0221011|K01115);RchiOBHm_Chr6g0300601(RchiOBHm_Chr6g0300601|K13510);RchiOBHm_Chr2g0142831(RchiOBHm_Chr2g0142831|K01115)
ko00260	Glycine, serine and threonine metabolism	Metabolism	Amino acid metabolism	0.0296857	0.141414	RchiOBHm_Chr1g0351551(RchiOBHm_Chr1g0351551|K15919);RchiOBHm_Chr1g0351471(RchiOBHm_Chr1g0351471|K15919);RchiOBHm_Chr5g0050781(RchiOBHm_Chr5g0050781|K00830);RchiOBHm_Chr2g0110071(RchiOBHm_Chr2g0110071|K00600);RchiOBHm_Chr3g0462061(RchiOBHm_Chr3g0462061|K01695)	RchiOBHm_Chr2g0170111(RchiOBHm_Chr2g0170111|K00130);RchiOBHm_Chr7g0233441(RchiOBHm_Chr7g0233441|K00600);RchiOBHm_Chr6g0305131(RchiOBHm_Chr6g0305131|K00306);RchiOBHm_Chr5g0055901(RchiOBHm_Chr5g0055901|K01754);RchiOBHm_Chr4g0424491(RchiOBHm_Chr4g0424491|K00382);RchiOBHm_Chr2g0097441(RchiOBHm_Chr2g0097441|K00831);RchiOBHm_Chr5g0020141(RchiOBHm_Chr5g0020141|K02437);RchiOBHm_Chr2g0115931(RchiOBHm_Chr2…
ko00563	Glycosylphosphatidylinositol (GPI)-anchor biosynthesis	Metabolism	Glycan biosynthesis and metabolism	0.0297993	0.141414	-	RchiOBHm_Chr4g0428061(RchiOBHm_Chr4g0428061|K05288);RchiOBHm_Chr2g0170441(RchiOBHm_Chr2g0170441|K05285);RchiOBHm_Chr6g0279191(RchiOBHm_Chr6g0279191|K05284);RchiOBHm_Chr7g0211611(RchiOBHm_Chr7g0211611|K09658);RchiOBHm_Chr7g0211361(RchiOBHm_Chr7g0211361|K07541);RchiOBHm_Chr2g0132361(RchiOBHm_Chr2g0132361|K05287);RchiOBHm_Chr2g0148251(RchiOBHm_Chr2g0148251|K23362);RchiOBHm_Chr2g0172791(RchiOBHm_Chr2…
ko00906	Carotenoid biosynthesis	Metabolism	Metabolism of terpenoids and polyketides	0.0306397	0.141414	RchiOBHm_Chr6g0257401(RchiOBHm_Chr6g0257401|K09843);RchiOBHm_Chr4g0444051(RchiOBHm_Chr4g0444051|K09840);RchiOBHm_Chr5g0014331(RchiOBHm_Chr5g0014331|K09840);RchiOBHm_Chr6g0307951(RchiOBHm_Chr6g0307951|K09843);RchiOBHm_Chr1g0348141(RchiOBHm_Chr1g0348141|K17912);RchiOBHm_Chr6g0289711(RchiOBHm_Chr6g0289711|K17911);RchiOBHm_Chr7g0215351(RchiOBHm_Chr7g0215351|K09843);RchiOBHm_Chr5g0027901(RchiOBHm_Chr5…	RchiOBHm_Chr7g0196841(RchiOBHm_Chr7g0196841|K15746);RchiOBHm_Chr3g0448381(RchiOBHm_Chr3g0448381|K15747);RchiOBHm_Chr3g0488531(RchiOBHm_Chr3g0488531|K02291)
ko00650	Butanoate metabolism	Metabolism	Carbohydrate metabolism	0.0368396	0.163732	RchiOBHm_Chr4g0445561(RchiOBHm_Chr4g0445561|K01580)	RchiOBHm_Chr5g0032991(RchiOBHm_Chr5g0032991|K00074);RchiOBHm_Chr2g0155821(RchiOBHm_Chr2g0155821|K00626);RchiOBHm_Chr3g0490221(RchiOBHm_Chr3g0490221|K01580);RchiOBHm_Chr4g0424391(RchiOBHm_Chr4g0424391|K01913);RchiOBHm_Chr5g0023391(RchiOBHm_Chr5g0023391|K17761);RchiOBHm_Chr2g0153591(RchiOBHm_Chr2g0153591|K16871);RchiOBHm_Chr7g0199551(RchiOBHm_Chr7g0199551|K01641)
ko00270	Cysteine and methionine metabolism	Metabolism	Amino acid metabolism	0.052069	0.223153	RchiOBHm_Chr7g0196631(RchiOBHm_Chr7g0196631|K20772);RchiOBHm_Chr7g0202841(RchiOBHm_Chr7g0202841|K00016);RchiOBHm_Chr1g0381051(RchiOBHm_Chr1g0381051|K00797);RchiOBHm_Chr3g0458271(RchiOBHm_Chr3g0458271|K00789);RchiOBHm_Chr5g0032401(RchiOBHm_Chr5g0032401|K00815);RchiOBHm_Chr4g0387701(RchiOBHm_Chr4g0387701|K08967);RchiOBHm_Chr3g0458441(RchiOBHm_Chr3g0458441|K22207);RchiOBHm_Chr6g0246321(RchiOBHm_Chr6…	RchiOBHm_Chr5g0031491(RchiOBHm_Chr5g0031491|K00026);RchiOBHm_Chr2g0093091(RchiOBHm_Chr2g0093091|K05933);RchiOBHm_Chr5g0023331(RchiOBHm_Chr5g0023331|K00025);RchiOBHm_Chr4g0413571(RchiOBHm_Chr4g0413571|K01251);RchiOBHm_Chr7g0181501(RchiOBHm_Chr7g0181501|K00026);RchiOBHm_Chr6g0299821(RchiOBHm_Chr6g0299821|K00811);RchiOBHm_Chr2g0130551(RchiOBHm_Chr2g0130551|K14455);RchiOBHm_Chr6g0305821(RchiOBHm_Chr6…
ko00730	Thiamine metabolism	Metabolism	Metabolism of cofactors and vitamins	0.0793516	0.328351	RchiOBHm_Chr4g0420531(RchiOBHm_Chr4g0420531|K01662);RchiOBHm_Chr1g0364421(RchiOBHm_Chr1g0364421|K00939)	RchiOBHm_Chr5g0068641(RchiOBHm_Chr5g0068641|K03147);RchiOBHm_Chr5g0037761(RchiOBHm_Chr5g0037761|K03146);RchiOBHm_Chr5g0060911(RchiOBHm_Chr5g0060911|K03146);RchiOBHm_Chr5g0060861(RchiOBHm_Chr5g0060861|K03146);RchiOBHm_Chr4g0403671(RchiOBHm_Chr4g0403671|K01662);RchiOBHm_Chr7g0226671(RchiOBHm_Chr7g0226671|K00939);RchiOBHm_Chr3g0468251(RchiOBHm_Chr3g0468251|K00939);RchiOBHm_Chr1g0329011(RchiOBHm_Chr1…
ko00310	Lysine degradation	Metabolism	Amino acid metabolism	0.0968408	0.371011	-	RchiOBHm_Chr2g0096481(RchiOBHm_Chr2g0096481|K14157);RchiOBHm_Chr4g0425691(RchiOBHm_Chr4g0425691|K00128);RchiOBHm_Chr6g0305131(RchiOBHm_Chr6g0305131|K00306);RchiOBHm_Chr2g0155821(RchiOBHm_Chr2g0155821|K00626);RchiOBHm_Chr4g0424491(RchiOBHm_Chr4g0424491|K00382);RchiOBHm_Chr1g0330251(RchiOBHm_Chr1g0330251|K24405);RchiOBHm_Chr2g0158941(RchiOBHm_Chr2g0158941|K00658);RchiOBHm_Chr2g0095351(RchiOBHm_Chr2…
ko00040	Pentose and glucuronate interconversions	Metabolism	Carbohydrate metabolism	0.0979028	0.371011	RchiOBHm_Chr2g0169091(RchiOBHm_Chr2g0169091|K01728);RchiOBHm_Chr1g0373011(RchiOBHm_Chr1g0373011|K01051);RchiOBHm_Chr6g0294321(RchiOBHm_Chr6g0294321|K01051);RchiOBHm_Chr2g0096461(RchiOBHm_Chr2g0096461|K01051);RchiOBHm_Chr1g0373031(RchiOBHm_Chr1g0373031|K01051);RchiOBHm_Chr4g0427511(RchiOBHm_Chr4g0427511|K01051);RchiOBHm_Chr4g0423391(RchiOBHm_Chr4g0423391|K01051);RchiOBHm_Chr1g0316321(RchiOBHm_Chr1…	RchiOBHm_Chr2g0095851(RchiOBHm_Chr2g0095851|K01051);RchiOBHm_Chr3g0488851(RchiOBHm_Chr3g0488851|K00963);RchiOBHm_Chr7g0232401(RchiOBHm_Chr7g0232401|K00854);RchiOBHm_Chr4g0403601(RchiOBHm_Chr4g0403601|K01805);RchiOBHm_Chr7g0232391(RchiOBHm_Chr7g0232391|K00854);RchiOBHm_Chr1g0330991(RchiOBHm_Chr1g0330991|K01051);RchiOBHm_Chr6g0281151(RchiOBHm_Chr6g0281151|K01213);RchiOBHm_Chr3g0465121(RchiOBHm_Chr3…
ko04626	Plant-pathogen interaction	Organismal Systems	Environmental adaptation	0.102932	0.371011	RchiOBHm_Chr4g0406651(RchiOBHm_Chr4g0406651|K13448);RchiOBHm_Chr3g0459681(RchiOBHm_Chr3g0459681|K13448);RchiOBHm_Chr3g0493331(RchiOBHm_Chr3g0493331|K13448);RchiOBHm_Chr7g0177771(RchiOBHm_Chr7g0177771|K02183);RchiOBHm_Chr7g0188251(RchiOBHm_Chr7g0188251|K13447);RchiOBHm_Chr7g0184291(RchiOBHm_Chr7g0184291|K13448);RchiOBHm_Chr4g0436421(RchiOBHm_Chr4g0436421|K13448);RchiOBHm_Chr1g0360891(RchiOBHm_Chr1…	RchiOBHm_Chr1g0378391(RchiOBHm_Chr1g0378391|K04079);RchiOBHm_Chr7g0211631(RchiOBHm_Chr7g0211631|K13448);RchiOBHm_Chr3g0447881(RchiOBHm_Chr3g0447881|K18835);RchiOBHm_Chr6g0303071(RchiOBHm_Chr6g0303071|K09487);RchiOBHm_Chr1g0364941(RchiOBHm_Chr1g0364941|K02183);RchiOBHm_Chr6g0298771(RchiOBHm_Chr6g0298771|K15397);RchiOBHm_Chr3g0493401(RchiOBHm_Chr3g0493401|K13448);RchiOBHm_Chr6g0272011(RchiOBHm_Chr6…
ko00640	Propanoate metabolism	Metabolism	Carbohydrate metabolism	0.103571	0.371011	RchiOBHm_Chr7g0202841(RchiOBHm_Chr7g0202841|K00016);RchiOBHm_Chr3g0481221(RchiOBHm_Chr3g0481221|K00232)	RchiOBHm_Chr3g0463941(RchiOBHm_Chr3g0463941|K01962);RchiOBHm_Chr7g0177081(RchiOBHm_Chr7g0177081|K01899);RchiOBHm_Chr4g0424491(RchiOBHm_Chr4g0424491|K00382);RchiOBHm_Chr6g0287371(RchiOBHm_Chr6g0287371|K01900);RchiOBHm_Chr4g0397731(RchiOBHm_Chr4g0397731|K01961);RchiOBHm_Chr4g0423151(RchiOBHm_Chr4g0423151|K09699);RchiOBHm_Chr3g0462821(RchiOBHm_Chr3g0462821|K00232);RchiOBHm_Chr6g0270141(RchiOBHm_Chr6…
ko00380	Tryptophan metabolism	Metabolism	Amino acid metabolism	0.107891	0.371011	RchiOBHm_Chr7g0192941(RchiOBHm_Chr7g0192941|K16903);RchiOBHm_Chr2g0139131(RchiOBHm_Chr2g0139131|K22588);RchiOBHm_Chr4g0390171(RchiOBHm_Chr4g0390171|K13066);RchiOBHm_Chr6g0285851(RchiOBHm_Chr6g0285851|K11816);RchiOBHm_Chr6g0271581(RchiOBHm_Chr6g0271581|K11816)	RchiOBHm_Chr1g0324861(RchiOBHm_Chr1g0324861|K01593);RchiOBHm_Chr6g0286421(RchiOBHm_Chr6g0286421|K13066);RchiOBHm_Chr2g0096611(RchiOBHm_Chr2g0096611|K23947);RchiOBHm_Chr4g0425691(RchiOBHm_Chr4g0425691|K00128);RchiOBHm_Chr2g0155821(RchiOBHm_Chr2g0155821|K00626);RchiOBHm_Chr4g0444641(RchiOBHm_Chr4g0444641|K11820);RchiOBHm_Chr1g0361221(RchiOBHm_Chr1g0361221|K13066);RchiOBHm_Chr4g0424491(RchiOBHm_Chr4…
ko01040	Biosynthesis of unsaturated fatty acids	Metabolism	Lipid metabolism	0.112147	0.371011	RchiOBHm_Chr3g0481221(RchiOBHm_Chr3g0481221|K00232);RchiOBHm_Chr5g0080581(RchiOBHm_Chr5g0080581|K10256)	RchiOBHm_Chr4g0432221(RchiOBHm_Chr4g0432221|K10251);RchiOBHm_Chr4g0432051(RchiOBHm_Chr4g0432051|K10251);RchiOBHm_Chr4g0385141(RchiOBHm_Chr4g0385141|K07513);RchiOBHm_Chr3g0447411(RchiOBHm_Chr3g0447411|K03921);RchiOBHm_Chr1g0367031(RchiOBHm_Chr1g0367031|K10258);RchiOBHm_Chr3g0462821(RchiOBHm_Chr3g0462821|K00232);RchiOBHm_Chr2g0111251(RchiOBHm_Chr2g0111251|K10703)
ko00564	Glycerophospholipid metabolism	Metabolism	Lipid metabolism	0.114817	0.371011	RchiOBHm_Chr4g0429481(RchiOBHm_Chr4g0429481|K18696);RchiOBHm_Chr4g0398131(RchiOBHm_Chr4g0398131|K01047);RchiOBHm_Chr6g0274111(RchiOBHm_Chr6g0274111|K14156);RchiOBHm_Chr4g0429471(RchiOBHm_Chr4g0429471|K18696);RchiOBHm_Chr7g0179351(RchiOBHm_Chr7g0179351|K18693);RchiOBHm_Chr7g0192361(RchiOBHm_Chr7g0192361|K01517);RchiOBHm_Chr5g0069151(RchiOBHm_Chr5g0069151|K01114);RchiOBHm_Chr2g0088301(RchiOBHm_Chr2…	RchiOBHm_Chr1g0368021(RchiOBHm_Chr1g0368021|K13508);RchiOBHm_Chr7g0178471(RchiOBHm_Chr7g0178471|K05929);RchiOBHm_Chr3g0481071(RchiOBHm_Chr3g0481071|K13523);RchiOBHm_Chr7g0221011(RchiOBHm_Chr7g0221011|K01115);RchiOBHm_Chr7g0211781(RchiOBHm_Chr7g0211781|K00630);RchiOBHm_Chr2g0132951(RchiOBHm_Chr2g0132951|K00550);RchiOBHm_Chr6g0300601(RchiOBHm_Chr6g0300601|K13510);RchiOBHm_Chr2g0136771(RchiOBHm_Chr2…
ko02010	ABC transporters	Environmental Information Processing	Membrane transport	0.119912	0.371011	RchiOBHm_Chr3g0470311(RchiOBHm_Chr3g0470311|K05658);RchiOBHm_Chr3g0477391(RchiOBHm_Chr3g0477391|K05681);RchiOBHm_Chr4g0436231(RchiOBHm_Chr4g0436231|K05681);RchiOBHm_Chr6g0276641(RchiOBHm_Chr6g0276641|K05681);RchiOBHm_Chr7g0201801(RchiOBHm_Chr7g0201801|K08711);RchiOBHm_Chr5g0075901(RchiOBHm_Chr5g0075901|K05681);RchiOBHm_Chr1g0383351(RchiOBHm_Chr1g0383351|K05658)	RchiOBHm_Chr2g0089741(RchiOBHm_Chr2g0089741|K08711);RchiOBHm_Chr3g0472451(RchiOBHm_Chr3g0472451|K08711);RchiOBHm_Chr5g0069411(RchiOBHm_Chr5g0069411|K08711);RchiOBHm_Chr7g0210291(RchiOBHm_Chr7g0210291|K05658);RchiOBHm_Chr5g0055111(RchiOBHm_Chr5g0055111|K08711);RchiOBHm_Chr1g0379841(RchiOBHm_Chr1g0379841|K05666);RchiOBHm_Chr6g0304401(RchiOBHm_Chr6g0304401|K05681);RchiOBHm_Chr5g0034741(RchiOBHm_Chr5…
ko00232	Caffeine metabolism	Metabolism	Biosynthesis of other secondary metabolites	0.121188	0.371011	-	RchiOBHm_Chr1g0325281(RchiOBHm_Chr1g0325281|K00365);RchiOBHm_Chr1g0325311(RchiOBHm_Chr1g0325311|K00365)
ko04016	MAPK signaling pathway - plant	Environmental Information Processing	Signal transduction	0.123628	0.371011	RchiOBHm_Chr1g0381041(RchiOBHm_Chr1g0381041|K14497);RchiOBHm_Chr6g0279841(RchiOBHm_Chr6g0279841|K20547);RchiOBHm_Chr7g0196631(RchiOBHm_Chr7g0196631|K20772);RchiOBHm_Chr2g0158821(RchiOBHm_Chr2g0158821|K20716);RchiOBHm_Chr7g0177771(RchiOBHm_Chr7g0177771|K02183);RchiOBHm_Chr7g0188251(RchiOBHm_Chr7g0188251|K13447);RchiOBHm_Chr2g0091801(RchiOBHm_Chr2g0091801|K14497);RchiOBHm_Chr1g0368301(RchiOBHm_Chr1…	RchiOBHm_Chr7g0194711(RchiOBHm_Chr7g0194711|K00940);RchiOBHm_Chr1g0371101(RchiOBHm_Chr1g0371101|K14496);RchiOBHm_Chr6g0311931(RchiOBHm_Chr6g0311931|K20718);RchiOBHm_Chr1g0364941(RchiOBHm_Chr1g0364941|K02183);RchiOBHm_Chr6g0264301(RchiOBHm_Chr6g0264301|K13449);RchiOBHm_Chr7g0242771(RchiOBHm_Chr7g0242771|K14498);RchiOBHm_Chr5g0002581(RchiOBHm_Chr5g0002581|K20716);RchiOBHm_Chr7g0211301(RchiOBHm_Chr7…
ko00280	Valine, leucine and isoleucine degradation	Metabolism	Amino acid metabolism	0.12367	0.371011	RchiOBHm_Chr5g0060041(RchiOBHm_Chr5g0060041|K00253)	RchiOBHm_Chr2g0139181(RchiOBHm_Chr2g0139181|K18660);RchiOBHm_Chr2g0139171(RchiOBHm_Chr2g0139171|K18660);RchiOBHm_Chr4g0425691(RchiOBHm_Chr4g0425691|K00128);RchiOBHm_Chr2g0155821(RchiOBHm_Chr2g0155821|K00626);RchiOBHm_Chr4g0385141(RchiOBHm_Chr4g0385141|K07513);RchiOBHm_Chr4g0424491(RchiOBHm_Chr4g0424491|K00382);RchiOBHm_Chr2g0115931(RchiOBHm_Chr2g0115931|K00827);RchiOBHm_Chr3g0461351(RchiOBHm_Chr3…
ko00531	Glycosaminoglycan degradation	Metabolism	Glycan biosynthesis and metabolism	0.131498	0.384873	RchiOBHm_Chr4g0428311(RchiOBHm_Chr4g0428311|K10532);RchiOBHm_Chr4g0438741(RchiOBHm_Chr4g0438741|K07964)	RchiOBHm_Chr2g0087151(RchiOBHm_Chr2g0087151|K07964);RchiOBHm_Chr1g0365681(RchiOBHm_Chr1g0365681|K12373);RchiOBHm_Chr7g0241951(RchiOBHm_Chr7g0241951|K10532)
ko00330	Arginine and proline metabolism	Metabolism	Amino acid metabolism	0.157441	0.443707	RchiOBHm_Chr1g0381051(RchiOBHm_Chr1g0381051|K00797);RchiOBHm_Chr6g0268211(RchiOBHm_Chr6g0268211|K01583);RchiOBHm_Chr1g0317291(RchiOBHm_Chr1g0317291|K13366)	RchiOBHm_Chr4g0425691(RchiOBHm_Chr4g0425691|K00128);RchiOBHm_Chr6g0299821(RchiOBHm_Chr6g0299821|K00811);RchiOBHm_Chr2g0130551(RchiOBHm_Chr2g0130551|K14455);RchiOBHm_Chr3g0465091(RchiOBHm_Chr3g0465091|K12657);RchiOBHm_Chr6g0305821(RchiOBHm_Chr6g0305821|K14454);RchiOBHm_Chr6g0252911(RchiOBHm_Chr6g0252911|K00472);RchiOBHm_Chr6g0244741(RchiOBHm_Chr6g0244741|K01426);RchiOBHm_Chr2g0098371(RchiOBHm_Chr2…
ko00250	Alanine, aspartate and glutamate metabolism	Metabolism	Amino acid metabolism	0.158995	0.443707	RchiOBHm_Chr5g0050781(RchiOBHm_Chr5g0050781|K00830);RchiOBHm_Chr4g0445561(RchiOBHm_Chr4g0445561|K01580)	RchiOBHm_Chr7g0178021(RchiOBHm_Chr7g0178021|K01915);RchiOBHm_Chr4g0446601(RchiOBHm_Chr4g0446601|K01915);RchiOBHm_Chr1g0373211(RchiOBHm_Chr1g0373211|K00261);RchiOBHm_Chr6g0299821(RchiOBHm_Chr6g0299821|K00811);RchiOBHm_Chr2g0130551(RchiOBHm_Chr2g0130551|K14455);RchiOBHm_Chr6g0305821(RchiOBHm_Chr6g0305821|K14454);RchiOBHm_Chr2g0147841(RchiOBHm_Chr2g0147841|K00814);RchiOBHm_Chr2g0115931(RchiOBHm_Chr2…
ko00053	Ascorbate and aldarate metabolism	Metabolism	Carbohydrate metabolism	0.17092	0.466146	RchiOBHm_Chr7g0206031(RchiOBHm_Chr7g0206031|K00469);RchiOBHm_Chr3g0476601(RchiOBHm_Chr3g0476601|K00423);RchiOBHm_Chr3g0476621(RchiOBHm_Chr3g0476621|K00423);RchiOBHm_Chr7g0199031(RchiOBHm_Chr7g0199031|K00469);RchiOBHm_Chr3g0468551(RchiOBHm_Chr3g0468551|K00434)	RchiOBHm_Chr4g0425691(RchiOBHm_Chr4g0425691|K00128);RchiOBHm_Chr6g0296151(RchiOBHm_Chr6g0296151|K00434);RchiOBHm_Chr5g0061461(RchiOBHm_Chr5g0061461|K00434);RchiOBHm_Chr3g0465121(RchiOBHm_Chr3g0465121|K00002);RchiOBHm_Chr6g0252201(RchiOBHm_Chr6g0252201|K00434);RchiOBHm_Chr1g0340961(RchiOBHm_Chr1g0340961|K00012);RchiOBHm_Chr2g0095351(RchiOBHm_Chr2g0095351|K14085);RchiOBHm_Chr1g0365431(RchiOBHm_Chr1…
ko00940	Phenylpropanoid biosynthesis	Metabolism	Biosynthesis of other secondary metabolites	0.186047	0.496125	RchiOBHm_Chr5g0034661(RchiOBHm_Chr5g0034661|K00430);RchiOBHm_Chr1g0371621(RchiOBHm_Chr1g0371621|K00430);RchiOBHm_Chr6g0294021(RchiOBHm_Chr6g0294021|K18368);RchiOBHm_Chr5g0066721(RchiOBHm_Chr5g0066721|K13065);RchiOBHm_Chr3g0461001(RchiOBHm_Chr3g0461001|K00430);RchiOBHm_Chr4g0400821(RchiOBHm_Chr4g0400821|K00430);RchiOBHm_Chr5g0017561(RchiOBHm_Chr5g0017561|K22395);RchiOBHm_Chr4g0407891(RchiOBHm_Chr4…	RchiOBHm_Chr6g0286421(RchiOBHm_Chr6g0286421|K13066);RchiOBHm_Chr3g0469861(RchiOBHm_Chr3g0469861|K10775);RchiOBHm_Chr2g0102591(RchiOBHm_Chr2g0102591|K12356);RchiOBHm_Chr1g0361221(RchiOBHm_Chr1g0361221|K13066);RchiOBHm_Chr5g0049051(RchiOBHm_Chr5g0049051|K12356);RchiOBHm_Chr7g0230711(RchiOBHm_Chr7g0230711|K13065);RchiOBHm_Chr2g0119681(RchiOBHm_Chr2g0119681|K00083);RchiOBHm_Chr2g0119731(RchiOBHm_Chr2…
ko00750	Vitamin B6 metabolism	Metabolism	Metabolism of cofactors and vitamins	0.211638	0.551879	RchiOBHm_Chr3g0463101(RchiOBHm_Chr3g0463101|K06215);RchiOBHm_Chr1g0382411(RchiOBHm_Chr1g0382411|K05275)	RchiOBHm_Chr2g0097441(RchiOBHm_Chr2g0097441|K00831);RchiOBHm_Chr6g0310671(RchiOBHm_Chr6g0310671|K13248);RchiOBHm_Chr2g0092991(RchiOBHm_Chr2g0092991|K13248)
ko00591	Linoleic acid metabolism	Metabolism	Lipid metabolism	0.216153	0.551879	RchiOBHm_Chr4g0398131(RchiOBHm_Chr4g0398131|K01047);RchiOBHm_Chr5g0008511(RchiOBHm_Chr5g0008511|K00454)	RchiOBHm_Chr4g0430941(RchiOBHm_Chr4g0430941|K00454);RchiOBHm_Chr3g0472481(RchiOBHm_Chr3g0472481|K00454);RchiOBHm_Chr3g0455111(RchiOBHm_Chr3g0455111|K15718);RchiOBHm_Chr5g0078091(RchiOBHm_Chr5g0078091|K00454)
ko00480	Glutathione metabolism	Metabolism	Metabolism of other amino acids	0.229681	0.574202	RchiOBHm_Chr6g0293341(RchiOBHm_Chr6g0293341|K00799);RchiOBHm_Chr6g0293321(RchiOBHm_Chr6g0293321|K00799);RchiOBHm_Chr4g0445201(RchiOBHm_Chr4g0445201|K00799);RchiOBHm_Chr4g0396431(RchiOBHm_Chr4g0396431|K00799);RchiOBHm_Chr1g0381051(RchiOBHm_Chr1g0381051|K00797);RchiOBHm_Chr3g0464521(RchiOBHm_Chr3g0464521|K00799);RchiOBHm_Chr3g0468551(RchiOBHm_Chr3g0468551|K00434);RchiOBHm_Chr7g0215201(RchiOBHm_Chr7…	RchiOBHm_Chr7g0215041(RchiOBHm_Chr7g0215041|K00799);RchiOBHm_Chr6g0296151(RchiOBHm_Chr6g0296151|K00434);RchiOBHm_Chr2g0155901(RchiOBHm_Chr2g0155901|K00036);RchiOBHm_Chr5g0022951(RchiOBHm_Chr5g0022951|K00031);RchiOBHm_Chr5g0061461(RchiOBHm_Chr5g0061461|K00434);RchiOBHm_Chr7g0197771(RchiOBHm_Chr7g0197771|K01919);RchiOBHm_Chr6g0252201(RchiOBHm_Chr6g0252201|K00434);RchiOBHm_Chr2g0085651(RchiOBHm_Chr2…
ko00220	Arginine biosynthesis	Metabolism	Amino acid metabolism	0.242357	0.593528	-	RchiOBHm_Chr7g0178021(RchiOBHm_Chr7g0178021|K01915);RchiOBHm_Chr4g0446601(RchiOBHm_Chr4g0446601|K01915);RchiOBHm_Chr1g0373211(RchiOBHm_Chr1g0373211|K00261);RchiOBHm_Chr6g0299821(RchiOBHm_Chr6g0299821|K00811);RchiOBHm_Chr7g0209441(RchiOBHm_Chr7g0209441|K01438);RchiOBHm_Chr2g0130551(RchiOBHm_Chr2g0130551|K14455);RchiOBHm_Chr6g0305821(RchiOBHm_Chr6g0305821|K14454);RchiOBHm_Chr2g0147841(RchiOBHm_Chr2…
ko00740	Riboflavin metabolism	Metabolism	Metabolism of cofactors and vitamins	0.25588	0.614112	RchiOBHm_Chr4g0442051(RchiOBHm_Chr4g0442051|K14379);RchiOBHm_Chr4g0442041(RchiOBHm_Chr4g0442041|K14379);RchiOBHm_Chr7g0197751(RchiOBHm_Chr7g0197751|K22912);RchiOBHm_Chr5g0062711(RchiOBHm_Chr5g0062711|K14652);RchiOBHm_Chr2g0129511(RchiOBHm_Chr2g0129511|K20884)	RchiOBHm_Chr7g0177841(RchiOBHm_Chr7g0177841|K14379)
ko04146	Peroxisome	Cellular Processes	Transport and catabolism	0.263663	0.614763	RchiOBHm_Chr5g0034871(RchiOBHm_Chr5g0034871|K13348);RchiOBHm_Chr5g0043321(RchiOBHm_Chr5g0043321|K13356);RchiOBHm_Chr5g0050781(RchiOBHm_Chr5g0050781|K00830);RchiOBHm_Chr5g0044071(RchiOBHm_Chr5g0044071|K13356);RchiOBHm_Chr6g0253001(RchiOBHm_Chr6g0253001|K13348);RchiOBHm_Chr2g0146451(RchiOBHm_Chr2g0146451|K11517);RchiOBHm_Chr4g0413231(RchiOBHm_Chr4g0413231|K01897);RchiOBHm_Chr5g0027571(RchiOBHm_Chr5…	RchiOBHm_Chr2g0155721(RchiOBHm_Chr2g0155721|K01897);RchiOBHm_Chr6g0305131(RchiOBHm_Chr6g0305131|K00306);RchiOBHm_Chr4g0385141(RchiOBHm_Chr4g0385141|K07513);RchiOBHm_Chr4g0429491(RchiOBHm_Chr4g0429491|K12663);RchiOBHm_Chr6g0261981(RchiOBHm_Chr6g0261981|K01897);RchiOBHm_Chr5g0022951(RchiOBHm_Chr5g0022951|K00031);RchiOBHm_Chr3g0452901(RchiOBHm_Chr3g0452901|K04565);RchiOBHm_Chr3g0462821(RchiOBHm_Chr3…
ko04070	Phosphatidylinositol signaling system	Environmental Information Processing	Signal transduction	0.266397	0.614763	RchiOBHm_Chr7g0177771(RchiOBHm_Chr7g0177771|K02183);RchiOBHm_Chr7g0232171(RchiOBHm_Chr7g0232171|K00913);RchiOBHm_Chr7g0222421(RchiOBHm_Chr7g0222421|K00889);RchiOBHm_Chr5g0069851(RchiOBHm_Chr5g0069851|K05857);RchiOBHm_Chr2g0166601(RchiOBHm_Chr2g0166601|K01110);RchiOBHm_Chr6g0268991(RchiOBHm_Chr6g0268991|K01110);RchiOBHm_Chr5g0069841(RchiOBHm_Chr5g0069841|K05857);RchiOBHm_Chr5g0069691(RchiOBHm_Chr5…	RchiOBHm_Chr1g0384451(RchiOBHm_Chr1g0384451|K00913);RchiOBHm_Chr1g0364941(RchiOBHm_Chr1g0364941|K02183);RchiOBHm_Chr7g0188281(RchiOBHm_Chr7g0188281|K00915);RchiOBHm_Chr6g0247961(RchiOBHm_Chr6g0247961|K00913);RchiOBHm_Chr2g0097371(RchiOBHm_Chr2g0097371|K21797);RchiOBHm_Chr7g0181581(RchiOBHm_Chr7g0181581|K02183)
ko00950	Isoquinoline alkaloid biosynthesis	Metabolism	Biosynthesis of other secondary metabolites	0.291115	0.648892	RchiOBHm_Chr5g0032401(RchiOBHm_Chr5g0032401|K00815)	RchiOBHm_Chr1g0324861(RchiOBHm_Chr1g0324861|K01593);RchiOBHm_Chr6g0299821(RchiOBHm_Chr6g0299821|K00811);RchiOBHm_Chr2g0130551(RchiOBHm_Chr2g0130551|K14455);RchiOBHm_Chr6g0305821(RchiOBHm_Chr6g0305821|K14454);RchiOBHm_Chr5g0007621(RchiOBHm_Chr5g0007621|K00422);RchiOBHm_Chr4g0416411(RchiOBHm_Chr4g0416411|K00276)
ko00430	Taurine and hypotaurine metabolism	Metabolism	Metabolism of other amino acids	0.298684	0.648892	RchiOBHm_Chr4g0445561(RchiOBHm_Chr4g0445561|K01580)	RchiOBHm_Chr3g0490221(RchiOBHm_Chr3g0490221|K01580)
ko00561	Glycerolipid metabolism	Metabolism	Lipid metabolism	0.298779	0.648892	RchiOBHm_Chr4g0426131(RchiOBHm_Chr4g0426131|K21362);RchiOBHm_Chr7g0179351(RchiOBHm_Chr7g0179351|K18693);RchiOBHm_Chr7g0240281(RchiOBHm_Chr7g0240281|K13508);RchiOBHm_Chr7g0177791(RchiOBHm_Chr7g0177791|K01054);RchiOBHm_Chr2g0087331(RchiOBHm_Chr2g0087331|K03715)	RchiOBHm_Chr1g0368021(RchiOBHm_Chr1g0368021|K13508);RchiOBHm_Chr4g0425691(RchiOBHm_Chr4g0425691|K00128);RchiOBHm_Chr3g0481071(RchiOBHm_Chr3g0481071|K13523);RchiOBHm_Chr6g0299211(RchiOBHm_Chr6g0299211|K03715);RchiOBHm_Chr2g0093781(RchiOBHm_Chr2g0093781|K11155);RchiOBHm_Chr3g0465121(RchiOBHm_Chr3g0465121|K00002);RchiOBHm_Chr2g0096691(RchiOBHm_Chr2g0096691|K22848);RchiOBHm_Chr7g0211781(RchiOBHm_Chr7…
ko00360	Phenylalanine metabolism	Metabolism	Amino acid metabolism	0.302816	0.648892	RchiOBHm_Chr5g0032401(RchiOBHm_Chr5g0032401|K00815)	RchiOBHm_Chr1g0324861(RchiOBHm_Chr1g0324861|K01593);RchiOBHm_Chr3g0469861(RchiOBHm_Chr3g0469861|K10775);RchiOBHm_Chr5g0032991(RchiOBHm_Chr5g0032991|K00074);RchiOBHm_Chr6g0299821(RchiOBHm_Chr6g0299821|K00811);RchiOBHm_Chr2g0130551(RchiOBHm_Chr2g0130551|K14455);RchiOBHm_Chr6g0305821(RchiOBHm_Chr6g0305821|K14454);RchiOBHm_Chr6g0244741(RchiOBHm_Chr6g0244741|K01426);RchiOBHm_Chr6g0244621(RchiOBHm_Chr6…
ko00760	Nicotinate and nicotinamide metabolism	Metabolism	Metabolism of cofactors and vitamins	0.339966	0.701442	RchiOBHm_Chr7g0192351(RchiOBHm_Chr7g0192351|K03517);RchiOBHm_Chr3g0485571(RchiOBHm_Chr3g0485571|K18551)	RchiOBHm_Chr2g0084501(RchiOBHm_Chr2g0084501|K01240);RchiOBHm_Chr2g0143621(RchiOBHm_Chr2g0143621|K03787);RchiOBHm_Chr4g0441121(RchiOBHm_Chr4g0441121|K00767);RchiOBHm_Chr5g0029501(RchiOBHm_Chr5g0029501|K00858)
ko00062	Fatty acid elongation	Metabolism	Lipid metabolism	0.344979	0.701442	RchiOBHm_Chr1g0360891(RchiOBHm_Chr1g0360891|K15397)	RchiOBHm_Chr4g0432221(RchiOBHm_Chr4g0432221|K10251);RchiOBHm_Chr4g0432051(RchiOBHm_Chr4g0432051|K10251);RchiOBHm_Chr1g0367031(RchiOBHm_Chr1g0367031|K10258);RchiOBHm_Chr6g0298771(RchiOBHm_Chr6g0298771|K15397);RchiOBHm_Chr6g0304771(RchiOBHm_Chr6g0304771|K15397);RchiOBHm_Chr5g0061771(RchiOBHm_Chr5g0061771|K07512);RchiOBHm_Chr2g0111251(RchiOBHm_Chr2g0111251|K10703);RchiOBHm_Chr4g0435241(RchiOBHm_Chr4…
ko04712	Circadian rhythm - plant	Organismal Systems	Environmental adaptation	0.344979	0.701442	RchiOBHm_Chr1g0358871(RchiOBHm_Chr1g0358871|K16240);RchiOBHm_Chr1g0361151(RchiOBHm_Chr1g0361151|K12130);RchiOBHm_Chr5g0001791(RchiOBHm_Chr5g0001791|K10143);RchiOBHm_Chr4g0428031(RchiOBHm_Chr4g0428031|K16241);RchiOBHm_Chr1g0361301(RchiOBHm_Chr1g0361301|K12133);RchiOBHm_Chr3g0447431(RchiOBHm_Chr3g0447431|K16223);RchiOBHm_Chr6g0298231(RchiOBHm_Chr6g0298231|K16241)	RchiOBHm_Chr1g0316461(RchiOBHm_Chr1g0316461|K00660);RchiOBHm_Chr1g0316451(RchiOBHm_Chr1g0316451|K00660)
ko00240	Pyrimidine metabolism	Metabolism	Nucleotide metabolism	0.350721	0.701442	RchiOBHm_Chr7g0184091(RchiOBHm_Chr7g0184091|K00876);RchiOBHm_Chr2g0156811(RchiOBHm_Chr2g0156811|K00857);RchiOBHm_Chr4g0394191(RchiOBHm_Chr4g0394191|K16904);RchiOBHm_Chr5g0010781(RchiOBHm_Chr5g0010781|K00254);RchiOBHm_Chr2g0175591(RchiOBHm_Chr2g0175591|K10808)	RchiOBHm_Chr7g0194711(RchiOBHm_Chr7g0194711|K00940);RchiOBHm_Chr2g0084501(RchiOBHm_Chr2g0084501|K01240);RchiOBHm_Chr2g0173421(RchiOBHm_Chr2g0173421|K00876);RchiOBHm_Chr1g0332191(RchiOBHm_Chr1g0332191|K24242);RchiOBHm_Chr2g0143621(RchiOBHm_Chr2g0143621|K03787);RchiOBHm_Chr3g0465081(RchiOBHm_Chr3g0465081|K00761);RchiOBHm_Chr4g0405131(RchiOBHm_Chr4g0405131|K07023);RchiOBHm_Chr4g0411401(RchiOBHm_Chr4…
ko00514	Other types of O-glycan biosynthesis	Metabolism	Glycan biosynthesis and metabolism	0.375179	0.738057	-	RchiOBHm_Chr2g0148131(RchiOBHm_Chr2g0148131|K03691);RchiOBHm_Chr2g0174041(RchiOBHm_Chr2g0174041|K20781);RchiOBHm_Chr1g0325271(RchiOBHm_Chr1g0325271|K20782)
ko00230	Purine metabolism	Metabolism	Nucleotide metabolism	0.407284	0.788291	RchiOBHm_Chr7g0192361(RchiOBHm_Chr7g0192361|K01517);RchiOBHm_Chr1g0364421(RchiOBHm_Chr1g0364421|K00939);RchiOBHm_Chr3g0497061(RchiOBHm_Chr3g0497061|K00860);RchiOBHm_Chr5g0020791(RchiOBHm_Chr5g0020791|K02083);RchiOBHm_Chr2g0175591(RchiOBHm_Chr2g0175591|K10808)	RchiOBHm_Chr7g0194711(RchiOBHm_Chr7g0194711|K00940);RchiOBHm_Chr4g0443511(RchiOBHm_Chr4g0443511|K01835);RchiOBHm_Chr4g0390681(RchiOBHm_Chr4g0390681|K18151);RchiOBHm_Chr4g0390621(RchiOBHm_Chr4g0390621|K18151);RchiOBHm_Chr1g0376171(RchiOBHm_Chr1g0376171|K01835);RchiOBHm_Chr3g0469911(RchiOBHm_Chr3g0469911|K00856);RchiOBHm_Chr5g0074031(RchiOBHm_Chr5g0074031|K01522);RchiOBHm_Chr5g0008181(RchiOBHm_Chr5…
ko00592	alpha-Linolenic acid metabolism	Metabolism	Lipid metabolism	0.418504	0.797151	RchiOBHm_Chr4g0398131(RchiOBHm_Chr4g0398131|K01047);RchiOBHm_Chr6g0283711(RchiOBHm_Chr6g0283711|K00224);RchiOBHm_Chr6g0283721(RchiOBHm_Chr6g0283721|K00224);RchiOBHm_Chr5g0008511(RchiOBHm_Chr5g0008511|K00454);RchiOBHm_Chr3g0481221(RchiOBHm_Chr3g0481221|K00232)	RchiOBHm_Chr4g0435751(RchiOBHm_Chr4g0435751|K10525);RchiOBHm_Chr4g0385141(RchiOBHm_Chr4g0385141|K07513);RchiOBHm_Chr4g0430941(RchiOBHm_Chr4g0430941|K00454);RchiOBHm_Chr2g0090001(RchiOBHm_Chr2g0090001|K10527);RchiOBHm_Chr2g0163151(RchiOBHm_Chr2g0163151|K10525);RchiOBHm_Chr6g0301521(RchiOBHm_Chr6g0301521|K08241);RchiOBHm_Chr3g0462821(RchiOBHm_Chr3g0462821|K00232);RchiOBHm_Chr3g0472481(RchiOBHm_Chr3…
ko00460	Cyanoamino acid metabolism	Metabolism	Metabolism of other amino acids	0.431417	0.808907	RchiOBHm_Chr5g0071491(RchiOBHm_Chr5g0071491|K01188);RchiOBHm_Chr5g0077961(RchiOBHm_Chr5g0077961|K01188);RchiOBHm_Chr5g0077971(RchiOBHm_Chr5g0077971|K01188);RchiOBHm_Chr5g0078011(RchiOBHm_Chr5g0078011|K01188);RchiOBHm_Chr2g0110071(RchiOBHm_Chr2g0110071|K00600);RchiOBHm_Chr4g0403711(RchiOBHm_Chr4g0403711|K08248)	RchiOBHm_Chr5g0049431(RchiOBHm_Chr5g0049431|K05349);RchiOBHm_Chr7g0233441(RchiOBHm_Chr7g0233441|K00600);RchiOBHm_Chr4g0438611(RchiOBHm_Chr4g0438611|K01188);RchiOBHm_Chr1g0356641(RchiOBHm_Chr1g0356641|K13034)
ko00905	Brassinosteroid biosynthesis	Metabolism	Metabolism of terpenoids and polyketides	0.440314	0.812888	RchiOBHm_Chr2g0165151(RchiOBHm_Chr2g0165151|K09590);RchiOBHm_Chr2g0089381(RchiOBHm_Chr2g0089381|K15639)	RchiOBHm_Chr2g0142901(RchiOBHm_Chr2g0142901|K12638)
ko00400	Phenylalanine, tyrosine and tryptophan biosynthesis	Metabolism	Amino acid metabolism	0.447183	0.813059	RchiOBHm_Chr6g0299441(RchiOBHm_Chr6g0299441|K01850);RchiOBHm_Chr5g0032401(RchiOBHm_Chr5g0032401|K00815);RchiOBHm_Chr3g0462061(RchiOBHm_Chr3g0462061|K01695)	RchiOBHm_Chr6g0299821(RchiOBHm_Chr6g0299821|K00811);RchiOBHm_Chr2g0130551(RchiOBHm_Chr2g0130551|K14455);RchiOBHm_Chr6g0305821(RchiOBHm_Chr6g0305821|K14454);RchiOBHm_Chr1g0349971(RchiOBHm_Chr1g0349971|K00800);RchiOBHm_Chr1g0363491(RchiOBHm_Chr1g0363491|K01736);RchiOBHm_Chr4g0438951(RchiOBHm_Chr4g0438951|K01850);RchiOBHm_Chr3g0453131(RchiOBHm_Chr3g0453131|K13832);RchiOBHm_Chr3g0453141(RchiOBHm_Chr3…
ko00908	Zeatin biosynthesis	Metabolism	Metabolism of terpenoids and polyketides	0.469019	0.840033	RchiOBHm_Chr6g0311781(RchiOBHm_Chr6g0311781|K00279);RchiOBHm_Chr4g0418401(RchiOBHm_Chr4g0418401|K10760);RchiOBHm_Chr6g0301781(RchiOBHm_Chr6g0301781|K00279);RchiOBHm_Chr3g0471051(RchiOBHm_Chr3g0471051|K13496)	RchiOBHm_Chr1g0319331(RchiOBHm_Chr1g0319331|K00279);RchiOBHm_Chr4g0408861(RchiOBHm_Chr4g0408861|K13496)
ko00604	Glycosphingolipid biosynthesis - ganglio series	Metabolism	Glycan biosynthesis and metabolism	0.520788	0.905718	-	RchiOBHm_Chr1g0365681(RchiOBHm_Chr1g0365681|K12373)
ko00943	Isoflavonoid biosynthesis	Metabolism	Biosynthesis of other secondary metabolites	0.520788	0.905718	-	RchiOBHm_Chr2g0106991(RchiOBHm_Chr2g0106991|K13260)
ko00904	Diterpenoid biosynthesis	Metabolism	Metabolism of terpenoids and polyketides	0.551272	0.945038	RchiOBHm_Chr5g0027981(RchiOBHm_Chr5g0027981|K04125);RchiOBHm_Chr5g0014211(RchiOBHm_Chr5g0014211|K04125);RchiOBHm_Chr6g0290941(RchiOBHm_Chr6g0290941|K04120)	RchiOBHm_Chr6g0283821(RchiOBHm_Chr6g0283821|K17961);RchiOBHm_Chr6g0312151(RchiOBHm_Chr6g0312151|K04124);RchiOBHm_Chr1g0351591(RchiOBHm_Chr1g0351591|K05282)
ko04145	Phagosome	Cellular Processes	Transport and catabolism	0.609678	1	RchiOBHm_Chr7g0197791(RchiOBHm_Chr7g0197791|K07375);RchiOBHm_Chr2g0117211(RchiOBHm_Chr2g0117211|K07897);RchiOBHm_Chr2g0128711(RchiOBHm_Chr2g0128711|K04392)	RchiOBHm_Chr4g0428401(RchiOBHm_Chr4g0428401|K08054);RchiOBHm_Chr2g0175721(RchiOBHm_Chr2g0175721|K07342);RchiOBHm_Chr7g0179501(RchiOBHm_Chr7g0179501|K04392);RchiOBHm_Chr7g0228351(RchiOBHm_Chr7g0228351|K02152);RchiOBHm_Chr3g0460081(RchiOBHm_Chr3g0460081|K02150);RchiOBHm_Chr2g0176361(RchiOBHm_Chr2g0176361|K02148);RchiOBHm_Chr2g0149541(RchiOBHm_Chr2g0149541|K02145);RchiOBHm_Chr6g0278821(RchiOBHm_Chr6…
ko00261	Monobactam biosynthesis	Metabolism	Biosynthesis of other secondary metabolites	0.614817	1	-	RchiOBHm_Chr6g0251231(RchiOBHm_Chr6g0251231|K12524);RchiOBHm_Chr4g0442761(RchiOBHm_Chr4g0442761|K00133)
ko00071	Fatty acid degradation	Metabolism	Lipid metabolism	0.623268	1	RchiOBHm_Chr4g0413231(RchiOBHm_Chr4g0413231|K01897);RchiOBHm_Chr3g0481221(RchiOBHm_Chr3g0481221|K00232);RchiOBHm_Chr5g0068771(RchiOBHm_Chr5g0068771|K15401)	RchiOBHm_Chr2g0155721(RchiOBHm_Chr2g0155721|K01897);RchiOBHm_Chr4g0425691(RchiOBHm_Chr4g0425691|K00128);RchiOBHm_Chr2g0155821(RchiOBHm_Chr2g0155821|K00626);RchiOBHm_Chr4g0385141(RchiOBHm_Chr4g0385141|K07513);RchiOBHm_Chr6g0261981(RchiOBHm_Chr6g0261981|K01897);RchiOBHm_Chr2g0090001(RchiOBHm_Chr2g0090001|K10527);RchiOBHm_Chr3g0462821(RchiOBHm_Chr3g0462821|K00232);RchiOBHm_Chr2g0095351(RchiOBHm_Chr2…
ko00450	Selenocompound metabolism	Metabolism	Metabolism of other amino acids	0.664703	1	-	RchiOBHm_Chr3g0496511(RchiOBHm_Chr3g0496511|K00549);RchiOBHm_Chr1g0329781(RchiOBHm_Chr1g0329781|K11717);RchiOBHm_Chr7g0218921(RchiOBHm_Chr7g0218921|K08247)
ko00410	beta-Alanine metabolism	Metabolism	Metabolism of other amino acids	0.696388	1	RchiOBHm_Chr1g0317291(RchiOBHm_Chr1g0317291|K13366);RchiOBHm_Chr4g0445561(RchiOBHm_Chr4g0445561|K01580);RchiOBHm_Chr3g0481221(RchiOBHm_Chr3g0481221|K00232)	RchiOBHm_Chr4g0425691(RchiOBHm_Chr4g0425691|K00128);RchiOBHm_Chr3g0490221(RchiOBHm_Chr3g0490221|K01580);RchiOBHm_Chr3g0462821(RchiOBHm_Chr3g0462821|K00232);RchiOBHm_Chr6g0270141(RchiOBHm_Chr6g0270141|K00140);RchiOBHm_Chr2g0095351(RchiOBHm_Chr2g0095351|K14085);RchiOBHm_Chr4g0416411(RchiOBHm_Chr4g0416411|K00276)
ko00470	D-Amino acid metabolism	Metabolism	Metabolism of other amino acids	0.706627	1	-	RchiOBHm_Chr7g0177581(RchiOBHm_Chr7g0177581|K05396)
ko00944	Flavone and flavonol biosynthesis	Metabolism	Biosynthesis of other secondary metabolites	0.706627	1	-	RchiOBHm_Chr3g0452471(RchiOBHm_Chr3g0452471|K22794)
ko00130	Ubiquinone and other terpenoid-quinone biosynthesis	Metabolism	Metabolism of cofactors and vitamins	0.721969	1	RchiOBHm_Chr7g0180661(RchiOBHm_Chr7g0180661|K02552);RchiOBHm_Chr5g0032401(RchiOBHm_Chr5g0032401|K00815)	RchiOBHm_Chr3g0472061(RchiOBHm_Chr3g0472061|K05928);RchiOBHm_Chr4g0388811(RchiOBHm_Chr4g0388811|K12502);RchiOBHm_Chr4g0388681(RchiOBHm_Chr4g0388681|K12502);RchiOBHm_Chr6g0299791(RchiOBHm_Chr6g0299791|K09833);RchiOBHm_Chr6g0289771(RchiOBHm_Chr6g0289771|K12502);RchiOBHm_Chr4g0446711(RchiOBHm_Chr4g0446711|K00591);RchiOBHm_Chr2g0150821(RchiOBHm_Chr2g0150821|K00591)
ko00511	Other glycan degradation	Metabolism	Glycan biosynthesis and metabolism	0.749233	1	RchiOBHm_Chr7g0241141(RchiOBHm_Chr7g0241141|K17108)	RchiOBHm_Chr1g0365681(RchiOBHm_Chr1g0365681|K12373);RchiOBHm_Chr1g0375871(RchiOBHm_Chr1g0375871|K01206)
ko00300	Lysine biosynthesis	Metabolism	Amino acid metabolism	0.771657	1	-	RchiOBHm_Chr6g0251231(RchiOBHm_Chr6g0251231|K12524);RchiOBHm_Chr4g0442761(RchiOBHm_Chr4g0442761|K00133)
ko00966	Glucosinolate biosynthesis	Metabolism	Biosynthesis of other secondary metabolites	0.771657	1	-	RchiOBHm_Chr4g0444641(RchiOBHm_Chr4g0444641|K11820);RchiOBHm_Chr6g0310251(RchiOBHm_Chr6g0310251|K00826)
ko00670	One carbon pool by folate	Metabolism	Metabolism of cofactors and vitamins	0.78462	1	RchiOBHm_Chr2g0110071(RchiOBHm_Chr2g0110071|K00600)	RchiOBHm_Chr7g0233441(RchiOBHm_Chr7g0233441|K00600);RchiOBHm_Chr2g0084261(RchiOBHm_Chr2g0084261|K00297)
ko00790	Folate biosynthesis	Metabolism	Metabolism of cofactors and vitamins	0.799146	1	RchiOBHm_Chr5g0062711(RchiOBHm_Chr5g0062711|K14652)	RchiOBHm_Chr5g0013041(RchiOBHm_Chr5g0013041|K01724);RchiOBHm_Chr7g0217631(RchiOBHm_Chr7g0217631|K01113);RchiOBHm_Chr7g0188491(RchiOBHm_Chr7g0188491|K00079)
ko00920	Sulfur metabolism	Metabolism	Energy metabolism	0.804524	1	RchiOBHm_Chr5g0006821(RchiOBHm_Chr5g0006821|K01082);RchiOBHm_Chr3g0497061(RchiOBHm_Chr3g0497061|K00860);RchiOBHm_Chr3g0452261(RchiOBHm_Chr3g0452261|K01738)	RchiOBHm_Chr4g0416171(RchiOBHm_Chr4g0416171|K01738);RchiOBHm_Chr4g0413261(RchiOBHm_Chr4g0413261|K17285);RchiOBHm_Chr1g0356641(RchiOBHm_Chr1g0356641|K13034)
ko00965	Betalain biosynthesis	Metabolism	Biosynthesis of other secondary metabolites	0.820439	1	-	RchiOBHm_Chr1g0324861(RchiOBHm_Chr1g0324861|K01593)
ko00510	N-Glycan biosynthesis	Metabolism	Glycan biosynthesis and metabolism	0.838709	1	RchiOBHm_Chr1g0367061(RchiOBHm_Chr1g0367061|K00729);RchiOBHm_Chr2g0173231(RchiOBHm_Chr2g0173231|K00737)	RchiOBHm_Chr2g0087821(RchiOBHm_Chr2g0087821|K00737);RchiOBHm_Chr7g0211611(RchiOBHm_Chr7g0211611|K09658);RchiOBHm_Chr7g0177101(RchiOBHm_Chr7g0177101|K07151);RchiOBHm_Chr4g0430631(RchiOBHm_Chr4g0430631|K01228);RchiOBHm_Chr2g0091601(RchiOBHm_Chr2g0091601|K07151)
ko00590	Arachidonic acid metabolism	Metabolism	Lipid metabolism	0.842372	1	RchiOBHm_Chr4g0398131(RchiOBHm_Chr4g0398131|K01047)	RchiOBHm_Chr7g0188491(RchiOBHm_Chr7g0188491|K00079)
ko00941	Flavonoid biosynthesis	Metabolism	Biosynthesis of other secondary metabolites	0.882856	1	RchiOBHm_Chr5g0066721(RchiOBHm_Chr5g0066721|K13065);RchiOBHm_Chr7g0227951(RchiOBHm_Chr7g0227951|K22845);RchiOBHm_Chr5g0081061(RchiOBHm_Chr5g0081061|K13065);RchiOBHm_Chr4g0431871(RchiOBHm_Chr4g0431871|K13065)	RchiOBHm_Chr1g0316461(RchiOBHm_Chr1g0316461|K00660);RchiOBHm_Chr7g0230711(RchiOBHm_Chr7g0230711|K13065);RchiOBHm_Chr1g0316451(RchiOBHm_Chr1g0316451|K00660);RchiOBHm_Chr6g0301421(RchiOBHm_Chr6g0301421|K13082);RchiOBHm_Chr7g0230501(RchiOBHm_Chr7g0230501|K13065);RchiOBHm_Chr4g0430461(RchiOBHm_Chr4g0430461|K00588)
ko00100	Steroid biosynthesis	Metabolism	Lipid metabolism	0.887082	1	RchiOBHm_Chr4g0397241(RchiOBHm_Chr4g0397241|K01853)	RchiOBHm_Chr6g0267271(RchiOBHm_Chr6g0267271|K00801);RchiOBHm_Chr4g0397221(RchiOBHm_Chr4g0397221|K01853);RchiOBHm_Chr4g0386051(RchiOBHm_Chr4g0386051|K08242);RchiOBHm_Chr6g0246991(RchiOBHm_Chr6g0246991|K00511);RchiOBHm_Chr2g0175241(RchiOBHm_Chr2g0175241|K01052);RchiOBHm_Chr1g0350531(RchiOBHm_Chr1g0350531|K14423)
ko00903	Limonene and pinene degradation	Metabolism	Metabolism of terpenoids and polyketides	0.890124	1	-	RchiOBHm_Chr4g0425691(RchiOBHm_Chr4g0425691|K00128)
ko00860	Porphyrin metabolism	Metabolism	Metabolism of cofactors and vitamins	0.912056	1	RchiOBHm_Chr6g0295881(RchiOBHm_Chr6g0295881|K13600);RchiOBHm_Chr6g0251541(RchiOBHm_Chr6g0251541|K22013);RchiOBHm_Chr3g0494361(RchiOBHm_Chr3g0494361|K04035)	RchiOBHm_Chr6g0290141(RchiOBHm_Chr6g0290141|K08099);RchiOBHm_Chr6g0273481(RchiOBHm_Chr6g0273481|K02257);RchiOBHm_Chr7g0181511(RchiOBHm_Chr7g0181511|K10960);RchiOBHm_Chr1g0314251(RchiOBHm_Chr1g0314251|K02303)
ko00603	Glycosphingolipid biosynthesis - globo and isoglobo series	Metabolism	Glycan biosynthesis and metabolism	0.914058	1	-	RchiOBHm_Chr1g0365681(RchiOBHm_Chr1g0365681|K12373)
ko00290	Valine, leucine and isoleucine biosynthesis	Metabolism	Amino acid metabolism	0.927625	1	-	RchiOBHm_Chr5g0055901(RchiOBHm_Chr5g0055901|K01754);RchiOBHm_Chr6g0310251(RchiOBHm_Chr6g0310251|K00826)
ko00997	Biosynthesis of various secondary metabolites - part 3	Metabolism	Biosynthesis of other secondary metabolites	0.932781	1	RchiOBHm_Chr3g0458271(RchiOBHm_Chr3g0458271|K00789)	-
ko00350	Tyrosine metabolism	Metabolism	Amino acid metabolism	0.940563	1	RchiOBHm_Chr5g0032401(RchiOBHm_Chr5g0032401|K00815)	RchiOBHm_Chr1g0324861(RchiOBHm_Chr1g0324861|K01593);RchiOBHm_Chr6g0299821(RchiOBHm_Chr6g0299821|K00811);RchiOBHm_Chr2g0130551(RchiOBHm_Chr2g0130551|K14455);RchiOBHm_Chr6g0305821(RchiOBHm_Chr6g0305821|K14454);RchiOBHm_Chr5g0007621(RchiOBHm_Chr5g0007621|K00422);RchiOBHm_Chr4g0416411(RchiOBHm_Chr4g0416411|K00276)
ko00600	Sphingolipid metabolism	Metabolism	Lipid metabolism	0.943663	1	RchiOBHm_Chr4g0439941(RchiOBHm_Chr4g0439941|K04713);RchiOBHm_Chr7g0241141(RchiOBHm_Chr7g0241141|K17108);RchiOBHm_Chr7g0211541(RchiOBHm_Chr7g0211541|K04713)	-
ko00340	Histidine metabolism	Metabolism	Amino acid metabolism	0.951649	1	-	RchiOBHm_Chr4g0425691(RchiOBHm_Chr4g0425691|K00128);RchiOBHm_Chr2g0095351(RchiOBHm_Chr2g0095351|K14085)
ko00945	Stilbenoid, diarylheptanoid and gingerol biosynthesis	Metabolism	Biosynthesis of other secondary metabolites	0.95441	1	RchiOBHm_Chr5g0066721(RchiOBHm_Chr5g0066721|K13065);RchiOBHm_Chr5g0081061(RchiOBHm_Chr5g0081061|K13065);RchiOBHm_Chr4g0431871(RchiOBHm_Chr4g0431871|K13065)	RchiOBHm_Chr7g0230711(RchiOBHm_Chr7g0230711|K13065);RchiOBHm_Chr7g0230501(RchiOBHm_Chr7g0230501|K13065);RchiOBHm_Chr4g0430461(RchiOBHm_Chr4g0430461|K00588)
ko00909	Sesquiterpenoid and triterpenoid biosynthesis	Metabolism	Metabolism of terpenoids and polyketides	0.955549	1	RchiOBHm_Chr5g0004591(RchiOBHm_Chr5g0004591|K14173);RchiOBHm_Chr7g0212441(RchiOBHm_Chr7g0212441|K15803);RchiOBHm_Chr5g0004801(RchiOBHm_Chr5g0004801|K14175)	RchiOBHm_Chr6g0267271(RchiOBHm_Chr6g0267271|K00801);RchiOBHm_Chr6g0265741(RchiOBHm_Chr6g0265741|K15803);RchiOBHm_Chr6g0246991(RchiOBHm_Chr6g0246991|K00511);RchiOBHm_Chr2g0148981(RchiOBHm_Chr2g0148981|K15813);RchiOBHm_Chr6g0245751(RchiOBHm_Chr6g0245751|K15803)
ko00513	Various types of N-glycan biosynthesis	Metabolism	Glycan biosynthesis and metabolism	0.960764	1	-	RchiOBHm_Chr1g0365681(RchiOBHm_Chr1g0365681|K12373);RchiOBHm_Chr7g0177101(RchiOBHm_Chr7g0177101|K07151);RchiOBHm_Chr2g0091601(RchiOBHm_Chr2g0091601|K07151)
ko00770	Pantothenate and CoA biosynthesis	Metabolism	Metabolism of cofactors and vitamins	0.981683	1	-	RchiOBHm_Chr4g0425691(RchiOBHm_Chr4g0425691|K00128);RchiOBHm_Chr2g0101171(RchiOBHm_Chr2g0101171|K02201);RchiOBHm_Chr6g0310251(RchiOBHm_Chr6g0310251|K00826);RchiOBHm_Chr3g0460241(RchiOBHm_Chr3g0460241|K01598)
ko04130	SNARE interactions in vesicular transport	Genetic Information Processing	Folding, sorting and degradation	0.992951	1	RchiOBHm_Chr5g0006581(RchiOBHm_Chr5g0006581|K08486);RchiOBHm_Chr3g0476321(RchiOBHm_Chr3g0476321|K08486)	RchiOBHm_Chr2g0176691(RchiOBHm_Chr2g0176691|K08488)
ko03022	Basal transcription factors	Genetic Information Processing	Transcription	0.994796	1	RchiOBHm_Chr2g0090241(RchiOBHm_Chr2g0090241|K03141)	RchiOBHm_Chr5g0008121(RchiOBHm_Chr5g0008121|K03144);RchiOBHm_Chr1g0363871(RchiOBHm_Chr1g0363871|K03139);RchiOBHm_Chr5g0060921(RchiOBHm_Chr5g0060921|K03137);RchiOBHm_Chr1g0327781(RchiOBHm_Chr1g0327781|K03129)
ko03018	RNA degradation	Genetic Information Processing	Folding, sorting and degradation	0.996664	1	RchiOBHm_Chr2g0092311(RchiOBHm_Chr2g0092311|K00850);RchiOBHm_Chr4g0436871(RchiOBHm_Chr4g0436871|K04077);RchiOBHm_Chr6g0287691(RchiOBHm_Chr6g0287691|K12608);RchiOBHm_Chr3g0492251(RchiOBHm_Chr3g0492251|K03678);RchiOBHm_Chr2g0172601(RchiOBHm_Chr2g0172601|K00962)	RchiOBHm_Chr2g0111921(RchiOBHm_Chr2g0111921|K00850);RchiOBHm_Chr6g0273861(RchiOBHm_Chr6g0273861|K13126);RchiOBHm_Chr3g0472001(RchiOBHm_Chr3g0472001|K01689);RchiOBHm_Chr5g0067961(RchiOBHm_Chr5g0067961|K01689);RchiOBHm_Chr7g0184181(RchiOBHm_Chr7g0184181|K01689);RchiOBHm_Chr1g0375091(RchiOBHm_Chr1g0375091|K01689);RchiOBHm_Chr3g0471421(RchiOBHm_Chr3g0471421|K13126)
ko03020	RNA polymerase	Genetic Information Processing	Transcription	0.996947	1	RchiOBHm_Chr1g0360471(RchiOBHm_Chr1g0360471|K03019);RchiOBHm_Chr7g0208981(RchiOBHm_Chr7g0208981|K03013)	RchiOBHm_Chr7g0177821(RchiOBHm_Chr7g0177821|K03012);RchiOBHm_Chr6g0258831(RchiOBHm_Chr6g0258831|K03023);RchiOBHm_Chr2g0166351(RchiOBHm_Chr2g0166351|K03005)
ko03440	Homologous recombination	Genetic Information Processing	Replication and repair	0.998001	1	RchiOBHm_Chr7g0241761(RchiOBHm_Chr7g0241761|K10728);RchiOBHm_Chr5g0015091(RchiOBHm_Chr5g0015091|K10683)	RchiOBHm_Chr1g0319541(RchiOBHm_Chr1g0319541|K08991);RchiOBHm_Chr7g0206521(RchiOBHm_Chr7g0206521|K10875)
ko03060	Protein export	Genetic Information Processing	Folding, sorting and degradation	0.998351	1	RchiOBHm_Chr6g0296471(RchiOBHm_Chr6g0296471|K03100)	RchiOBHm_Chr2g0175721(RchiOBHm_Chr2g0175721|K07342);RchiOBHm_Chr6g0299621(RchiOBHm_Chr6g0299621|K12947);RchiOBHm_Chr7g0186301(RchiOBHm_Chr7g0186301|K09490)
ko04141	Protein processing in endoplasmic reticulum	Genetic Information Processing	Folding, sorting and degradation	0.998928	1	RchiOBHm_Chr2g0147001(RchiOBHm_Chr2g0147001|K13993);RchiOBHm_Chr6g0259871(RchiOBHm_Chr6g0259871|K13525);RchiOBHm_Chr2g0126321(RchiOBHm_Chr2g0126321|K10666);RchiOBHm_Chr6g0251901(RchiOBHm_Chr6g0251901|K06689);RchiOBHm_Chr7g0235101(RchiOBHm_Chr7g0235101|K03283);RchiOBHm_Chr2g0135771(RchiOBHm_Chr2g0135771|K13993);RchiOBHm_Chr5g0033921(RchiOBHm_Chr5g0033921|K10666);RchiOBHm_Chr1g0368921(RchiOBHm_Chr1…	RchiOBHm_Chr4g0428401(RchiOBHm_Chr4g0428401|K08054);RchiOBHm_Chr2g0175721(RchiOBHm_Chr2g0175721|K07342);RchiOBHm_Chr1g0378391(RchiOBHm_Chr1g0378391|K04079);RchiOBHm_Chr1g0366521(RchiOBHm_Chr1g0366521|K03283);RchiOBHm_Chr3g0456861(RchiOBHm_Chr3g0456861|K09584);RchiOBHm_Chr5g0002591(RchiOBHm_Chr5g0002591|K14009);RchiOBHm_Chr6g0303071(RchiOBHm_Chr6g0303071|K09487);RchiOBHm_Chr6g0296111(RchiOBHm_Chr6…
ko03015	mRNA surveillance pathway	Genetic Information Processing	Translation	0.999712	1	RchiOBHm_Chr2g0146051(RchiOBHm_Chr2g0146051|K14408);RchiOBHm_Chr4g0428211(RchiOBHm_Chr4g0428211|K03265);RchiOBHm_Chr7g0193311(RchiOBHm_Chr7g0193311|K04354);RchiOBHm_Chr4g0431481(RchiOBHm_Chr4g0431481|K11584);RchiOBHm_Chr6g0302681(RchiOBHm_Chr6g0302681|K14416);RchiOBHm_Chr3g0459571(RchiOBHm_Chr3g0459571|K06269);RchiOBHm_Chr3g0481441(RchiOBHm_Chr3g0481441|K14407);RchiOBHm_Chr3g0482981(RchiOBHm_Chr3…	RchiOBHm_Chr6g0273861(RchiOBHm_Chr6g0273861|K13126);RchiOBHm_Chr6g0278971(RchiOBHm_Chr6g0278971|K11584);RchiOBHm_Chr6g0273401(RchiOBHm_Chr6g0273401|K14407);RchiOBHm_Chr3g0471421(RchiOBHm_Chr3g0471421|K13126)
ko04144	Endocytosis	Cellular Processes	Transport and catabolism	0.999868	1	RchiOBHm_Chr6g0252261(RchiOBHm_Chr6g0252261|K19366);RchiOBHm_Chr2g0106611(RchiOBHm_Chr2g0106611|K07937);RchiOBHm_Chr7g0222421(RchiOBHm_Chr7g0222421|K00889);RchiOBHm_Chr2g0117211(RchiOBHm_Chr2g0117211|K07897);RchiOBHm_Chr2g0088301(RchiOBHm_Chr2g0088301|K01115);RchiOBHm_Chr7g0235101(RchiOBHm_Chr7g0235101|K03283);RchiOBHm_Chr1g0362411(RchiOBHm_Chr1g0362411|K12193);RchiOBHm_Chr6g0303711(RchiOBHm_Chr6…	RchiOBHm_Chr1g0366521(RchiOBHm_Chr1g0366521|K03283);RchiOBHm_Chr2g0176031(RchiOBHm_Chr2g0176031|K17260);RchiOBHm_Chr7g0221011(RchiOBHm_Chr7g0221011|K01115);RchiOBHm_Chr6g0273541(RchiOBHm_Chr6g0273541|K10365);RchiOBHm_Chr3g0454101(RchiOBHm_Chr3g0454101|K10396);RchiOBHm_Chr4g0393891(RchiOBHm_Chr4g0393891|K12471);RchiOBHm_Chr2g0142831(RchiOBHm_Chr2g0142831|K01115);RchiOBHm_Chr1g0365911(RchiOBHm_Chr1…
ko04136	Autophagy - other	Cellular Processes	Transport and catabolism	0.999914	1	RchiOBHm_Chr7g0202901(RchiOBHm_Chr7g0202901|K08341)	-
ko03410	Base excision repair	Genetic Information Processing	Replication and repair	0.999933	1	RchiOBHm_Chr5g0052821(RchiOBHm_Chr5g0052821|K03575)	-
ko03008	Ribosome biogenesis in eukaryotes	Genetic Information Processing	Translation	0.999969	1	RchiOBHm_Chr6g0285031(RchiOBHm_Chr6g0285031|K14538);RchiOBHm_Chr3g0470921(RchiOBHm_Chr3g0470921|K14556);RchiOBHm_Chr7g0207911(RchiOBHm_Chr7g0207911|K11131);RchiOBHm_Chr2g0136751(RchiOBHm_Chr2g0136751|K14558);RchiOBHm_Chr3g0487391(RchiOBHm_Chr3g0487391|K01164)	-
ko04120	Ubiquitin mediated proteolysis	Genetic Information Processing	Folding, sorting and degradation	0.999973	1	RchiOBHm_Chr2g0109261(RchiOBHm_Chr2g0109261|K10573);RchiOBHm_Chr5g0001791(RchiOBHm_Chr5g0001791|K10143);RchiOBHm_Chr3g0470691(RchiOBHm_Chr3g0470691|K10144);RchiOBHm_Chr3g0469291(RchiOBHm_Chr3g0469291|K08770);RchiOBHm_Chr2g0091631(RchiOBHm_Chr2g0091631|K03350);RchiOBHm_Chr6g0251901(RchiOBHm_Chr6g0251901|K06689);RchiOBHm_Chr6g0312621(RchiOBHm_Chr6g0312621|K10144);RchiOBHm_Chr7g0199871(RchiOBHm_Chr7…	RchiOBHm_Chr5g0024251(RchiOBHm_Chr5g0024251|K03094);RchiOBHm_Chr6g0301761(RchiOBHm_Chr6g0301761|K10688);RchiOBHm_Chr6g0253841(RchiOBHm_Chr6g0253841|K04506)
ko03420	Nucleotide excision repair	Genetic Information Processing	Replication and repair	0.999983	1	RchiOBHm_Chr2g0090241(RchiOBHm_Chr2g0090241|K03141)	RchiOBHm_Chr5g0008121(RchiOBHm_Chr5g0008121|K03144)
ko03050	Proteasome	Genetic Information Processing	Folding, sorting and degradation	0.999993	1	RchiOBHm_Chr5g0069941(RchiOBHm_Chr5g0069941|K03062);RchiOBHm_Chr6g0244071(RchiOBHm_Chr6g0244071|K03029)	-
ko00970	Aminoacyl-tRNA biosynthesis	Genetic Information Processing	Translation	1	1	-	RchiOBHm_Chr5g0011081(RchiOBHm_Chr5g0011081|K04567)
ko03013	Nucleocytoplasmic transport	Genetic Information Processing	Translation	1	1	-	RchiOBHm_Chr5g0060421(RchiOBHm_Chr5g0060421|K03231)
ko03040	Spliceosome	Genetic Information Processing	Transcription	1	1	RchiOBHm_Chr7g0183131(RchiOBHm_Chr7g0183131|K12741);RchiOBHm_Chr7g0235101(RchiOBHm_Chr7g0235101|K03283);RchiOBHm_Chr7g0192711(RchiOBHm_Chr7g0192711|K12823);RchiOBHm_Chr4g0430911(RchiOBHm_Chr4g0430911|K12818);RchiOBHm_Chr4g0401121(RchiOBHm_Chr4g0401121|K12818);RchiOBHm_Chr1g0366871(RchiOBHm_Chr1g0366871|K03283)	RchiOBHm_Chr1g0366521(RchiOBHm_Chr1g0366521|K03283);RchiOBHm_Chr5g0073091(RchiOBHm_Chr5g0073091|K12813);RchiOBHm_Chr5g0032281(RchiOBHm_Chr5g0032281|K12860);RchiOBHm_Chr7g0226921(RchiOBHm_Chr7g0226921|K12855)
ko03010	Ribosome	Genetic Information Processing	Translation	1	1	RchiOBHm_Chr3g0469581(RchiOBHm_Chr3g0469581|K02870);RchiOBHm_Chr5g0002781(RchiOBHm_Chr5g0002781|K02943)	RchiOBHm_Chr1g0376871(RchiOBHm_Chr1g0376871|K02896);RchiOBHm_Chr3g0451851(RchiOBHm_Chr3g0451851|K02984);RchiOBHm_Chr4g0394971(RchiOBHm_Chr4g0394971|K02941);RchiOBHm_Chr5g0018391(RchiOBHm_Chr5g0018391|K02900);RchiOBHm_Chr7g0228601(RchiOBHm_Chr7g0228601|K02881);RchiOBHm_Chr7g0212161(RchiOBHm_Chr7g0212161|K02965);RchiOBHm_Chr7g0180961(RchiOBHm_Chr7g0180961|K02997);RchiOBHm_Chr6g0294091(RchiOBHm_Chr6…

## Sheet: Table S8
Table S8. KEGG pathway enrichment analysis of DEGs in S3 vs. S4
PathwayID	Pathway	level1	level2	Pvalue	adjustPvalue	Up_gene	Down_gene
ko04075	Plant hormone signal transduction	Environmental Information Processing	Signal transduction	2.82676e-12	1.62539e-10	RchiOBHm_Chr1g0381041(RchiOBHm_Chr1g0381041|K14497);RchiOBHm_Chr5g0056831(RchiOBHm_Chr5g0056831|K14488);RchiOBHm_Chr4g0389611(RchiOBHm_Chr4g0389611|K14484);RchiOBHm_Chr6g0289581(RchiOBHm_Chr6g0289581|K14484);RchiOBHm_Chr2g0091801(RchiOBHm_Chr2g0091801|K14497);RchiOBHm_Chr6g0308031(RchiOBHm_Chr6g0308031|K14432);RchiOBHm_Chr2g0124401(RchiOBHm_Chr2g0124401|K14488);RchiOBHm_Chr6g0257641(RchiOBHm_Chr6…	RchiOBHm_Chr5g0036891(RchiOBHm_Chr5g0036891|K14487);RchiOBHm_Chr6g0264301(RchiOBHm_Chr6g0264301|K13449);RchiOBHm_Chr2g0095481(RchiOBHm_Chr2g0095481|K13464);RchiOBHm_Chr3g0480361(RchiOBHm_Chr3g0480361|K14431);RchiOBHm_Chr3g0453451(RchiOBHm_Chr3g0453451|K14493);RchiOBHm_Chr6g0247601(RchiOBHm_Chr6g0247601|K13449);RchiOBHm_Chr6g0247381(RchiOBHm_Chr6g0247381|K13449);RchiOBHm_Chr6g0247411(RchiOBHm_Chr6…
ko00500	Starch and sucrose metabolism	Metabolism	Carbohydrate metabolism	2.44327e-09	7.0244e-08	RchiOBHm_Chr6g0249631(RchiOBHm_Chr6g0249631|K00696);RchiOBHm_Chr7g0193901(RchiOBHm_Chr7g0193901|K16055);RchiOBHm_Chr2g0143501(RchiOBHm_Chr2g0143501|K01193);RchiOBHm_Chr4g0404641(RchiOBHm_Chr4g0404641|K16055);RchiOBHm_Chr7g0239531(RchiOBHm_Chr7g0239531|K01087);RchiOBHm_Chr6g0294361(RchiOBHm_Chr6g0294361|K00695);RchiOBHm_Chr5g0083121(RchiOBHm_Chr5g0083121|K19892);RchiOBHm_Chr5g0071491(RchiOBHm_Chr5…	RchiOBHm_Chr1g0374511(RchiOBHm_Chr1g0374511|K01193);RchiOBHm_Chr7g0194991(RchiOBHm_Chr7g0194991|K01179);RchiOBHm_Chr5g0068321(RchiOBHm_Chr5g0068321|K00688);RchiOBHm_Chr2g0116371(RchiOBHm_Chr2g0116371|K00705);RchiOBHm_Chr2g0155241(RchiOBHm_Chr2g0155241|K00975);RchiOBHm_Chr4g0440561(RchiOBHm_Chr4g0440561|K01176);RchiOBHm_Chr6g0249341(RchiOBHm_Chr6g0249341|K00847);RchiOBHm_Chr4g0423411(RchiOBHm_Chr4…
ko04626	Plant-pathogen interaction	Organismal Systems	Environmental adaptation	0.101839	0.433757	RchiOBHm_Chr7g0177771(RchiOBHm_Chr7g0177771|K02183);RchiOBHm_Chr3g0493331(RchiOBHm_Chr3g0493331|K13448);RchiOBHm_Chr2g0124821(RchiOBHm_Chr2g0124821|K13448);RchiOBHm_Chr1g0360891(RchiOBHm_Chr1g0360891|K15397);RchiOBHm_Chr4g0406651(RchiOBHm_Chr4g0406651|K13448);RchiOBHm_Chr2g0156591(RchiOBHm_Chr2g0156591|K05391);RchiOBHm_Chr1g0359311(RchiOBHm_Chr1g0359311|K05391);RchiOBHm_Chr1g0357671(RchiOBHm_Chr1…	RchiOBHm_Chr6g0264301(RchiOBHm_Chr6g0264301|K13449);RchiOBHm_Chr3g0493401(RchiOBHm_Chr3g0493401|K13448);RchiOBHm_Chr2g0166581(RchiOBHm_Chr2g0166581|K05391);RchiOBHm_Chr6g0247601(RchiOBHm_Chr6g0247601|K13449);RchiOBHm_Chr6g0247381(RchiOBHm_Chr6g0247381|K13449);RchiOBHm_Chr6g0247411(RchiOBHm_Chr6g0247411|K13449);RchiOBHm_Chr6g0272011(RchiOBHm_Chr6g0272011|K13412);RchiOBHm_Chr2g0170931(RchiOBHm_Chr2…
ko04016	MAPK signaling pathway - plant	Environmental Information Processing	Signal transduction	0.0387623	0.287214	RchiOBHm_Chr1g0381041(RchiOBHm_Chr1g0381041|K14497);RchiOBHm_Chr2g0091801(RchiOBHm_Chr2g0091801|K14497);RchiOBHm_Chr7g0177771(RchiOBHm_Chr7g0177771|K02183);RchiOBHm_Chr2g0158821(RchiOBHm_Chr2g0158821|K20716);RchiOBHm_Chr7g0242781(RchiOBHm_Chr7g0242781|K14498);RchiOBHm_Chr1g0357671(RchiOBHm_Chr1g0357671|K13425);RchiOBHm_Chr7g0215401(RchiOBHm_Chr7g0215401|K03781);RchiOBHm_Chr2g0094051(RchiOBHm_Chr2…	RchiOBHm_Chr6g0264301(RchiOBHm_Chr6g0264301|K13449);RchiOBHm_Chr6g0311931(RchiOBHm_Chr6g0311931|K20718);RchiOBHm_Chr6g0247601(RchiOBHm_Chr6g0247601|K13449);RchiOBHm_Chr6g0247381(RchiOBHm_Chr6g0247381|K13449);RchiOBHm_Chr6g0247411(RchiOBHm_Chr6g0247411|K13449);RchiOBHm_Chr6g0247441(RchiOBHm_Chr6g0247441|K13449);RchiOBHm_Chr6g0247551(RchiOBHm_Chr6g0247551|K13449);RchiOBHm_Chr7g0194711(RchiOBHm_Chr7…
ko00010	Glycolysis / Gluconeogenesis	Metabolism	Carbohydrate metabolism	0.00961765	0.100548	RchiOBHm_Chr6g0267861(RchiOBHm_Chr6g0267861|K01623);RchiOBHm_Chr6g0277181(RchiOBHm_Chr6g0277181|K18857);RchiOBHm_Chr7g0193841(RchiOBHm_Chr7g0193841|K00128);RchiOBHm_Chr1g0358641(RchiOBHm_Chr1g0358641|K01792);RchiOBHm_Chr3g0464191(RchiOBHm_Chr3g0464191|K03841);RchiOBHm_Chr5g0075371(RchiOBHm_Chr5g0075371|K01623);RchiOBHm_Chr4g0420131(RchiOBHm_Chr4g0420131|K01006);RchiOBHm_Chr2g0092311(RchiOBHm_Chr2…	RchiOBHm_Chr6g0247971(RchiOBHm_Chr6g0247971|K00873);RchiOBHm_Chr4g0425691(RchiOBHm_Chr4g0425691|K00128);RchiOBHm_Chr2g0111921(RchiOBHm_Chr2g0111921|K00850);RchiOBHm_Chr4g0424391(RchiOBHm_Chr4g0424391|K01913);RchiOBHm_Chr5g0024101(RchiOBHm_Chr5g0024101|K00134);RchiOBHm_Chr3g0471721(RchiOBHm_Chr3g0471721|K00873);RchiOBHm_Chr5g0070371(RchiOBHm_Chr5g0070371|K01568);RchiOBHm_Chr2g0140711(RchiOBHm_Chr2…
ko00195	Photosynthesis	Metabolism	Energy metabolism	9.63159e-16	1.10763e-13	RchiOBHm_Chr6g0295831(RchiOBHm_Chr6g0295831|K03542);RchiOBHm_Chr1g0360571(RchiOBHm_Chr1g0360571|K02113);RchiOBHm_Chr6g0285621(RchiOBHm_Chr6g0285621|K02693);RchiOBHm_Chr2g0138931(RchiOBHm_Chr2g0138931|K02695);RchiOBHm_Chr5g0015361(RchiOBHm_Chr5g0015361|K02698);RchiOBHm_Chr5g0019221(RchiOBHm_Chr5g0019221|K02694);RchiOBHm_Chr7g0221031(RchiOBHm_Chr7g0221031|K02639);RchiOBHm_Chr2g0103161(RchiOBHm_Chr2…	RchiOBHm_Chr4g0446251(RchiOBHm_Chr4g0446251|K08901)
ko00940	Phenylpropanoid biosynthesis	Metabolism	Biosynthesis of other secondary metabolites	0.566504	1	RchiOBHm_Chr5g0034661(RchiOBHm_Chr5g0034661|K00430);RchiOBHm_Chr5g0003181(RchiOBHm_Chr5g0003181|K00430);RchiOBHm_Chr5g0017561(RchiOBHm_Chr5g0017561|K22395);RchiOBHm_Chr1g0371621(RchiOBHm_Chr1g0371621|K00430);RchiOBHm_Chr2g0099981(RchiOBHm_Chr2g0099981|K09755);RchiOBHm_Chr2g0131501(RchiOBHm_Chr2g0131501|K01904);RchiOBHm_Chr6g0303501(RchiOBHm_Chr6g0303501|K00083);RchiOBHm_Chr6g0267501(RchiOBHm_Chr6…	RchiOBHm_Chr6g0286421(RchiOBHm_Chr6g0286421|K13066);RchiOBHm_Chr4g0433341(RchiOBHm_Chr4g0433341|K00430);RchiOBHm_Chr4g0444711(RchiOBHm_Chr4g0444711|K00430);RchiOBHm_Chr1g0361221(RchiOBHm_Chr1g0361221|K13066);RchiOBHm_Chr7g0179641(RchiOBHm_Chr7g0179641|K00430);RchiOBHm_Chr4g0431881(RchiOBHm_Chr4g0431881|K13065);RchiOBHm_Chr4g0407891(RchiOBHm_Chr4g0407891|K00430);RchiOBHm_Chr4g0396271(RchiOBHm_Chr4…
ko00710	Carbon fixation in photosynthetic organisms	Metabolism	Energy metabolism	9.05772e-06	0.000208327	RchiOBHm_Chr4g0440871(RchiOBHm_Chr4g0440871|K01807);RchiOBHm_Chr6g0267861(RchiOBHm_Chr6g0267861|K01623);RchiOBHm_Chr6g0306591(RchiOBHm_Chr6g0306591|K00029);RchiOBHm_Chr4g0432761(RchiOBHm_Chr4g0432761|K14272);RchiOBHm_Chr2g0126111(RchiOBHm_Chr2g0126111|K01602);RchiOBHm_Chr4g0435151(RchiOBHm_Chr4g0435151|K01602);RchiOBHm_Chr5g0025831(RchiOBHm_Chr5g0025831|K01100);RchiOBHm_Chr7g0212791(RchiOBHm_Chr7…	RchiOBHm_Chr7g0181501(RchiOBHm_Chr7g0181501|K00026);RchiOBHm_Chr5g0031491(RchiOBHm_Chr5g0031491|K00026);RchiOBHm_Chr5g0024101(RchiOBHm_Chr5g0024101|K00134);RchiOBHm_Chr2g0130551(RchiOBHm_Chr2g0130551|K14455);RchiOBHm_Chr5g0031161(RchiOBHm_Chr5g0031161|K01595);RchiOBHm_Chr4g0436201(RchiOBHm_Chr4g0436201|K01595);RchiOBHm_Chr2g0174391(RchiOBHm_Chr2g0174391|K00134);RchiOBHm_Chr7g0209601(RchiOBHm_Chr7…
ko00630	Glyoxylate and dicarboxylate metabolism	Metabolism	Carbohydrate metabolism	5.47209e-05	0.000898985	RchiOBHm_Chr1g0351551(RchiOBHm_Chr1g0351551|K15919);RchiOBHm_Chr1g0351471(RchiOBHm_Chr1g0351471|K15919);RchiOBHm_Chr7g0215401(RchiOBHm_Chr7g0215401|K03781);RchiOBHm_Chr4g0432761(RchiOBHm_Chr4g0432761|K14272);RchiOBHm_Chr2g0110071(RchiOBHm_Chr2g0110071|K00600);RchiOBHm_Chr2g0126111(RchiOBHm_Chr2g0126111|K01602);RchiOBHm_Chr4g0435151(RchiOBHm_Chr4g0435151|K01602);RchiOBHm_Chr5g0050781(RchiOBHm_Chr5…	RchiOBHm_Chr7g0178021(RchiOBHm_Chr7g0178021|K01915);RchiOBHm_Chr4g0424391(RchiOBHm_Chr4g0424391|K01913);RchiOBHm_Chr7g0181501(RchiOBHm_Chr7g0181501|K00026);RchiOBHm_Chr5g0031491(RchiOBHm_Chr5g0031491|K00026);RchiOBHm_Chr2g0159291(RchiOBHm_Chr2g0159291|K01681);RchiOBHm_Chr4g0446601(RchiOBHm_Chr4g0446601|K01915);RchiOBHm_Chr2g0155821(RchiOBHm_Chr2g0155821|K00626);RchiOBHm_Chr2g0171431(RchiOBHm_Chr2…
ko00520	Amino sugar and nucleotide sugar metabolism	Metabolism	Carbohydrate metabolism	0.0929317	0.433757	RchiOBHm_Chr5g0013691(RchiOBHm_Chr5g0013691|K01183);RchiOBHm_Chr1g0379721(RchiOBHm_Chr1g0379721|K01183);RchiOBHm_Chr2g0151131(RchiOBHm_Chr2g0151131|K12450);RchiOBHm_Chr4g0417331(RchiOBHm_Chr4g0417331|K00975);RchiOBHm_Chr6g0279841(RchiOBHm_Chr6g0279841|K20547);RchiOBHm_Chr2g0097821(RchiOBHm_Chr2g0097821|K20547);RchiOBHm_Chr6g0255151(RchiOBHm_Chr6g0255151|K01183);RchiOBHm_Chr4g0406231(RchiOBHm_Chr4…	RchiOBHm_Chr2g0155241(RchiOBHm_Chr2g0155241|K00975);RchiOBHm_Chr4g0422861(RchiOBHm_Chr4g0422861|K08678);RchiOBHm_Chr6g0249341(RchiOBHm_Chr6g0249341|K00847);RchiOBHm_Chr7g0199641(RchiOBHm_Chr7g0199641|K12451);RchiOBHm_Chr2g0140711(RchiOBHm_Chr2g0140711|K00844);RchiOBHm_Chr6g0289401(RchiOBHm_Chr6g0289401|K13648);RchiOBHm_Chr1g0340961(RchiOBHm_Chr1g0340961|K00012);RchiOBHm_Chr6g0265271(RchiOBHm_Chr6…
ko00040	Pentose and glucuronate interconversions	Metabolism	Carbohydrate metabolism	0.10062	0.433757	RchiOBHm_Chr2g0096461(RchiOBHm_Chr2g0096461|K01051);RchiOBHm_Chr6g0294321(RchiOBHm_Chr6g0294321|K01051);RchiOBHm_Chr7g0237051(RchiOBHm_Chr7g0237051|K01051);RchiOBHm_Chr2g0096371(RchiOBHm_Chr2g0096371|K01051);RchiOBHm_Chr1g0349521(RchiOBHm_Chr1g0349521|K01051);RchiOBHm_Chr3g0470631(RchiOBHm_Chr3g0470631|K01728);RchiOBHm_Chr1g0329741(RchiOBHm_Chr1g0329741|K01184)	RchiOBHm_Chr2g0156901(RchiOBHm_Chr2g0156901|K01213);RchiOBHm_Chr4g0440551(RchiOBHm_Chr4g0440551|K01728);RchiOBHm_Chr7g0180651(RchiOBHm_Chr7g0180651|K01728);RchiOBHm_Chr1g0340961(RchiOBHm_Chr1g0340961|K00012);RchiOBHm_Chr4g0427511(RchiOBHm_Chr4g0427511|K01051);RchiOBHm_Chr2g0156921(RchiOBHm_Chr2g0156921|K01213);RchiOBHm_Chr6g0287311(RchiOBHm_Chr6g0287311|K01184);RchiOBHm_Chr7g0191921(RchiOBHm_Chr7…
ko04144	Endocytosis	Cellular Processes	Transport and catabolism	0.822359	1	RchiOBHm_Chr7g0235101(RchiOBHm_Chr7g0235101|K03283);RchiOBHm_Chr7g0222421(RchiOBHm_Chr7g0222421|K00889);RchiOBHm_Chr2g0106611(RchiOBHm_Chr2g0106611|K07937);RchiOBHm_Chr6g0252261(RchiOBHm_Chr6g0252261|K19366);RchiOBHm_Chr2g0117211(RchiOBHm_Chr2g0117211|K07897);RchiOBHm_Chr1g0344521(RchiOBHm_Chr1g0344521|K03283);RchiOBHm_Chr2g0088301(RchiOBHm_Chr2g0088301|K01115);RchiOBHm_Chr1g0360581(RchiOBHm_Chr1…	RchiOBHm_Chr1g0368751(RchiOBHm_Chr1g0368751|K07904);RchiOBHm_Chr1g0358451(RchiOBHm_Chr1g0358451|K00889);RchiOBHm_Chr7g0221011(RchiOBHm_Chr7g0221011|K01115);RchiOBHm_Chr2g0142831(RchiOBHm_Chr2g0142831|K01115);RchiOBHm_Chr2g0090771(RchiOBHm_Chr2g0090771|K18443);RchiOBHm_Chr2g0125511(RchiOBHm_Chr2g0125511|K00889);RchiOBHm_Chr4g0393891(RchiOBHm_Chr4g0393891|K12471);RchiOBHm_Chr7g0188801(RchiOBHm_Chr7…
ko00620	Pyruvate metabolism	Metabolism	Carbohydrate metabolism	0.100507	0.433757	RchiOBHm_Chr6g0306591(RchiOBHm_Chr6g0306591|K00029);RchiOBHm_Chr3g0487981(RchiOBHm_Chr3g0487981|K18881);RchiOBHm_Chr6g0277181(RchiOBHm_Chr6g0277181|K18857);RchiOBHm_Chr7g0193841(RchiOBHm_Chr7g0193841|K00128);RchiOBHm_Chr6g0246321(RchiOBHm_Chr6g0246321|K00026);RchiOBHm_Chr4g0420131(RchiOBHm_Chr4g0420131|K01006);RchiOBHm_Chr1g0384561(RchiOBHm_Chr1g0384561|K00121)	RchiOBHm_Chr6g0247971(RchiOBHm_Chr6g0247971|K00873);RchiOBHm_Chr4g0425691(RchiOBHm_Chr4g0425691|K00128);RchiOBHm_Chr4g0424391(RchiOBHm_Chr4g0424391|K01913);RchiOBHm_Chr7g0181501(RchiOBHm_Chr7g0181501|K00026);RchiOBHm_Chr5g0031491(RchiOBHm_Chr5g0031491|K00026);RchiOBHm_Chr3g0471721(RchiOBHm_Chr3g0471721|K00873);RchiOBHm_Chr6g0294521(RchiOBHm_Chr6g0294521|K01679);RchiOBHm_Chr5g0031161(RchiOBHm_Chr5…
ko00190	Oxidative phosphorylation	Metabolism	Energy metabolism	0.181012	0.63104	RchiOBHm_Chr1g0360571(RchiOBHm_Chr1g0360571|K02113);RchiOBHm_Chr3g0467401(RchiOBHm_Chr3g0467401|K01507);RchiOBHm_Chr6g0272941(RchiOBHm_Chr6g0272941|K02113);RchiOBHm_Chr5g0000581(RchiOBHm_Chr5g0000581|K03955);RchiOBHm_Chr5g0002961(RchiOBHm_Chr5g0002961|K02115)	RchiOBHm_Chr2g0148211(RchiOBHm_Chr2g0148211|K01535);RchiOBHm_Chr1g0361351(RchiOBHm_Chr1g0361351|K01507);RchiOBHm_Chr4g0400911(RchiOBHm_Chr4g0400911|K01535);RchiOBHm_Chr7g0185431(RchiOBHm_Chr7g0185431|K03966);RchiOBHm_Chr7g0207921(RchiOBHm_Chr7g0207921|K02134);RchiOBHm_Chr6g0302051(RchiOBHm_Chr6g0302051|K02154);RchiOBHm_Chr5g0061261(RchiOBHm_Chr5g0061261|K02154);RchiOBHm_Chr4g0405051(RchiOBHm_Chr4…
ko04141	Protein processing in endoplasmic reticulum	Genetic Information Processing	Folding, sorting and degradation	0.999669	1	RchiOBHm_Chr7g0235101(RchiOBHm_Chr7g0235101|K03283);RchiOBHm_Chr2g0147001(RchiOBHm_Chr2g0147001|K13993);RchiOBHm_Chr4g0437121(RchiOBHm_Chr4g0437121|K09487);RchiOBHm_Chr2g0126321(RchiOBHm_Chr2g0126321|K10666);RchiOBHm_Chr1g0344521(RchiOBHm_Chr1g0344521|K03283);RchiOBHm_Chr1g0368921(RchiOBHm_Chr1g0368921|K13993);RchiOBHm_Chr1g0373841(RchiOBHm_Chr1g0373841|K13989);RchiOBHm_Chr2g0135771(RchiOBHm_Chr2…	RchiOBHm_Chr1g0366471(RchiOBHm_Chr1g0366471|K10575);RchiOBHm_Chr2g0175721(RchiOBHm_Chr2g0175721|K07342);RchiOBHm_Chr1g0378391(RchiOBHm_Chr1g0378391|K04079);RchiOBHm_Chr6g0274441(RchiOBHm_Chr6g0274441|K04079);RchiOBHm_Chr4g0428401(RchiOBHm_Chr4g0428401|K08054);RchiOBHm_Chr5g0024251(RchiOBHm_Chr5g0024251|K03094);RchiOBHm_Chr7g0212841(RchiOBHm_Chr7g0212841|K14016);RchiOBHm_Chr5g0002591(RchiOBHm_Chr5…
ko00564	Glycerophospholipid metabolism	Metabolism	Lipid metabolism	0.12829	0.508736	RchiOBHm_Chr6g0274111(RchiOBHm_Chr6g0274111|K14156);RchiOBHm_Chr7g0240281(RchiOBHm_Chr7g0240281|K13508);RchiOBHm_Chr5g0069151(RchiOBHm_Chr5g0069151|K01114);RchiOBHm_Chr7g0192361(RchiOBHm_Chr7g0192361|K01517);RchiOBHm_Chr3g0463591(RchiOBHm_Chr3g0463591|K13508);RchiOBHm_Chr2g0088301(RchiOBHm_Chr2g0088301|K01115)	RchiOBHm_Chr1g0368021(RchiOBHm_Chr1g0368021|K13508);RchiOBHm_Chr7g0221011(RchiOBHm_Chr7g0221011|K01115);RchiOBHm_Chr2g0142831(RchiOBHm_Chr2g0142831|K01115);RchiOBHm_Chr3g0481071(RchiOBHm_Chr3g0481071|K13523);RchiOBHm_Chr7g0178471(RchiOBHm_Chr7g0178471|K05929);RchiOBHm_Chr7g0219171(RchiOBHm_Chr7g0219171|K13523);RchiOBHm_Chr1g0327661(RchiOBHm_Chr1g0327661|K14156);RchiOBHm_Chr6g0300431(RchiOBHm_Chr6…
ko00380	Tryptophan metabolism	Metabolism	Amino acid metabolism	0.0238287	0.210792	RchiOBHm_Chr6g0305661(RchiOBHm_Chr6g0305661|K11816);RchiOBHm_Chr7g0215401(RchiOBHm_Chr7g0215401|K03781);RchiOBHm_Chr7g0193841(RchiOBHm_Chr7g0193841|K00128);RchiOBHm_Chr6g0244721(RchiOBHm_Chr6g0244721|K01426);RchiOBHm_Chr6g0271581(RchiOBHm_Chr6g0271581|K11816);RchiOBHm_Chr3g0454411(RchiOBHm_Chr3g0454411|K01426);RchiOBHm_Chr3g0454491(RchiOBHm_Chr3g0454491|K01426)	RchiOBHm_Chr4g0425691(RchiOBHm_Chr4g0425691|K00128);RchiOBHm_Chr4g0444641(RchiOBHm_Chr4g0444641|K11820);RchiOBHm_Chr2g0096611(RchiOBHm_Chr2g0096611|K23947);RchiOBHm_Chr6g0286421(RchiOBHm_Chr6g0286421|K13066);RchiOBHm_Chr1g0324861(RchiOBHm_Chr1g0324861|K01593);RchiOBHm_Chr1g0361221(RchiOBHm_Chr1g0361221|K13066);RchiOBHm_Chr2g0155821(RchiOBHm_Chr2g0155821|K00626);RchiOBHm_Chr6g0244741(RchiOBHm_Chr6…
ko02010	ABC transporters	Environmental Information Processing	Membrane transport	0.0802881	0.433757	RchiOBHm_Chr3g0477391(RchiOBHm_Chr3g0477391|K05681);RchiOBHm_Chr4g0436231(RchiOBHm_Chr4g0436231|K05681);RchiOBHm_Chr3g0485961(RchiOBHm_Chr3g0485961|K05658);RchiOBHm_Chr2g0153141(RchiOBHm_Chr2g0153141|K05681);RchiOBHm_Chr6g0276641(RchiOBHm_Chr6g0276641|K05681);RchiOBHm_Chr7g0195721(RchiOBHm_Chr7g0195721|K05666);RchiOBHm_Chr2g0091821(RchiOBHm_Chr2g0091821|K05658);RchiOBHm_Chr4g0427161(RchiOBHm_Chr4…	RchiOBHm_Chr3g0472451(RchiOBHm_Chr3g0472451|K08711);RchiOBHm_Chr2g0153111(RchiOBHm_Chr2g0153111|K05681);RchiOBHm_Chr1g0365031(RchiOBHm_Chr1g0365031|K05681);RchiOBHm_Chr6g0298911(RchiOBHm_Chr6g0298911|K08711);RchiOBHm_Chr6g0304401(RchiOBHm_Chr6g0304401|K05681);RchiOBHm_Chr5g0012641(RchiOBHm_Chr5g0012641|K05658);RchiOBHm_Chr6g0298851(RchiOBHm_Chr6g0298851|K08711);RchiOBHm_Chr5g0069411(RchiOBHm_Chr5…
ko00196	Photosynthesis - antenna proteins	Metabolism	Energy metabolism	9.55807e-11	3.66393e-09	RchiOBHm_Chr2g0156601(RchiOBHm_Chr2g0156601|K08913);RchiOBHm_Chr5g0013251(RchiOBHm_Chr5g0013251|K08912);RchiOBHm_Chr2g0155141(RchiOBHm_Chr2g0155141|K08909);RchiOBHm_Chr5g0013261(RchiOBHm_Chr5g0013261|K08912);RchiOBHm_Chr1g0363641(RchiOBHm_Chr1g0363641|K08907);RchiOBHm_Chr7g0181611(RchiOBHm_Chr7g0181611|K08910);RchiOBHm_Chr4g0430241(RchiOBHm_Chr4g0430241|K08908);RchiOBHm_Chr5g0036051(RchiOBHm_Chr5…	-
ko00592	alpha-Linolenic acid metabolism	Metabolism	Lipid metabolism	0.0407556	0.287214	RchiOBHm_Chr6g0277181(RchiOBHm_Chr6g0277181|K18857);RchiOBHm_Chr6g0283721(RchiOBHm_Chr6g0283721|K00224);RchiOBHm_Chr6g0283711(RchiOBHm_Chr6g0283711|K00224);RchiOBHm_Chr3g0481221(RchiOBHm_Chr3g0481221|K00232);RchiOBHm_Chr5g0078061(RchiOBHm_Chr5g0078061|K00454);RchiOBHm_Chr7g0230351(RchiOBHm_Chr7g0230351|K05894);RchiOBHm_Chr3g0481201(RchiOBHm_Chr3g0481201|K00232)	RchiOBHm_Chr4g0435751(RchiOBHm_Chr4g0435751|K10525);RchiOBHm_Chr7g0226911(RchiOBHm_Chr7g0226911|K10525);RchiOBHm_Chr1g0347941(RchiOBHm_Chr1g0347941|K16818);RchiOBHm_Chr1g0314151(RchiOBHm_Chr1g0314151|K00454);RchiOBHm_Chr1g0314131(RchiOBHm_Chr1g0314131|K00454);RchiOBHm_Chr2g0163151(RchiOBHm_Chr2g0163151|K10525);RchiOBHm_Chr6g0301521(RchiOBHm_Chr6g0301521|K08241);RchiOBHm_Chr3g0472481(RchiOBHm_Chr3…
ko00906	Carotenoid biosynthesis	Metabolism	Metabolism of terpenoids and polyketides	3.86175e-05	0.000740168	RchiOBHm_Chr6g0257401(RchiOBHm_Chr6g0257401|K09843);RchiOBHm_Chr4g0444051(RchiOBHm_Chr4g0444051|K09840);RchiOBHm_Chr5g0014331(RchiOBHm_Chr5g0014331|K09840);RchiOBHm_Chr6g0307951(RchiOBHm_Chr6g0307951|K09843);RchiOBHm_Chr2g0105701(RchiOBHm_Chr2g0105701|K09838);RchiOBHm_Chr6g0289711(RchiOBHm_Chr6g0289711|K17911);RchiOBHm_Chr2g0093831(RchiOBHm_Chr2g0093831|K06444);RchiOBHm_Chr7g0215351(RchiOBHm_Chr7…	RchiOBHm_Chr7g0196841(RchiOBHm_Chr7g0196841|K15746);RchiOBHm_Chr3g0488531(RchiOBHm_Chr3g0488531|K02291);RchiOBHm_Chr1g0378281(RchiOBHm_Chr1g0378281|K15746);RchiOBHm_Chr3g0451921(RchiOBHm_Chr3g0451921|K00514);RchiOBHm_Chr4g0397001(RchiOBHm_Chr4g0397001|K09840)
ko00052	Galactose metabolism	Metabolism	Carbohydrate metabolism	0.00751542	0.0864273	RchiOBHm_Chr3g0457631(RchiOBHm_Chr3g0457631|K18819);RchiOBHm_Chr2g0143501(RchiOBHm_Chr2g0143501|K01193);RchiOBHm_Chr2g0173061(RchiOBHm_Chr2g0173061|K06617);RchiOBHm_Chr4g0443671(RchiOBHm_Chr4g0443671|K18819);RchiOBHm_Chr3g0457621(RchiOBHm_Chr3g0457621|K18819);RchiOBHm_Chr2g0092311(RchiOBHm_Chr2g0092311|K00850);RchiOBHm_Chr6g0272391(RchiOBHm_Chr6g0272391|K07407)	RchiOBHm_Chr1g0374511(RchiOBHm_Chr1g0374511|K01193);RchiOBHm_Chr2g0111921(RchiOBHm_Chr2g0111921|K00850);RchiOBHm_Chr2g0140711(RchiOBHm_Chr2g0140711|K00844);RchiOBHm_Chr7g0180821(RchiOBHm_Chr7g0180821|K01785);RchiOBHm_Chr2g0109591(RchiOBHm_Chr2g0109591|K00844);RchiOBHm_Chr3g0474381(RchiOBHm_Chr3g0474381|K01193);RchiOBHm_Chr5g0075141(RchiOBHm_Chr5g0075141|K06617);RchiOBHm_Chr2g0087631(RchiOBHm_Chr2…
ko00260	Glycine, serine and threonine metabolism	Metabolism	Amino acid metabolism	0.0531117	0.339324	RchiOBHm_Chr1g0351551(RchiOBHm_Chr1g0351551|K15919);RchiOBHm_Chr1g0351471(RchiOBHm_Chr1g0351471|K15919);RchiOBHm_Chr4g0432761(RchiOBHm_Chr4g0432761|K14272);RchiOBHm_Chr2g0110071(RchiOBHm_Chr2g0110071|K00600);RchiOBHm_Chr5g0050781(RchiOBHm_Chr5g0050781|K00830);RchiOBHm_Chr7g0209071(RchiOBHm_Chr7g0209071|K02437);RchiOBHm_Chr7g0224761(RchiOBHm_Chr7g0224761|K15893);RchiOBHm_Chr5g0002651(RchiOBHm_Chr5…	RchiOBHm_Chr5g0055901(RchiOBHm_Chr5g0055901|K01754);RchiOBHm_Chr3g0461351(RchiOBHm_Chr3g0461351|K00827);RchiOBHm_Chr2g0170111(RchiOBHm_Chr2g0170111|K00130);RchiOBHm_Chr6g0305131(RchiOBHm_Chr6g0305131|K00306);RchiOBHm_Chr4g0416411(RchiOBHm_Chr4g0416411|K00276);RchiOBHm_Chr7g0239871(RchiOBHm_Chr7g0239871|K01834)
ko04146	Peroxisome	Cellular Processes	Transport and catabolism	0.437083	1	RchiOBHm_Chr5g0034871(RchiOBHm_Chr5g0034871|K13348);RchiOBHm_Chr7g0215401(RchiOBHm_Chr7g0215401|K03781);RchiOBHm_Chr5g0043321(RchiOBHm_Chr5g0043321|K13356);RchiOBHm_Chr2g0089131(RchiOBHm_Chr2g0089131|K03426);RchiOBHm_Chr6g0253001(RchiOBHm_Chr6g0253001|K13348);RchiOBHm_Chr5g0050781(RchiOBHm_Chr5g0050781|K00830);RchiOBHm_Chr5g0027571(RchiOBHm_Chr5g0027571|K11517);RchiOBHm_Chr5g0044071(RchiOBHm_Chr5…	RchiOBHm_Chr4g0429491(RchiOBHm_Chr4g0429491|K12663);RchiOBHm_Chr6g0305731(RchiOBHm_Chr6g0305731|K13348);RchiOBHm_Chr6g0305131(RchiOBHm_Chr6g0305131|K00306);RchiOBHm_Chr1g0349881(RchiOBHm_Chr1g0349881|K00031)
ko00900	Terpenoid backbone biosynthesis	Metabolism	Metabolism of terpenoids and polyketides	0.0405156	0.287214	RchiOBHm_Chr4g0420531(RchiOBHm_Chr4g0420531|K01662);RchiOBHm_Chr5g0028851(RchiOBHm_Chr5g0028851|K05356);RchiOBHm_Chr6g0263721(RchiOBHm_Chr6g0263721|K11778);RchiOBHm_Chr2g0096771(RchiOBHm_Chr2g0096771|K00021);RchiOBHm_Chr1g0357271(RchiOBHm_Chr1g0357271|K06013)	RchiOBHm_Chr5g0075621(RchiOBHm_Chr5g0075621|K00787);RchiOBHm_Chr6g0281271(RchiOBHm_Chr6g0281271|K00021);RchiOBHm_Chr6g0281521(RchiOBHm_Chr6g0281521|K00021);RchiOBHm_Chr3g0447851(RchiOBHm_Chr3g0447851|K01823);RchiOBHm_Chr2g0155821(RchiOBHm_Chr2g0155821|K00626);RchiOBHm_Chr7g0199551(RchiOBHm_Chr7g0199551|K01641);RchiOBHm_Chr1g0332421(RchiOBHm_Chr1g0332421|K01597);RchiOBHm_Chr3g0484891(RchiOBHm_Chr3…
ko00561	Glycerolipid metabolism	Metabolism	Lipid metabolism	0.187878	0.635469	RchiOBHm_Chr4g0426131(RchiOBHm_Chr4g0426131|K21362);RchiOBHm_Chr7g0240281(RchiOBHm_Chr7g0240281|K13508);RchiOBHm_Chr3g0463591(RchiOBHm_Chr3g0463591|K13508);RchiOBHm_Chr7g0193841(RchiOBHm_Chr7g0193841|K00128);RchiOBHm_Chr6g0272391(RchiOBHm_Chr6g0272391|K07407)	RchiOBHm_Chr1g0368021(RchiOBHm_Chr1g0368021|K13508);RchiOBHm_Chr4g0425691(RchiOBHm_Chr4g0425691|K00128);RchiOBHm_Chr2g0096691(RchiOBHm_Chr2g0096691|K22848);RchiOBHm_Chr3g0481071(RchiOBHm_Chr3g0481071|K13523);RchiOBHm_Chr7g0219171(RchiOBHm_Chr7g0219171|K13523);RchiOBHm_Chr6g0300431(RchiOBHm_Chr6g0300431|K13513);RchiOBHm_Chr6g0299211(RchiOBHm_Chr6g0299211|K03715);RchiOBHm_Chr3g0465121(RchiOBHm_Chr3…
ko00910	Nitrogen metabolism	Metabolism	Energy metabolism	0.00257345	0.0331296	RchiOBHm_Chr6g0257431(RchiOBHm_Chr6g0257431|K00366);RchiOBHm_Chr7g0240971(RchiOBHm_Chr7g0240971|K10534);RchiOBHm_Chr4g0433231(RchiOBHm_Chr4g0433231|K02575);RchiOBHm_Chr4g0419011(RchiOBHm_Chr4g0419011|K01915);RchiOBHm_Chr2g0172171(RchiOBHm_Chr2g0172171|K01673);RchiOBHm_Chr2g0172751(RchiOBHm_Chr2g0172751|K02575);RchiOBHm_Chr3g0483901(RchiOBHm_Chr3g0483901|K01674)	RchiOBHm_Chr7g0178021(RchiOBHm_Chr7g0178021|K01915);RchiOBHm_Chr6g0271121(RchiOBHm_Chr6g0271121|K01673);RchiOBHm_Chr4g0443811(RchiOBHm_Chr4g0443811|K01673);RchiOBHm_Chr4g0446601(RchiOBHm_Chr4g0446601|K01915);RchiOBHm_Chr3g0470681(RchiOBHm_Chr3g0470681|K01674);RchiOBHm_Chr6g0276331(RchiOBHm_Chr6g0276331|K01673)
ko00562	Inositol phosphate metabolism	Metabolism	Carbohydrate metabolism	0.181081	0.63104	RchiOBHm_Chr7g0222421(RchiOBHm_Chr7g0222421|K00889);RchiOBHm_Chr7g0208651(RchiOBHm_Chr7g0208651|K24221);RchiOBHm_Chr5g0069151(RchiOBHm_Chr5g0069151|K01114);RchiOBHm_Chr2g0115271(RchiOBHm_Chr2g0115271|K01858);RchiOBHm_Chr5g0069691(RchiOBHm_Chr5g0069691|K05857)	RchiOBHm_Chr6g0247961(RchiOBHm_Chr6g0247961|K00913);RchiOBHm_Chr1g0358451(RchiOBHm_Chr1g0358451|K00889);RchiOBHm_Chr2g0092361(RchiOBHm_Chr2g0092361|K00469);RchiOBHm_Chr1g0384451(RchiOBHm_Chr1g0384451|K00913);RchiOBHm_Chr2g0125511(RchiOBHm_Chr2g0125511|K00889);RchiOBHm_Chr2g0097371(RchiOBHm_Chr2g0097371|K21797);RchiOBHm_Chr6g0268991(RchiOBHm_Chr6g0268991|K01110);RchiOBHm_Chr7g0188281(RchiOBHm_Chr7…
ko04145	Phagosome	Cellular Processes	Transport and catabolism	0.541343	1	RchiOBHm_Chr2g0117211(RchiOBHm_Chr2g0117211|K07897);RchiOBHm_Chr5g0083281(RchiOBHm_Chr5g0083281|K07374);RchiOBHm_Chr2g0128711(RchiOBHm_Chr2g0128711|K04392);RchiOBHm_Chr2g0091151(RchiOBHm_Chr2g0091151|K04392)	RchiOBHm_Chr7g0179501(RchiOBHm_Chr7g0179501|K04392);RchiOBHm_Chr2g0175721(RchiOBHm_Chr2g0175721|K07342);RchiOBHm_Chr6g0302051(RchiOBHm_Chr6g0302051|K02154);RchiOBHm_Chr5g0061261(RchiOBHm_Chr5g0061261|K02154);RchiOBHm_Chr4g0428401(RchiOBHm_Chr4g0428401|K08054);RchiOBHm_Chr7g0228351(RchiOBHm_Chr7g0228351|K02152);RchiOBHm_Chr3g0460081(RchiOBHm_Chr3g0460081|K02150);RchiOBHm_Chr7g0178491(RchiOBHm_Chr7…
ko00073	Cutin, suberine and wax biosynthesis	Metabolism	Lipid metabolism	0.00259275	0.0331296	RchiOBHm_Chr2g0133181(RchiOBHm_Chr2g0133181|K21995);RchiOBHm_Chr1g0343301(RchiOBHm_Chr1g0343301|K15404);RchiOBHm_Chr5g0043321(RchiOBHm_Chr5g0043321|K13356);RchiOBHm_Chr5g0044071(RchiOBHm_Chr5g0044071|K13356);RchiOBHm_Chr6g0299671(RchiOBHm_Chr6g0299671|K15400)	RchiOBHm_Chr4g0446771(RchiOBHm_Chr4g0446771|K15402);RchiOBHm_Chr7g0197251(RchiOBHm_Chr7g0197251|K15398);RchiOBHm_Chr1g0343691(RchiOBHm_Chr1g0343691|K15404);RchiOBHm_Chr1g0333181(RchiOBHm_Chr1g0333181|K21995);RchiOBHm_Chr1g0343791(RchiOBHm_Chr1g0343791|K15404);RchiOBHm_Chr4g0443291(RchiOBHm_Chr4g0443291|K17991);RchiOBHm_Chr3g0449461(RchiOBHm_Chr3g0449461|K17991)
ko00051	Fructose and mannose metabolism	Metabolism	Carbohydrate metabolism	0.173279	0.63104	RchiOBHm_Chr6g0267861(RchiOBHm_Chr6g0267861|K01623);RchiOBHm_Chr6g0301441(RchiOBHm_Chr6g0301441|K19355);RchiOBHm_Chr3g0464191(RchiOBHm_Chr3g0464191|K03841);RchiOBHm_Chr5g0075371(RchiOBHm_Chr5g0075371|K01623);RchiOBHm_Chr2g0092311(RchiOBHm_Chr2g0092311|K00850)	RchiOBHm_Chr2g0111921(RchiOBHm_Chr2g0111921|K00850);RchiOBHm_Chr6g0249341(RchiOBHm_Chr6g0249341|K00847);RchiOBHm_Chr2g0140711(RchiOBHm_Chr2g0140711|K00844);RchiOBHm_Chr2g0109591(RchiOBHm_Chr2g0109591|K00844);RchiOBHm_Chr2g0126631(RchiOBHm_Chr2g0126631|K19355);RchiOBHm_Chr4g0419181(RchiOBHm_Chr4g0419181|K00895);RchiOBHm_Chr7g0194531(RchiOBHm_Chr7g0194531|K00847)
ko00480	Glutathione metabolism	Metabolism	Metabolism of other amino acids	0.958572	1	RchiOBHm_Chr6g0293321(RchiOBHm_Chr6g0293321|K00799);RchiOBHm_Chr6g0293301(RchiOBHm_Chr6g0293301|K00799);RchiOBHm_Chr6g0293341(RchiOBHm_Chr6g0293341|K00799);RchiOBHm_Chr7g0197981(RchiOBHm_Chr7g0197981|K00432);RchiOBHm_Chr7g0179091(RchiOBHm_Chr7g0179091|K00799);RchiOBHm_Chr7g0181241(RchiOBHm_Chr7g0181241|K00799);RchiOBHm_Chr7g0215201(RchiOBHm_Chr7g0215201|K00799);RchiOBHm_Chr1g0364501(RchiOBHm_Chr1…	RchiOBHm_Chr2g0155901(RchiOBHm_Chr2g0155901|K00036);RchiOBHm_Chr1g0349881(RchiOBHm_Chr1g0349881|K00031)
ko04120	Ubiquitin mediated proteolysis	Genetic Information Processing	Folding, sorting and degradation	0.996498	1	RchiOBHm_Chr5g0001791(RchiOBHm_Chr5g0001791|K10143);RchiOBHm_Chr2g0109261(RchiOBHm_Chr2g0109261|K10573);RchiOBHm_Chr3g0469331(RchiOBHm_Chr3g0469331|K08770);RchiOBHm_Chr3g0469291(RchiOBHm_Chr3g0469291|K08770);RchiOBHm_Chr7g0194231(RchiOBHm_Chr7g0194231|K04506);RchiOBHm_Chr6g0253921(RchiOBHm_Chr6g0253921|K04506)	RchiOBHm_Chr1g0366471(RchiOBHm_Chr1g0366471|K10575);RchiOBHm_Chr1g0356681(RchiOBHm_Chr1g0356681|K10576);RchiOBHm_Chr6g0300551(RchiOBHm_Chr6g0300551|K10579);RchiOBHm_Chr5g0024251(RchiOBHm_Chr5g0024251|K03094);RchiOBHm_Chr4g0415111(RchiOBHm_Chr4g0415111|K10581);RchiOBHm_Chr5g0056891(RchiOBHm_Chr5g0056891|K10144)
ko03010	Ribosome	Genetic Information Processing	Translation	1	1	RchiOBHm_Chr1g0317921(RchiOBHm_Chr1g0317921|K02863);RchiOBHm_Chr4g0428131(RchiOBHm_Chr4g0428131|K02881);RchiOBHm_Chr5g0010351(RchiOBHm_Chr5g0010351|K02914);RchiOBHm_Chr4g0394971(RchiOBHm_Chr4g0394971|K02941);RchiOBHm_Chr5g0077321(RchiOBHm_Chr5g0077321|K02910);RchiOBHm_Chr5g0002781(RchiOBHm_Chr5g0002781|K02943)	RchiOBHm_Chr5g0001741(RchiOBHm_Chr5g0001741|K02943);RchiOBHm_Chr1g0372691(RchiOBHm_Chr1g0372691|K02866);RchiOBHm_Chr7g0228601(RchiOBHm_Chr7g0228601|K02881);RchiOBHm_Chr1g0376871(RchiOBHm_Chr1g0376871|K02896);RchiOBHm_Chr1g0382801(RchiOBHm_Chr1g0382801|K02942);RchiOBHm_Chr1g0317511(RchiOBHm_Chr1g0317511|K02957)
ko00240	Pyrimidine metabolism	Metabolism	Nucleotide metabolism	0.296604	0.897617	RchiOBHm_Chr5g0022491(RchiOBHm_Chr5g0022491|K01937);RchiOBHm_Chr7g0184091(RchiOBHm_Chr7g0184091|K00876);RchiOBHm_Chr2g0156811(RchiOBHm_Chr2g0156811|K00857);RchiOBHm_Chr4g0394191(RchiOBHm_Chr4g0394191|K16904);RchiOBHm_Chr6g0283171(RchiOBHm_Chr6g0283171|K16904);RchiOBHm_Chr7g0182261(RchiOBHm_Chr7g0182261|K16904)	RchiOBHm_Chr2g0084501(RchiOBHm_Chr2g0084501|K01240);RchiOBHm_Chr7g0194711(RchiOBHm_Chr7g0194711|K00940);RchiOBHm_Chr2g0173421(RchiOBHm_Chr2g0173421|K00876);RchiOBHm_Chr5g0075381(RchiOBHm_Chr5g0075381|K00876);RchiOBHm_Chr4g0411401(RchiOBHm_Chr4g0411401|K16904)
ko00330	Arginine and proline metabolism	Metabolism	Amino acid metabolism	0.296604	0.897617	RchiOBHm_Chr1g0349751(RchiOBHm_Chr1g0349751|K01476);RchiOBHm_Chr7g0193841(RchiOBHm_Chr7g0193841|K00128);RchiOBHm_Chr6g0244721(RchiOBHm_Chr6g0244721|K01426);RchiOBHm_Chr2g0093331(RchiOBHm_Chr2g0093331|K12259);RchiOBHm_Chr3g0454411(RchiOBHm_Chr3g0454411|K01426);RchiOBHm_Chr3g0454491(RchiOBHm_Chr3g0454491|K01426)	RchiOBHm_Chr4g0425691(RchiOBHm_Chr4g0425691|K00128);RchiOBHm_Chr2g0130551(RchiOBHm_Chr2g0130551|K14455);RchiOBHm_Chr2g0163921(RchiOBHm_Chr2g0163921|K00318);RchiOBHm_Chr6g0252911(RchiOBHm_Chr6g0252911|K00472);RchiOBHm_Chr6g0244741(RchiOBHm_Chr6g0244741|K01426)
ko04070	Phosphatidylinositol signaling system	Environmental Information Processing	Signal transduction	0.317644	0.936642	RchiOBHm_Chr7g0177771(RchiOBHm_Chr7g0177771|K02183);RchiOBHm_Chr7g0222421(RchiOBHm_Chr7g0222421|K00889);RchiOBHm_Chr5g0069691(RchiOBHm_Chr5g0069691|K05857);RchiOBHm_Chr2g0167751(RchiOBHm_Chr2g0167751|K02183)	RchiOBHm_Chr6g0247961(RchiOBHm_Chr6g0247961|K00913);RchiOBHm_Chr1g0358451(RchiOBHm_Chr1g0358451|K00889);RchiOBHm_Chr1g0384451(RchiOBHm_Chr1g0384451|K00913);RchiOBHm_Chr2g0125511(RchiOBHm_Chr2g0125511|K00889);RchiOBHm_Chr2g0097371(RchiOBHm_Chr2g0097371|K21797);RchiOBHm_Chr6g0268991(RchiOBHm_Chr6g0268991|K01110);RchiOBHm_Chr7g0188281(RchiOBHm_Chr7g0188281|K00915)
ko03018	RNA degradation	Genetic Information Processing	Folding, sorting and degradation	0.945416	1	RchiOBHm_Chr6g0287691(RchiOBHm_Chr6g0287691|K12608);RchiOBHm_Chr3g0457711(RchiOBHm_Chr3g0457711|K12608);RchiOBHm_Chr4g0436871(RchiOBHm_Chr4g0436871|K04077);RchiOBHm_Chr2g0092311(RchiOBHm_Chr2g0092311|K00850);RchiOBHm_Chr2g0172601(RchiOBHm_Chr2g0172601|K00962)	RchiOBHm_Chr2g0111921(RchiOBHm_Chr2g0111921|K00850);RchiOBHm_Chr3g0472001(RchiOBHm_Chr3g0472001|K01689);RchiOBHm_Chr3g0471421(RchiOBHm_Chr3g0471421|K13126);RchiOBHm_Chr2g0133151(RchiOBHm_Chr2g0133151|K12581);RchiOBHm_Chr7g0184181(RchiOBHm_Chr7g0184181|K01689);RchiOBHm_Chr6g0273861(RchiOBHm_Chr6g0273861|K13126)
ko00270	Cysteine and methionine metabolism	Metabolism	Amino acid metabolism	0.969834	1	RchiOBHm_Chr4g0387701(RchiOBHm_Chr4g0387701|K08967);RchiOBHm_Chr6g0246321(RchiOBHm_Chr6g0246321|K00026);RchiOBHm_Chr3g0458441(RchiOBHm_Chr3g0458441|K22207);RchiOBHm_Chr4g0444071(RchiOBHm_Chr4g0444071|K00558)	RchiOBHm_Chr3g0470421(RchiOBHm_Chr3g0470421|K00789);RchiOBHm_Chr7g0181501(RchiOBHm_Chr7g0181501|K00026);RchiOBHm_Chr5g0031491(RchiOBHm_Chr5g0031491|K00026);RchiOBHm_Chr7g0186971(RchiOBHm_Chr7g0186971|K01761);RchiOBHm_Chr2g0130551(RchiOBHm_Chr2g0130551|K14455);RchiOBHm_Chr3g0461351(RchiOBHm_Chr3g0461351|K00827);RchiOBHm_Chr2g0093091(RchiOBHm_Chr2g0093091|K05933)
ko00960	Tropane, piperidine and pyridine alkaloid biosynthesis	Metabolism	Biosynthesis of other secondary metabolites	0.0186143	0.178387	RchiOBHm_Chr2g0131701(RchiOBHm_Chr2g0131701|K08081);RchiOBHm_Chr5g0045851(RchiOBHm_Chr5g0045851|K08081);RchiOBHm_Chr3g0465491(RchiOBHm_Chr3g0465491|K08081);RchiOBHm_Chr4g0408441(RchiOBHm_Chr4g0408441|K08081);RchiOBHm_Chr7g0222951(RchiOBHm_Chr7g0222951|K08081);RchiOBHm_Chr5g0045781(RchiOBHm_Chr5g0045781|K08081);RchiOBHm_Chr4g0408561(RchiOBHm_Chr4g0408561|K08081);RchiOBHm_Chr3g0477681(RchiOBHm_Chr3…	RchiOBHm_Chr2g0130551(RchiOBHm_Chr2g0130551|K14455);RchiOBHm_Chr4g0416411(RchiOBHm_Chr4g0416411|K00276)
ko04712	Circadian rhythm - plant	Organismal Systems	Environmental adaptation	0.0424577	0.287214	RchiOBHm_Chr1g0361151(RchiOBHm_Chr1g0361151|K12130);RchiOBHm_Chr1g0361301(RchiOBHm_Chr1g0361301|K12133);RchiOBHm_Chr1g0358871(RchiOBHm_Chr1g0358871|K16240);RchiOBHm_Chr5g0001791(RchiOBHm_Chr5g0001791|K10143);RchiOBHm_Chr4g0428031(RchiOBHm_Chr4g0428031|K16241);RchiOBHm_Chr6g0298231(RchiOBHm_Chr6g0298231|K16241);RchiOBHm_Chr1g0382871(RchiOBHm_Chr1g0382871|K12130);RchiOBHm_Chr4g0439111(RchiOBHm_Chr4…	RchiOBHm_Chr1g0316461(RchiOBHm_Chr1g0316461|K00660)
ko00020	Citrate cycle (TCA cycle)	Metabolism	Carbohydrate metabolism	0.171104	0.63104	RchiOBHm_Chr6g0246321(RchiOBHm_Chr6g0246321|K00026)	RchiOBHm_Chr7g0181501(RchiOBHm_Chr7g0181501|K00026);RchiOBHm_Chr5g0031491(RchiOBHm_Chr5g0031491|K00026);RchiOBHm_Chr2g0159291(RchiOBHm_Chr2g0159291|K01681);RchiOBHm_Chr6g0294521(RchiOBHm_Chr6g0294521|K01679);RchiOBHm_Chr2g0144451(RchiOBHm_Chr2g0144451|K00627);RchiOBHm_Chr2g0097601(RchiOBHm_Chr2g0097601|K00030);RchiOBHm_Chr6g0294511(RchiOBHm_Chr6g0294511|K01679);RchiOBHm_Chr1g0365921(RchiOBHm_Chr1…
ko00250	Alanine, aspartate and glutamate metabolism	Metabolism	Amino acid metabolism	0.336405	0.955128	RchiOBHm_Chr4g0432761(RchiOBHm_Chr4g0432761|K14272);RchiOBHm_Chr5g0050781(RchiOBHm_Chr5g0050781|K00830);RchiOBHm_Chr4g0419011(RchiOBHm_Chr4g0419011|K01915)	RchiOBHm_Chr7g0178021(RchiOBHm_Chr7g0178021|K01915);RchiOBHm_Chr5g0070221(RchiOBHm_Chr5g0070221|K01953);RchiOBHm_Chr3g0490221(RchiOBHm_Chr3g0490221|K01580);RchiOBHm_Chr2g0130551(RchiOBHm_Chr2g0130551|K14455);RchiOBHm_Chr3g0461351(RchiOBHm_Chr3g0461351|K00827);RchiOBHm_Chr4g0446601(RchiOBHm_Chr4g0446601|K01915);RchiOBHm_Chr2g0153591(RchiOBHm_Chr2g0153591|K16871)
ko00030	Pentose phosphate pathway	Metabolism	Carbohydrate metabolism	0.357135	0.955128	RchiOBHm_Chr1g0383841(RchiOBHm_Chr1g0383841|K00851);RchiOBHm_Chr4g0440871(RchiOBHm_Chr4g0440871|K01807);RchiOBHm_Chr6g0267861(RchiOBHm_Chr6g0267861|K01623);RchiOBHm_Chr3g0464191(RchiOBHm_Chr3g0464191|K03841);RchiOBHm_Chr5g0075371(RchiOBHm_Chr5g0075371|K01623);RchiOBHm_Chr2g0092311(RchiOBHm_Chr2g0092311|K00850)	RchiOBHm_Chr2g0111921(RchiOBHm_Chr2g0111921|K00850);RchiOBHm_Chr2g0155901(RchiOBHm_Chr2g0155901|K00036);RchiOBHm_Chr4g0419181(RchiOBHm_Chr4g0419181|K00895)
ko00230	Purine metabolism	Metabolism	Nucleotide metabolism	0.947157	1	RchiOBHm_Chr7g0192361(RchiOBHm_Chr7g0192361|K01517);RchiOBHm_Chr4g0427541(RchiOBHm_Chr4g0427541|K00951);RchiOBHm_Chr2g0086531(RchiOBHm_Chr2g0086531|K00939)	RchiOBHm_Chr6g0253831(RchiOBHm_Chr6g0253831|K00860);RchiOBHm_Chr3g0497061(RchiOBHm_Chr3g0497061|K00860);RchiOBHm_Chr4g0390681(RchiOBHm_Chr4g0390681|K18151);RchiOBHm_Chr7g0194711(RchiOBHm_Chr7g0194711|K00940);RchiOBHm_Chr7g0226671(RchiOBHm_Chr7g0226671|K00939);RchiOBHm_Chr1g0329011(RchiOBHm_Chr1g0329011|K00939)
ko00360	Phenylalanine metabolism	Metabolism	Amino acid metabolism	0.253667	0.833477	RchiOBHm_Chr6g0244721(RchiOBHm_Chr6g0244721|K01426);RchiOBHm_Chr3g0454411(RchiOBHm_Chr3g0454411|K01426);RchiOBHm_Chr3g0454491(RchiOBHm_Chr3g0454491|K01426)	RchiOBHm_Chr5g0032991(RchiOBHm_Chr5g0032991|K00074);RchiOBHm_Chr2g0130551(RchiOBHm_Chr2g0130551|K14455);RchiOBHm_Chr1g0324861(RchiOBHm_Chr1g0324861|K01593);RchiOBHm_Chr6g0244741(RchiOBHm_Chr6g0244741|K01426);RchiOBHm_Chr4g0416411(RchiOBHm_Chr4g0416411|K00276)
ko00460	Cyanoamino acid metabolism	Metabolism	Metabolism of other amino acids	0.354252	0.955128	RchiOBHm_Chr2g0110071(RchiOBHm_Chr2g0110071|K00600);RchiOBHm_Chr5g0071491(RchiOBHm_Chr5g0071491|K01188);RchiOBHm_Chr5g0077961(RchiOBHm_Chr5g0077961|K01188);RchiOBHm_Chr5g0049481(RchiOBHm_Chr5g0049481|K05349);RchiOBHm_Chr1g0327171(RchiOBHm_Chr1g0327171|K12153);RchiOBHm_Chr4g0403711(RchiOBHm_Chr4g0403711|K08248)	RchiOBHm_Chr5g0077971(RchiOBHm_Chr5g0077971|K01188);RchiOBHm_Chr5g0049431(RchiOBHm_Chr5g0049431|K05349)
ko00130	Ubiquinone and other terpenoid-quinone biosynthesis	Metabolism	Metabolism of cofactors and vitamins	0.484129	1	RchiOBHm_Chr7g0180661(RchiOBHm_Chr7g0180661|K02552);RchiOBHm_Chr4g0436941(RchiOBHm_Chr4g0436941|K14759);RchiOBHm_Chr4g0436931(RchiOBHm_Chr4g0436931|K14759);RchiOBHm_Chr2g0131501(RchiOBHm_Chr2g0131501|K01904);RchiOBHm_Chr4g0443641(RchiOBHm_Chr4g0443641|K01661)	RchiOBHm_Chr3g0472061(RchiOBHm_Chr3g0472061|K05928);RchiOBHm_Chr4g0388681(RchiOBHm_Chr4g0388681|K12502);RchiOBHm_Chr4g0388811(RchiOBHm_Chr4g0388811|K12502)
ko03015	mRNA surveillance pathway	Genetic Information Processing	Translation	0.999649	1	RchiOBHm_Chr7g0193311(RchiOBHm_Chr7g0193311|K04354);RchiOBHm_Chr2g0146051(RchiOBHm_Chr2g0146051|K14408);RchiOBHm_Chr6g0302681(RchiOBHm_Chr6g0302681|K14416)	RchiOBHm_Chr6g0278971(RchiOBHm_Chr6g0278971|K11584);RchiOBHm_Chr4g0431481(RchiOBHm_Chr4g0431481|K11584);RchiOBHm_Chr3g0471421(RchiOBHm_Chr3g0471421|K13126);RchiOBHm_Chr6g0273861(RchiOBHm_Chr6g0273861|K13126);RchiOBHm_Chr3g0459571(RchiOBHm_Chr3g0459571|K06269)
ko03040	Spliceosome	Genetic Information Processing	Transcription	1	1	RchiOBHm_Chr7g0235101(RchiOBHm_Chr7g0235101|K03283);RchiOBHm_Chr7g0183131(RchiOBHm_Chr7g0183131|K12741);RchiOBHm_Chr1g0344521(RchiOBHm_Chr1g0344521|K03283);RchiOBHm_Chr4g0401121(RchiOBHm_Chr4g0401121|K12818);RchiOBHm_Chr1g0366871(RchiOBHm_Chr1g0366871|K03283)	RchiOBHm_Chr2g0092541(RchiOBHm_Chr2g0092541|K12813);RchiOBHm_Chr3g0478961(RchiOBHm_Chr3g0478961|K12891);RchiOBHm_Chr1g0366521(RchiOBHm_Chr1g0366521|K03283)
ko00908	Zeatin biosynthesis	Metabolism	Metabolism of terpenoids and polyketides	0.09116	0.433757	RchiOBHm_Chr6g0301781(RchiOBHm_Chr6g0301781|K00279);RchiOBHm_Chr4g0418401(RchiOBHm_Chr4g0418401|K10760);RchiOBHm_Chr3g0471051(RchiOBHm_Chr3g0471051|K13496)	RchiOBHm_Chr1g0319331(RchiOBHm_Chr1g0319331|K00279);RchiOBHm_Chr2g0093491(RchiOBHm_Chr2g0093491|K00279);RchiOBHm_Chr3g0483281(RchiOBHm_Chr3g0483281|K13495);RchiOBHm_Chr4g0408861(RchiOBHm_Chr4g0408861|K13496)
ko00904	Diterpenoid biosynthesis	Metabolism	Metabolism of terpenoids and polyketides	0.127217	0.508736	RchiOBHm_Chr5g0027981(RchiOBHm_Chr5g0027981|K04125);RchiOBHm_Chr5g0014211(RchiOBHm_Chr5g0014211|K04125);RchiOBHm_Chr6g0300021(RchiOBHm_Chr6g0300021|K04122);RchiOBHm_Chr6g0290941(RchiOBHm_Chr6g0290941|K04120)	RchiOBHm_Chr6g0283821(RchiOBHm_Chr6g0283821|K17961);RchiOBHm_Chr6g0312151(RchiOBHm_Chr6g0312151|K04124);RchiOBHm_Chr3g0486971(RchiOBHm_Chr3g0486971|K04125)
ko00410	beta-Alanine metabolism	Metabolism	Metabolism of other amino acids	0.619251	1	RchiOBHm_Chr7g0193841(RchiOBHm_Chr7g0193841|K00128);RchiOBHm_Chr3g0481221(RchiOBHm_Chr3g0481221|K00232);RchiOBHm_Chr2g0093331(RchiOBHm_Chr2g0093331|K12259);RchiOBHm_Chr3g0481201(RchiOBHm_Chr3g0481201|K00232)	RchiOBHm_Chr4g0425691(RchiOBHm_Chr4g0425691|K00128);RchiOBHm_Chr3g0490221(RchiOBHm_Chr3g0490221|K01580);RchiOBHm_Chr4g0416411(RchiOBHm_Chr4g0416411|K00276)
ko00860	Porphyrin metabolism	Metabolism	Metabolism of cofactors and vitamins	0.642897	1	RchiOBHm_Chr3g0494361(RchiOBHm_Chr3g0494361|K04035);RchiOBHm_Chr6g0295881(RchiOBHm_Chr6g0295881|K13600);RchiOBHm_Chr6g0251541(RchiOBHm_Chr6g0251541|K22013);RchiOBHm_Chr3g0482331(RchiOBHm_Chr3g0482331|K03403);RchiOBHm_Chr5g0034621(RchiOBHm_Chr5g0034621|K00218);RchiOBHm_Chr1g0371761(RchiOBHm_Chr1g0371761|K01599)	RchiOBHm_Chr6g0290141(RchiOBHm_Chr6g0290141|K08099)
ko00071	Fatty acid degradation	Metabolism	Lipid metabolism	0.765476	1	RchiOBHm_Chr6g0277181(RchiOBHm_Chr6g0277181|K18857);RchiOBHm_Chr7g0193841(RchiOBHm_Chr7g0193841|K00128);RchiOBHm_Chr3g0481221(RchiOBHm_Chr3g0481221|K00232);RchiOBHm_Chr3g0481201(RchiOBHm_Chr3g0481201|K00232);RchiOBHm_Chr1g0384561(RchiOBHm_Chr1g0384561|K00121)	RchiOBHm_Chr4g0425691(RchiOBHm_Chr4g0425691|K00128);RchiOBHm_Chr2g0155821(RchiOBHm_Chr2g0155821|K00626)
ko00053	Ascorbate and aldarate metabolism	Metabolism	Carbohydrate metabolism	0.921214	1	RchiOBHm_Chr7g0193841(RchiOBHm_Chr7g0193841|K00128);RchiOBHm_Chr1g0352701(RchiOBHm_Chr1g0352701|K14190)	RchiOBHm_Chr4g0425691(RchiOBHm_Chr4g0425691|K00128);RchiOBHm_Chr5g0084141(RchiOBHm_Chr5g0084141|K00423);RchiOBHm_Chr2g0092361(RchiOBHm_Chr2g0092361|K00469);RchiOBHm_Chr1g0340961(RchiOBHm_Chr1g0340961|K00012);RchiOBHm_Chr3g0465121(RchiOBHm_Chr3g0465121|K00002)
ko00591	Linoleic acid metabolism	Metabolism	Lipid metabolism	0.0693796	0.398933	RchiOBHm_Chr5g0078061(RchiOBHm_Chr5g0078061|K00454)	RchiOBHm_Chr3g0455111(RchiOBHm_Chr3g0455111|K15718);RchiOBHm_Chr1g0314151(RchiOBHm_Chr1g0314151|K00454);RchiOBHm_Chr1g0314131(RchiOBHm_Chr1g0314131|K00454);RchiOBHm_Chr3g0472481(RchiOBHm_Chr3g0472481|K00454);RchiOBHm_Chr1g0314111(RchiOBHm_Chr1g0314111|K00454)
ko00650	Butanoate metabolism	Metabolism	Carbohydrate metabolism	0.0693796	0.398933	-	RchiOBHm_Chr5g0032991(RchiOBHm_Chr5g0032991|K00074);RchiOBHm_Chr4g0424391(RchiOBHm_Chr4g0424391|K01913);RchiOBHm_Chr3g0490221(RchiOBHm_Chr3g0490221|K01580);RchiOBHm_Chr2g0153591(RchiOBHm_Chr2g0153591|K16871);RchiOBHm_Chr2g0155821(RchiOBHm_Chr2g0155821|K00626);RchiOBHm_Chr7g0199551(RchiOBHm_Chr7g0199551|K01641)
ko00220	Arginine biosynthesis	Metabolism	Amino acid metabolism	0.525664	1	RchiOBHm_Chr4g0432761(RchiOBHm_Chr4g0432761|K14272);RchiOBHm_Chr1g0349751(RchiOBHm_Chr1g0349751|K01476);RchiOBHm_Chr4g0419011(RchiOBHm_Chr4g0419011|K01915)	RchiOBHm_Chr7g0178021(RchiOBHm_Chr7g0178021|K01915);RchiOBHm_Chr2g0130551(RchiOBHm_Chr2g0130551|K14455);RchiOBHm_Chr4g0446601(RchiOBHm_Chr4g0446601|K01915)
ko00100	Steroid biosynthesis	Metabolism	Lipid metabolism	0.747641	1	RchiOBHm_Chr2g0157451(RchiOBHm_Chr2g0157451|K01052)	RchiOBHm_Chr2g0175241(RchiOBHm_Chr2g0175241|K01052);RchiOBHm_Chr6g0267271(RchiOBHm_Chr6g0267271|K00801);RchiOBHm_Chr4g0397241(RchiOBHm_Chr4g0397241|K01853);RchiOBHm_Chr2g0175251(RchiOBHm_Chr2g0175251|K01052);RchiOBHm_Chr4g0386051(RchiOBHm_Chr4g0386051|K08242)
ko00350	Tyrosine metabolism	Metabolism	Amino acid metabolism	0.833039	1	RchiOBHm_Chr6g0277181(RchiOBHm_Chr6g0277181|K18857);RchiOBHm_Chr6g0264851(RchiOBHm_Chr6g0264851|K00422);RchiOBHm_Chr1g0384561(RchiOBHm_Chr1g0384561|K00121)	RchiOBHm_Chr2g0130551(RchiOBHm_Chr2g0130551|K14455);RchiOBHm_Chr1g0324861(RchiOBHm_Chr1g0324861|K01593);RchiOBHm_Chr4g0416411(RchiOBHm_Chr4g0416411|K00276)
ko00280	Valine, leucine and isoleucine degradation	Metabolism	Amino acid metabolism	0.893569	1	RchiOBHm_Chr7g0193841(RchiOBHm_Chr7g0193841|K00128)	RchiOBHm_Chr4g0425691(RchiOBHm_Chr4g0425691|K00128);RchiOBHm_Chr3g0461351(RchiOBHm_Chr3g0461351|K00827);RchiOBHm_Chr6g0290331(RchiOBHm_Chr6g0290331|K01968);RchiOBHm_Chr2g0155821(RchiOBHm_Chr2g0155821|K00626);RchiOBHm_Chr7g0199551(RchiOBHm_Chr7g0199551|K01641)
ko00909	Sesquiterpenoid and triterpenoid biosynthesis	Metabolism	Metabolism of terpenoids and polyketides	0.92004	1	RchiOBHm_Chr5g0004761(RchiOBHm_Chr5g0004761|K14175);RchiOBHm_Chr5g0004731(RchiOBHm_Chr5g0004731|K14175);RchiOBHm_Chr5g0004591(RchiOBHm_Chr5g0004591|K14173);RchiOBHm_Chr5g0004801(RchiOBHm_Chr5g0004801|K14175)	RchiOBHm_Chr6g0267271(RchiOBHm_Chr6g0267271|K00801);RchiOBHm_Chr6g0265741(RchiOBHm_Chr6g0265741|K15803)
ko00760	Nicotinate and nicotinamide metabolism	Metabolism	Metabolism of cofactors and vitamins	0.268619	0.858088	RchiOBHm_Chr5g0052801(RchiOBHm_Chr5g0052801|K00858);RchiOBHm_Chr2g0089131(RchiOBHm_Chr2g0089131|K03426);RchiOBHm_Chr3g0485571(RchiOBHm_Chr3g0485571|K18551)	RchiOBHm_Chr2g0084501(RchiOBHm_Chr2g0084501|K01240);RchiOBHm_Chr5g0029501(RchiOBHm_Chr5g0029501|K00858)
ko04130	SNARE interactions in vesicular transport	Genetic Information Processing	Folding, sorting and degradation	0.727384	1	RchiOBHm_Chr3g0476321(RchiOBHm_Chr3g0476321|K08486);RchiOBHm_Chr1g0329221(RchiOBHm_Chr1g0329221|K08486);RchiOBHm_Chr6g0264961(RchiOBHm_Chr6g0264961|K08486)	RchiOBHm_Chr5g0059791(RchiOBHm_Chr5g0059791|K08506);RchiOBHm_Chr7g0182061(RchiOBHm_Chr7g0182061|K08493)
ko03022	Basal transcription factors	Genetic Information Processing	Transcription	0.941674	1	-	RchiOBHm_Chr1g0341861(RchiOBHm_Chr1g0341861|K10843);RchiOBHm_Chr7g0184551(RchiOBHm_Chr7g0184551|K03136);RchiOBHm_Chr1g0363871(RchiOBHm_Chr1g0363871|K03139);RchiOBHm_Chr5g0060921(RchiOBHm_Chr5g0060921|K03137);RchiOBHm_Chr1g0327781(RchiOBHm_Chr1g0327781|K03129)
ko00941	Flavonoid biosynthesis	Metabolism	Biosynthesis of other secondary metabolites	0.976109	1	RchiOBHm_Chr7g0227951(RchiOBHm_Chr7g0227951|K22845)	RchiOBHm_Chr1g0316461(RchiOBHm_Chr1g0316461|K00660);RchiOBHm_Chr4g0431881(RchiOBHm_Chr4g0431881|K13065);RchiOBHm_Chr7g0230501(RchiOBHm_Chr7g0230501|K13065);RchiOBHm_Chr7g0230711(RchiOBHm_Chr7g0230711|K13065)
ko03008	Ribosome biogenesis in eukaryotes	Genetic Information Processing	Translation	0.997691	1	RchiOBHm_Chr7g0207911(RchiOBHm_Chr7g0207911|K11131);RchiOBHm_Chr3g0485681(RchiOBHm_Chr3g0485681|K07562);RchiOBHm_Chr7g0222551(RchiOBHm_Chr7g0222551|K14537);RchiOBHm_Chr7g0184101(RchiOBHm_Chr7g0184101|K11129)	RchiOBHm_Chr6g0298641(RchiOBHm_Chr6g0298641|K07936)
ko00997	Biosynthesis of various secondary metabolites - part 3	Metabolism	Biosynthesis of other secondary metabolites	0.0841172	0.433757	RchiOBHm_Chr7g0225361(RchiOBHm_Chr7g0225361|K22374)	RchiOBHm_Chr3g0470421(RchiOBHm_Chr3g0470421|K00789);RchiOBHm_Chr6g0281251(RchiOBHm_Chr6g0281251|K22374);RchiOBHm_Chr4g0395321(RchiOBHm_Chr4g0395321|K22374)
ko00740	Riboflavin metabolism	Metabolism	Metabolism of cofactors and vitamins	0.40037	1	RchiOBHm_Chr7g0177851(RchiOBHm_Chr7g0177851|K14379);RchiOBHm_Chr2g0129511(RchiOBHm_Chr2g0129511|K20884);RchiOBHm_Chr5g0062711(RchiOBHm_Chr5g0062711|K14652)	RchiOBHm_Chr7g0177841(RchiOBHm_Chr7g0177841|K14379)
ko00565	Ether lipid metabolism	Metabolism	Lipid metabolism	0.549276	1	RchiOBHm_Chr5g0069151(RchiOBHm_Chr5g0069151|K01114);RchiOBHm_Chr2g0088301(RchiOBHm_Chr2g0088301|K01115)	RchiOBHm_Chr7g0221011(RchiOBHm_Chr7g0221011|K01115);RchiOBHm_Chr2g0142831(RchiOBHm_Chr2g0142831|K01115)
ko00950	Isoquinoline alkaloid biosynthesis	Metabolism	Biosynthesis of other secondary metabolites	0.58345	1	RchiOBHm_Chr6g0264851(RchiOBHm_Chr6g0264851|K00422)	RchiOBHm_Chr2g0130551(RchiOBHm_Chr2g0130551|K14455);RchiOBHm_Chr1g0324861(RchiOBHm_Chr1g0324861|K01593);RchiOBHm_Chr4g0416411(RchiOBHm_Chr4g0416411|K00276)
ko01040	Biosynthesis of unsaturated fatty acids	Metabolism	Lipid metabolism	0.64706	1	RchiOBHm_Chr3g0481221(RchiOBHm_Chr3g0481221|K00232);RchiOBHm_Chr3g0481201(RchiOBHm_Chr3g0481201|K00232)	RchiOBHm_Chr3g0447411(RchiOBHm_Chr3g0447411|K03921);RchiOBHm_Chr4g0432051(RchiOBHm_Chr4g0432051|K10251)
ko00730	Thiamine metabolism	Metabolism	Metabolism of cofactors and vitamins	0.703892	1	RchiOBHm_Chr4g0420531(RchiOBHm_Chr4g0420531|K01662);RchiOBHm_Chr2g0086531(RchiOBHm_Chr2g0086531|K00939)	RchiOBHm_Chr7g0226671(RchiOBHm_Chr7g0226671|K00939);RchiOBHm_Chr1g0329011(RchiOBHm_Chr1g0329011|K00939)
ko00310	Lysine degradation	Metabolism	Amino acid metabolism	0.729704	1	RchiOBHm_Chr7g0193841(RchiOBHm_Chr7g0193841|K00128)	RchiOBHm_Chr4g0425691(RchiOBHm_Chr4g0425691|K00128);RchiOBHm_Chr2g0155821(RchiOBHm_Chr2g0155821|K00626);RchiOBHm_Chr6g0305131(RchiOBHm_Chr6g0305131|K00306)
ko00062	Fatty acid elongation	Metabolism	Lipid metabolism	0.833807	1	RchiOBHm_Chr1g0360891(RchiOBHm_Chr1g0360891|K15397);RchiOBHm_Chr5g0062381(RchiOBHm_Chr5g0062381|K15397);RchiOBHm_Chr1g0365261(RchiOBHm_Chr1g0365261|K15397)	RchiOBHm_Chr4g0432051(RchiOBHm_Chr4g0432051|K10251)
ko00770	Pantothenate and CoA biosynthesis	Metabolism	Metabolism of cofactors and vitamins	0.890873	1	RchiOBHm_Chr7g0193841(RchiOBHm_Chr7g0193841|K00128)	RchiOBHm_Chr4g0425691(RchiOBHm_Chr4g0425691|K00128);RchiOBHm_Chr2g0101171(RchiOBHm_Chr2g0101171|K02201);RchiOBHm_Chr3g0460241(RchiOBHm_Chr3g0460241|K01598)
ko00061	Fatty acid biosynthesis	Metabolism	Lipid metabolism	0.937566	1	RchiOBHm_Chr5g0000581(RchiOBHm_Chr5g0000581|K03955)	RchiOBHm_Chr2g0095651(RchiOBHm_Chr2g0095651|K09458);RchiOBHm_Chr3g0447411(RchiOBHm_Chr3g0447411|K03921);RchiOBHm_Chr7g0189721(RchiOBHm_Chr7g0189721|K10781)
ko00531	Glycosaminoglycan degradation	Metabolism	Glycan biosynthesis and metabolism	0.345731	0.955128	RchiOBHm_Chr3g0470581(RchiOBHm_Chr3g0470581|K10532)	RchiOBHm_Chr4g0438741(RchiOBHm_Chr4g0438741|K07964);RchiOBHm_Chr2g0087151(RchiOBHm_Chr2g0087151|K07964)
ko00750	Vitamin B6 metabolism	Metabolism	Metabolism of cofactors and vitamins	0.438746	1	RchiOBHm_Chr3g0463101(RchiOBHm_Chr3g0463101|K06215)	RchiOBHm_Chr2g0092991(RchiOBHm_Chr2g0092991|K13248);RchiOBHm_Chr6g0310671(RchiOBHm_Chr6g0310671|K13248)
ko00511	Other glycan degradation	Metabolism	Glycan biosynthesis and metabolism	0.526257	1	RchiOBHm_Chr7g0188771(RchiOBHm_Chr7g0188771|K01191)	RchiOBHm_Chr6g0254541(RchiOBHm_Chr6g0254541|K15923);RchiOBHm_Chr1g0375871(RchiOBHm_Chr1g0375871|K01206)
ko00563	Glycosylphosphatidylinositol (GPI)-anchor biosynthesis	Metabolism	Glycan biosynthesis and metabolism	0.787264	1	-	RchiOBHm_Chr2g0132361(RchiOBHm_Chr2g0132361|K05287);RchiOBHm_Chr7g0199111(RchiOBHm_Chr7g0199111|K05293);RchiOBHm_Chr4g0428061(RchiOBHm_Chr4g0428061|K05288)
ko00920	Sulfur metabolism	Metabolism	Energy metabolism	0.934973	1	RchiOBHm_Chr5g0006821(RchiOBHm_Chr5g0006821|K01082)	RchiOBHm_Chr6g0253831(RchiOBHm_Chr6g0253831|K00860);RchiOBHm_Chr3g0497061(RchiOBHm_Chr3g0497061|K00860)
ko03030	DNA replication	Genetic Information Processing	Replication and repair	0.97994	1	RchiOBHm_Chr7g0198991(RchiOBHm_Chr7g0198991|K10755);RchiOBHm_Chr4g0428411(RchiOBHm_Chr4g0428411|K02540);RchiOBHm_Chr2g0086411(RchiOBHm_Chr2g0086411|K02209)	-
ko00945	Stilbenoid, diarylheptanoid and gingerol biosynthesis	Metabolism	Biosynthesis of other secondary metabolites	0.984712	1	-	RchiOBHm_Chr4g0431881(RchiOBHm_Chr4g0431881|K13065);RchiOBHm_Chr7g0230501(RchiOBHm_Chr7g0230501|K13065);RchiOBHm_Chr7g0230711(RchiOBHm_Chr7g0230711|K13065)
ko03440	Homologous recombination	Genetic Information Processing	Replication and repair	0.99235	1	RchiOBHm_Chr5g0062661(RchiOBHm_Chr5g0062661|K10871)	RchiOBHm_Chr7g0206521(RchiOBHm_Chr7g0206521|K10875);RchiOBHm_Chr5g0015091(RchiOBHm_Chr5g0015091|K10683)
ko03020	RNA polymerase	Genetic Information Processing	Transcription	0.996235	1	RchiOBHm_Chr4g0389991(RchiOBHm_Chr4g0389991|K16253)	RchiOBHm_Chr6g0258831(RchiOBHm_Chr6g0258831|K03023);RchiOBHm_Chr7g0177821(RchiOBHm_Chr7g0177821|K03012)
ko03013	Nucleocytoplasmic transport	Genetic Information Processing	Translation	0.999999	1	RchiOBHm_Chr3g0485681(RchiOBHm_Chr3g0485681|K07562)	RchiOBHm_Chr6g0298641(RchiOBHm_Chr6g0298641|K07936);RchiOBHm_Chr5g0060421(RchiOBHm_Chr5g0060421|K03231)
ko00903	Limonene and pinene degradation	Metabolism	Metabolism of terpenoids and polyketides	0.434487	1	RchiOBHm_Chr7g0193841(RchiOBHm_Chr7g0193841|K00128)	RchiOBHm_Chr4g0425691(RchiOBHm_Chr4g0425691|K00128)
ko00905	Brassinosteroid biosynthesis	Metabolism	Metabolism of terpenoids and polyketides	0.544996	1	RchiOBHm_Chr2g0145921(RchiOBHm_Chr2g0145921|K20623);RchiOBHm_Chr2g0089381(RchiOBHm_Chr2g0089381|K15639)	-
ko00966	Glucosinolate biosynthesis	Metabolism	Biosynthesis of other secondary metabolites	0.594308	1	RchiOBHm_Chr1g0327171(RchiOBHm_Chr1g0327171|K12153)	RchiOBHm_Chr4g0444641(RchiOBHm_Chr4g0444641|K11820)
ko00590	Arachidonic acid metabolism	Metabolism	Lipid metabolism	0.680638	1	RchiOBHm_Chr7g0197981(RchiOBHm_Chr7g0197981|K00432)	RchiOBHm_Chr7g0188491(RchiOBHm_Chr7g0188491|K00079)
ko00670	One carbon pool by folate	Metabolism	Metabolism of cofactors and vitamins	0.808144	1	RchiOBHm_Chr2g0110071(RchiOBHm_Chr2g0110071|K00600);RchiOBHm_Chr5g0002651(RchiOBHm_Chr5g0002651|K00605)	-
ko00340	Histidine metabolism	Metabolism	Amino acid metabolism	0.853085	1	RchiOBHm_Chr7g0193841(RchiOBHm_Chr7g0193841|K00128)	RchiOBHm_Chr4g0425691(RchiOBHm_Chr4g0425691|K00128)
ko00790	Folate biosynthesis	Metabolism	Metabolism of cofactors and vitamins	0.915427	1	RchiOBHm_Chr5g0062711(RchiOBHm_Chr5g0062711|K14652)	RchiOBHm_Chr7g0188491(RchiOBHm_Chr7g0188491|K00079)
ko00600	Sphingolipid metabolism	Metabolism	Lipid metabolism	0.936319	1	RchiOBHm_Chr4g0439941(RchiOBHm_Chr4g0439941|K04713);RchiOBHm_Chr6g0272391(RchiOBHm_Chr6g0272391|K07407)	-
ko03430	Mismatch repair	Genetic Information Processing	Replication and repair	0.983045	1	RchiOBHm_Chr7g0198991(RchiOBHm_Chr7g0198991|K10755);RchiOBHm_Chr7g0184631(RchiOBHm_Chr7g0184631|K08735)	-
ko00640	Propanoate metabolism	Metabolism	Carbohydrate metabolism	0.989235	1	RchiOBHm_Chr3g0481221(RchiOBHm_Chr3g0481221|K00232);RchiOBHm_Chr3g0481201(RchiOBHm_Chr3g0481201|K00232)	-
ko04136	Autophagy - other	Cellular Processes	Transport and catabolism	0.989235	1	-	RchiOBHm_Chr3g0486541(RchiOBHm_Chr3g0486541|K08341);RchiOBHm_Chr2g0106631(RchiOBHm_Chr2g0106631|K08339)
ko00400	Phenylalanine, tyrosine and tryptophan biosynthesis	Metabolism	Amino acid metabolism	0.997323	1	RchiOBHm_Chr1g0369821(RchiOBHm_Chr1g0369821|K01657)	RchiOBHm_Chr2g0130551(RchiOBHm_Chr2g0130551|K14455)
ko03060	Protein export	Genetic Information Processing	Folding, sorting and degradation	0.998783	1	-	RchiOBHm_Chr2g0175721(RchiOBHm_Chr2g0175721|K07342);RchiOBHm_Chr6g0299621(RchiOBHm_Chr6g0299621|K12947)
ko03420	Nucleotide excision repair	Genetic Information Processing	Replication and repair	0.999356	1	RchiOBHm_Chr7g0198991(RchiOBHm_Chr7g0198991|K10755)	RchiOBHm_Chr1g0341861(RchiOBHm_Chr1g0341861|K10843)
ko00942	Anthocyanin biosynthesis	Metabolism	Biosynthesis of other secondary metabolites	0.407083	1	-	RchiOBHm_Chr5g0032301(RchiOBHm_Chr5g0032301|K17193)
ko00943	Isoflavonoid biosynthesis	Metabolism	Biosynthesis of other secondary metabolites	0.407083	1	-	RchiOBHm_Chr2g0106991(RchiOBHm_Chr2g0106991|K13260)
ko00430	Taurine and hypotaurine metabolism	Metabolism	Metabolism of other amino acids	0.581621	1	-	RchiOBHm_Chr3g0490221(RchiOBHm_Chr3g0490221|K01580)
ko00944	Flavone and flavonol biosynthesis	Metabolism	Biosynthesis of other secondary metabolites	0.581621	1	-	RchiOBHm_Chr3g0452471(RchiOBHm_Chr3g0452471|K22794)
ko00965	Betalain biosynthesis	Metabolism	Biosynthesis of other secondary metabolites	0.704827	1	-	RchiOBHm_Chr1g0324861(RchiOBHm_Chr1g0324861|K01593)
ko00514	Other types of O-glycan biosynthesis	Metabolism	Glycan biosynthesis and metabolism	0.825134	1	-	RchiOBHm_Chr2g0174041(RchiOBHm_Chr2g0174041|K20781)
ko00603	Glycosphingolipid biosynthesis - globo and isoglobo series	Metabolism	Glycan biosynthesis and metabolism	0.825134	1	RchiOBHm_Chr6g0272391(RchiOBHm_Chr6g0272391|K07407)	-
ko00450	Selenocompound metabolism	Metabolism	Metabolism of other amino acids	0.926986	1	-	RchiOBHm_Chr7g0186971(RchiOBHm_Chr7g0186971|K01761)
ko00780	Biotin metabolism	Metabolism	Metabolism of cofactors and vitamins	0.938695	1	-	RchiOBHm_Chr2g0095651(RchiOBHm_Chr2g0095651|K09458)
ko00290	Valine, leucine and isoleucine biosynthesis	Metabolism	Amino acid metabolism	0.956786	1	-	RchiOBHm_Chr5g0055901(RchiOBHm_Chr5g0055901|K01754)
ko03410	Base excision repair	Genetic Information Processing	Replication and repair	0.998912	1	RchiOBHm_Chr6g0300571(RchiOBHm_Chr6g0300571|K01246)	-
ko00510	N-Glycan biosynthesis	Metabolism	Glycan biosynthesis and metabolism	0.999358	1	-	RchiOBHm_Chr2g0087821(RchiOBHm_Chr2g0087821|K00737)
ko00970	Aminoacyl-tRNA biosynthesis	Genetic Information Processing	Translation	0.999993	1	RchiOBHm_Chr6g0283201(RchiOBHm_Chr6g0283201|K01893)	-

## Sheet: Table S9
Table S9. The DEGs related to phenylpropanoid biosynthesis
Gene_ID	Symbol	Name
RchiOBHm_Chr2g0131501	4CL	4-coumarate--CoA ligase [EC:6.2.1.12]
RchiOBHm_Chr7g0190681	4CL	4-coumarate--CoA ligase [EC:6.2.1.12]
RchiOBHm_Chr2g0119681	CAD	cinnamyl-alcohol dehydrogenase [EC:1.1.1.195]
RchiOBHm_Chr2g0106691	CAD	cinnamyl-alcohol dehydrogenase [EC:1.1.1.195]
RchiOBHm_Chr2g0119731	CAD	cinnamyl-alcohol dehydrogenase [EC:1.1.1.197]
RchiOBHm_Chr6g0255071	CAD	cinnamyl-alcohol dehydrogenase [EC:1.1.1.196]
RchiOBHm_Chr6g0303501	CAD	cinnamyl-alcohol dehydrogenase [EC:1.1.1.195]
RchiOBHm_Chr5g0017561	K22395/CAD	cinnamyl-alcohol dehydrogenase [EC:1.1.1.195]
RchiOBHm_Chr5g0017621	K22396/CAD	cinnamyl-alcohol dehydrogenase [EC:1.1.1.195]
RchiOBHm_Chr1g0339261	CCR	cinnamoyl-CoA reductase [EC:1.2.1.44]
RchiOBHm_Chr1g0361221	COMT	caffeic acid 3-O-methyltransferase / acetylserotonin O-methyltransferase [EC:2.1.1.68 2.1.1.4]
RchiOBHm_Chr1g0361241	COMT	caffeic acid 3-O-methyltransferase / acetylserotonin O-methyltransferase [EC:2.1.1.68 2.1.1.4]
RchiOBHm_Chr4g0390171	COMT	caffeic acid 3-O-methyltransferase / acetylserotonin O-methyltransferase [EC:2.1.1.68 2.1.1.4]
RchiOBHm_Chr4g0396271	COMT	caffeic acid 3-O-methyltransferase / acetylserotonin O-methyltransferase [EC:2.1.1.68 2.1.1.4]
RchiOBHm_Chr6g0286421	COMT	caffeic acid 3-O-methyltransferase / acetylserotonin O-methyltransferase [EC:2.1.1.68 2.1.1.4]
RchiOBHm_Chr4g0435051	CSE	caffeoylshikimate esterase [EC:3.1.1.-]
RchiOBHm_Chr6g0294021	CSE	caffeoylshikimate esterase [EC:3.1.1.-]
RchiOBHm_Chr4g0430461	E2.1.1.104/CCoAOMT	caffeoyl-CoA O-methyltransferase [EC:2.1.1.104]
RchiOBHm_Chr4g0431791	E2.3.1.133, HCT	shikimate O-hydroxycinnamoyltransferase [EC:2.3.1.133]
RchiOBHm_Chr4g0431871	E2.3.1.133, HCT	shikimate O-hydroxycinnamoyltransferase [EC:2.3.1.133]
RchiOBHm_Chr4g0431881	E2.3.1.133, HCT	shikimate O-hydroxycinnamoyltransferase [EC:2.3.1.133]
RchiOBHm_Chr5g0028081	E2.3.1.133, HCT	shikimate O-hydroxycinnamoyltransferase [EC:2.3.1.133]
RchiOBHm_Chr5g0066721	E2.3.1.133, HCT	shikimate O-hydroxycinnamoyltransferase [EC:2.3.1.133]
RchiOBHm_Chr5g0081061	E2.3.1.133, HCT	shikimate O-hydroxycinnamoyltransferase [EC:2.3.1.133]
RchiOBHm_Chr7g0230501	E2.3.1.133, HCT	shikimate O-hydroxycinnamoyltransferase [EC:2.3.1.133]
RchiOBHm_Chr7g0230711	E2.3.1.133, HCT	shikimate O-hydroxycinnamoyltransferase [EC:2.3.1.133]
RchiOBHm_Chr3g0469861	PAL	phenylalanine ammonia-lyase [EC:4.3.1.24]
RchiOBHm_Chr2g0090721	REF1	coniferyl-aldehyde dehydrogenase [EC:1.2.1.68]
RchiOBHm_Chr2g0090741	REF1	coniferyl-aldehyde dehydrogenase [EC:1.2.1.68]
RchiOBHm_Chr3g0491911	REF1	coniferyl-aldehyde dehydrogenase [EC:1.2.1.68]
RchiOBHm_Chr2g0099981	CYP84A, F5H	ferulate-5-hydroxylase [EC:1.14.-.-]
RchiOBHm_Chr6g0267501	CYP84A, F5H	ferulate-5-hydroxylase [EC:1.14.-.-]
RchiOBHm_Chr1g0371551	E1.11.1.7	peroxidase [EC:1.11.1.7]
RchiOBHm_Chr1g0371621	E1.11.1.7	peroxidase [EC:1.11.1.7]
RchiOBHm_Chr2g0088361	E1.11.1.7	peroxidase [EC:1.11.1.7]
RchiOBHm_Chr2g0100381	E1.11.1.7	peroxidase [EC:1.11.1.7]
RchiOBHm_Chr2g0112481	E1.11.1.7	peroxidase [EC:1.11.1.7]
RchiOBHm_Chr2g0112491	E1.11.1.7	peroxidase [EC:1.11.1.7]
RchiOBHm_Chr2g0130331	E1.11.1.7	peroxidase [EC:1.11.1.7]
RchiOBHm_Chr2g0175751	E1.11.1.7	peroxidase [EC:1.11.1.7]
RchiOBHm_Chr2g0175761	E1.11.1.7	peroxidase [EC:1.11.1.7]
RchiOBHm_Chr3g0461001	E1.11.1.7	peroxidase [EC:1.11.1.7]
RchiOBHm_Chr4g0400821	E1.11.1.7	peroxidase [EC:1.11.1.7]
RchiOBHm_Chr4g0407891	E1.11.1.7	peroxidase [EC:1.11.1.7]
RchiOBHm_Chr4g0425421	E1.11.1.7	peroxidase [EC:1.11.1.7]
RchiOBHm_Chr4g0433341	E1.11.1.7	peroxidase [EC:1.11.1.7]
RchiOBHm_Chr4g0436811	E1.11.1.7	peroxidase [EC:1.11.1.7]
RchiOBHm_Chr4g0444711	E1.11.1.7	peroxidase [EC:1.11.1.7]
RchiOBHm_Chr4g0445821	E1.11.1.7	peroxidase [EC:1.11.1.7]
RchiOBHm_Chr5g0003181	E1.11.1.7	peroxidase [EC:1.11.1.7]
RchiOBHm_Chr5g0034661	E1.11.1.7	peroxidase [EC:1.11.1.7]
RchiOBHm_Chr5g0046861	E1.11.1.7	peroxidase [EC:1.11.1.7]
RchiOBHm_Chr7g0179641	E1.11.1.7	peroxidase [EC:1.11.1.7]
RchiOBHm_Chr7g0208661	E1.11.1.7	peroxidase [EC:1.11.1.7]
RchiOBHm_Chr4g0426681	PRDX6	peroxiredoxin 6 [EC:1.11.1.7 1.11.1.27 3.1.1.-]
RchiOBHm_Chr2g0102591	UGT72E	coniferyl-alcohol glucosyltransferase [EC:2.4.1.111]
RchiOBHm_Chr5g0049051	UGT73E	coniferyl-alcohol glucosyltransferase [EC:2.4.1.111]

## Sheet: Table S10
Table S10. The DEGs related to terpenoid biosynthesis
Gene_ID	Symbol	Name
RchiOBHm_Chr2g0155821	ACAT, atoB	acetyl-CoA C-acetyltransferase [EC:2.3.1.9]
RchiOBHm_Chr7g0181511	chlP, bchP	geranylgeranyl diphosphate/geranylgeranyl-bacteriochlorophyllide a reductase [EC:1.3.1.83 1.3.1.111]
RchiOBHm_Chr6g0263721	DHDDS, RER2, SRT1	ditrans,polycis-polyprenyl diphosphate synthase [EC:2.5.1.87]
RchiOBHm_Chr4g0403671	DXS	1-deoxy-D-xylulose-5-phosphate synthase [EC:2.2.1.7]
RchiOBHm_Chr4g0420531	DXS	1-deoxy-D-xylulose-5-phosphate synthase [EC:2.2.1.7]
RchiOBHm_Chr7g0212251	E2.7.4.2, mvaK2	phosphomevalonate kinase [EC:2.7.4.2]
RchiOBHm_Chr5g0075621	FDPS	farnesyl diphosphate synthase [EC:2.5.1.1 2.5.1.10]
RchiOBHm_Chr5g0000321	FDPS	farnesyl diphosphate synthase [EC:2.5.1.1 2.5.1.11]
RchiOBHm_Chr6g0279181	GGPS	geranylgeranyl diphosphate synthase, type II [EC:2.5.1.1 2.5.1.10 2.5.1.29]
RchiOBHm_Chr3g0493061	GGPS	geranylgeranyl diphosphate synthase, type II [EC:2.5.1.1 2.5.1.10 2.5.1.29]
RchiOBHm_Chr6g0281271	HMGCR	hydroxymethylglutaryl-CoA reductase (NADPH) [EC:1.1.1.34]
RchiOBHm_Chr6g0281521	HMGCR	hydroxymethylglutaryl-CoA reductase (NADPH) [EC:1.1.1.34]
RchiOBHm_Chr6g0281321	HMGCR	hydroxymethylglutaryl-CoA reductase (NADPH) [EC:1.1.1.34]
RchiOBHm_Chr2g0096771	HMGCR	hydroxymethylglutaryl-CoA reductase (NADPH) [EC:1.1.1.34]
RchiOBHm_Chr6g0281291	HMGCR	hydroxymethylglutaryl-CoA reductase (NADPH) [EC:1.1.1.34]
RchiOBHm_Chr7g0199551	HMGCS	hydroxymethylglutaryl-CoA synthase [EC:2.3.3.10]
RchiOBHm_Chr3g0447851	idi, IDI	isopentenyl-diphosphate Delta-isomerase [EC:5.3.3.2]
RchiOBHm_Chr7g0218881	ispD	2-C-methyl-D-erythritol 4-phosphate cytidylyltransferase [EC:2.7.7.60]
RchiOBHm_Chr3g0484891	ispS	isoprene synthase [EC:4.2.3.27]
RchiOBHm_Chr1g0332421	MVD, mvaD	diphosphomevalonate decarboxylase [EC:4.1.1.33]
RchiOBHm_Chr2g0163451	PCME	prenylcysteine alpha-carboxyl methylesterase [EC:3.1.1.-]
RchiOBHm_Chr5g0028851	SPS, sds	all-trans-nonaprenyl-diphosphate synthase [EC:2.5.1.84 2.5.1.85]
RchiOBHm_Chr1g0357211	STE24	STE24 endopeptidase [EC:3.4.24.84]
RchiOBHm_Chr1g0357271	STE24	STE24 endopeptidase [EC:3.4.24.84]
RchiOBHm_Chr5g0004591	AFS1	alpha-farnesene synthase [EC:4.2.3.46]
RchiOBHm_Chr6g0267271	FDFT1	farnesyl-diphosphate farnesyltransferase [EC:2.5.1.21]
RchiOBHm_Chr5g0038101	GERD	(-)-germacrene D synthase [EC:4.2.3.75]
RchiOBHm_Chr6g0265741	GERD	(-)-germacrene D synthase [EC:4.2.3.75]
RchiOBHm_Chr6g0245751	GERD	(-)-germacrene D synthase [EC:4.2.3.75]
RchiOBHm_Chr7g0212441	GERD	(-)-germacrene D synthase [EC:4.2.3.75]
RchiOBHm_Chr2g0148981	LUP4	beta-amyrin synthase [EC:5.4.99.39]
RchiOBHm_Chr5g0004731	NES1	(3S,6E)-nerolidol synthase [EC:4.2.3.48]
RchiOBHm_Chr5g0004761	NES1	(3S,6E)-nerolidol synthase [EC:4.2.3.48]
RchiOBHm_Chr5g0004801	NES1	(3S,6E)-nerolidol synthase [EC:4.2.3.48]
RchiOBHm_Chr6g0310151	SQLE, ERG1	squalene monooxygenase [EC:1.14.14.17]
RchiOBHm_Chr6g0246991	SQLE, ERG1	squalene monooxygenase [EC:1.14.14.17]
RchiOBHm_Chr6g0283821	CYP82G1	trimethyltridecatetraene/dimethylnonatriene synthase [EC:1.14.14.58 1.14.14.59]
RchiOBHm_Chr6g0290941	E5.5.1.13	ent-copalyl diphosphate synthase [EC:5.5.1.13]
RchiOBHm_Chr1g0351591	GA20ox	gibberellin-44 dioxygenase [EC:1.14.11.12]
RchiOBHm_Chr3g0486971	GA2ox	gibberellin 2beta-dioxygenase [EC:1.14.11.13]
RchiOBHm_Chr5g0014211	GA2ox	gibberellin 2beta-dioxygenase [EC:1.14.11.13]
RchiOBHm_Chr5g0027981	GA2ox	gibberellin 2beta-dioxygenase [EC:1.14.11.13]
RchiOBHm_Chr6g0300021	GA3, CYP701	ent-kaurene oxidase [EC:1.14.14.86]
RchiOBHm_Chr6g0312151	GA3ox	gibberellin 3beta-dioxygenase [EC:1.14.11.15]
RchiOBHm_Chr7g0209061	KAO	ent-kaurenoic acid monooxygenase [EC:1.14.14.107]

[truncated: 1 more sheets: Table S11]
